# Supplementary material for: Lipidome Analysis of Oropharyngeal Tumor Tissues Using Nanosecond Infrared Laser (NIRL) Tissue Sampling and Subsequent Mass Spectrometry
Source: Int J Mol Sci. 2023 Apr 25;24(9):7820. doi: 10.3390/ijms24097820 (PMC10178251; doi:10.3390/ijms24097820)
Supplement: Supplementary file 1 [file ijms-24-07820-s001.zip]

Archive with 4 entries (3 files):
- ijms-2331820-supplementary/
- ijms-2331820-supplementary/Supplementary Table S1.xlsx
- ijms-2331820-supplementary/Supplementary Table S2.xlsx
- ijms-2331820-supplementary/Supplementary Table S3.xlsx
