# Supplementary material for: Lipidome Analysis of Oropharyngeal Tumor Tissues Using Nanosecond Infrared Laser (NIRL) Tissue Sampling and Subsequent Mass Spectrometry
Source: Int J Mol Sci. 2023 Apr 25;24(9):7820. doi: 10.3390/ijms24097820 (PMC10178251; doi:10.3390/ijms24097820)
Supplement: Supplementary file 1 [file ijms-24-07820-s001.zip › ijms-2331820-supplementary/Supplementary Table S1.xlsx]

## Sheet: Info
Raw data*
Supplementary Table S1a	Lipid class concentration for all patient samples A-D given in nmol/mL. Data was filtered for one valid value per lipid class.
Supplementary Table S1b	Concentration of lipid species with same fatty acyl chain length and extent of unsaturation. The values are given in nmol/mL and listed for all patient samples A-D. Data was filtered for one valid value per lipid species.
Supplementary Table S1c	Lipid species concentration for all patient samples A-D given in nmol/mL. Data was filtered for one valid value per lipid species.
Supplementary Table S1d	Lipid class composition for all patient samples A-D. Relative proportion of each lipid class given in %.
Supplementary Table S1e	Log2 transformed lipid class concentration for all patient samples A-D given in nmol/mL. Data was filtered for one valid value per lipid class.
Supplementary Table S1f	Pearson correlation coefficients of the lipid classes for all patient samples A-D.
* Both lipid species FFA(16:0) and FFA(18:0) were excluded prior statistical analysis due to interferences during mass spectrometric measurement.

## Sheet: Supplementary Table S1a
	Patient A									Patient B									Patient C						Patient D
	A-1			A-2			A-H			B-1			B-2			B-H			C-1			C-H			D-1			D-2			D-H
Lipid class	1	2	3	1	2	3	1	2	3	1	2	3	1	2	3	1	2	3	1	2	3	1	2	3	1	2	3	1	2	3	1	2	3
CE	5.5144	1.7185	1.2389	3.1778	2.3046	2.2249	2.9211	3.2762	3.4247	2.6693	0.6608	1.2122	5.6178	4.9542	1.8853	3.0235	3.8778	4.1052	1.4598	1.5025	4.2218	8.4063	10.0793	8.2272	3.0246	2.1902	1.9491	2.2589	1.3933	1.2487	1.3452	0.8543	1.021
CER	0.449	0.3681	0.435	0.4213	0.7151	0.9739	0.1442	0.2505	0.3384	0.5597	0.3927	0.2674	0.5843	0.5416	0.9501	0.2293	0.2982	0.3147	0.4588	0.3966	0.5389	0.3835	0.3834	0.285	0.1567	0.3674	0.3062	0.3117	0.2903	0.3218	0.1493	0.1421	0.1012
DAG	1.2358	1.024	1.3412	0.7829	1.34	2.2338	1.4448	1.4293	1.2475	1.1332	0.5231	0.7401	1.4384	1.3807	1.4768	1.2486	1.4825	1.691	0.8239	1.0621	0.969	1.3136	1.4601	1.1824	0.8617	1.2765	1.2239	0.8175	0.7379	0.8583	0.6343	0.6584	0.7481
DCER	0.1527	0.0863	0.091	0.1972	0.2318	0.3369	0.1571	0.1988	0.1121	0.2033	0.1808	0.263	0.1258	0.1704	0.3407	0.1757	0.1099	0.1932	0.194	0.1941	0.1574	0.1663	0.0984	0.1643	0.0863	0.1477	0.143	0.1491	0.1149	0.1704	0.1344	0.1245	0.109
FFA	32.2805	30.5407	25.7275	25.5334	24.3891	26.5373	27.4102	29.5063	29.2771	26.5367	28.3518	39.4767	31.1079	27.5303	29.5871	31.7348	28.8012	28.9466	24.1301	27.5273	29.2313	24.6916	32.2759	33.8283	37.7173	41.5435	40.0229	26.3367	24.6591	31.9878	25.7053	26.0574	26.6956
HCER	0.4504	0.3	0.3555	0.4759	0.7637	1.0787	0.1873	1.3483	0.2745	0.3676	0.2318	0.2042	0.2481	0.2941	0.4113	0.0211	0.1154	0.129	0.2946	0.2398	0.2961	0.2225	0.2131	0.1441	0.1014	0.3358	0.2637	0.3742	0.4171	0.4143	0.0767	0.0229	NaN
LCER	0.8511	0.0679	0.0515	0.0456	0.0503	0.0951	0.8564	1.0181	0.5849	0.3624	0.1403	0.0475	0.1013	0.1168	0.0976	0.0487	NaN	NaN	0.0923	0.0991	0.1401	0.0924	0.0825	0.046	0.0428	0.0952	0.4608	0.1453	0.0679	0.0404	NaN	NaN	NaN
LPC	1.0979	0.6573	0.6431	0.5729	0.6617	0.5883	0.5078	0.8625	1.2562	0.4825	0.1499	0.5575	0.5909	0.3502	0.616	0.8568	0.7887	0.4629	0.6396	0.567	1.0523	0.3779	0.0787	0.2354	0.3107	0.8852	0.9434	0.8502	0.6549	0.9023	0.67	0.4537	0.3178
LPE	0.3067	0.1955	0.2012	0.1836	0.2248	0.2254	0.1514	0.3996	0.3819	0.2772	0.0907	0.1	0.244	0.1655	0.2434	0.1092	0.197	0.1039	0.3187	0.2883	0.4114	0.3329	0.1654	0.0828	0.0699	0.1849	0.2072	0.216	0.1838	0.1487	0.145	0.0848	0.0475
PC	37.6387	32.446	33.6325	24.9823	34.5268	36.6742	8.2616	11.3181	14.4445	31.5187	13.6933	12.497	17.5262	23.6831	33.2034	9.656	11.3311	9.2576	19.7667	16.0966	27.7596	19.0612	12.3648	6.4047	15.461	40.4722	27.1711	36.0006	40.8371	49.3354	11.2324	7.2887	4.9634
PE	39.5963	38.6806	38.179	23.0412	34.939	42.5389	5.9696	19.0923	15.7795	26.0164	12.8126	9.6514	11.8847	22.9196	32.5773	4.5558	7.646	7.9929	22.6273	18.3235	31.9366	19.2153	10.7573	5.47	14.881	37.5796	28.4464	36.2568	37.9034	44.8064	7.3913	6.1543	2.6988
SM	8.563	6.3956	6.6843	5.2727	6.6391	6.838	3.3394	8.2438	4.901	5.5457	3.0026	2.9355	8.0684	7.3671	6.7763	4.6355	5.7264	4.9113	5.3173	4.919	9.7463	7.1966	5.709	3.5846	3.6504	6.3474	5.3212	6.9704	6.8228	6.9388	3.2985	2.2148	1.6281
TAG	5.4121	1.6131	1.4373	2.8317	2.7601	3.0872	162.457	181.979	125.311	7.6552	3.068	3.2317	6.1403	4.6226	3.3392	93.6975	216.301	335.976	3.045	2.5832	3.6707	3.9966	5.0317	6.4592	2.6405	2.5352	2.0799	4.3319	1.8409	1.7315	8.5996	4.4918	3.8858

## Sheet: Supplementary Table S1b
	Patient A									Patient B									Patient C						Patient D
	A-1			A-2			A-H			B-1			B-2			B-H			C-1			C-H			D-1			D-2			D-H
Fatty acyl chain	1	2	3	1	2	3	1	2	3	1	2	3	1	2	3	1	2	3	1	2	3	1	2	3	1	2	3	1	2	3	1	2	3
CE(FA14:0)	0.0656	NaN	NaN	0.0384	NaN	NaN	NaN	NaN	NaN	0.0438	NaN	NaN	0.0667	0.0451	NaN	0.0584	0.0602	0.0542	NaN	NaN	NaN	0.0647	0.1149	0.0702	NaN	NaN	0.0402	NaN	NaN	NaN	0.0355	NaN	NaN
CE(FA14:1)	NaN	NaN	NaN	NaN	NaN	NaN	NaN	NaN	NaN	NaN	NaN	NaN	NaN	NaN	NaN	NaN	NaN	NaN	NaN	NaN	NaN	NaN	0.0267	NaN	NaN	NaN	NaN	NaN	NaN	NaN	NaN	NaN	NaN
CE(FA15:0)	0.0337	NaN	NaN	NaN	NaN	NaN	NaN	NaN	NaN	NaN	NaN	NaN	NaN	0.0273	NaN	NaN	NaN	NaN	NaN	NaN	NaN	NaN	0.0466	0.0418	NaN	NaN	NaN	0.0275	NaN	NaN	NaN	NaN	NaN
CE(FA16:0)	0.6095	0.2423	0.182	0.3211	0.2308	0.2378	0.3823	0.3701	0.3912	0.394	0.1265	0.2234	0.718	0.5828	0.3228	0.4594	0.5119	0.5505	0.1956	0.1842	0.4558	1.0574	1.2994	0.9936	0.4064	0.2559	0.2073	0.2516	0.178	0.152	0.1806	0.1374	0.1837
CE(FA16:1)	0.1736	0.0668	0.0488	0.0997	0.0646	0.0634	0.1097	0.1155	0.106	0.1458	0.0305	0.0688	0.259	0.2414	0.1098	0.1692	0.1862	0.1878	0.0627	0.0505	0.123	0.2402	0.2707	0.2426	0.1071	0.0677	0.0687	0.0608	0.0432	0.0537	0.0501	0.039	0.0479
CE(FA17:0)	NaN	NaN	NaN	NaN	NaN	NaN	NaN	NaN	0.0365	NaN	NaN	NaN	0.0433	0.028	NaN	NaN	NaN	NaN	NaN	NaN	NaN	0.0425	0.0555	0.0389	NaN	NaN	NaN	NaN	NaN	NaN	NaN	NaN	NaN
CE(FA18:0)	0.0927	NaN	NaN	0.0832	0.0663	0.0567	0.0452	0.054	0.0516	0.0855	NaN	0.0299	0.1104	0.0874	0.0552	0.0715	0.0844	0.0657	NaN	0.0546	0.1192	0.1156	0.1963	0.1361	0.0667	0.0436	0.043	0.0512	NaN	0.0397	NaN	NaN	NaN
CE(FA18:1)	0.9979	0.3516	0.2627	0.5452	0.4086	0.4487	0.5184	0.6242	0.5994	0.5608	0.204	0.2687	1.0976	0.9999	0.502	0.6311	0.7832	0.8387	0.3823	0.3783	1.0721	1.8114	2.0252	1.6923	0.5832	0.4456	0.374	0.4832	0.3294	0.2604	0.2482	0.1566	0.1786
CE(FA18:2)	1.9083	0.7562	0.5434	0.7982	0.5644	0.6671	1.0347	1.207	1.4462	0.8303	0.2227	0.5104	1.7785	1.9877	0.4799	0.6967	1.2709	1.5199	0.4933	0.4421	0.9864	3.7203	4.1655	3.5536	1.4079	0.9719	0.7008	0.8045	0.567	0.5203	0.4672	0.3686	0.3574
CE(FA18:3)	0.0909	0.0367	NaN	0.0333	0.027	0.0231	0.0591	0.0596	0.0621	0.0454	NaN	0.0264	0.0972	0.0858	0.0267	0.0583	0.0846	0.0857	0.0269	NaN	0.0482	0.1574	0.1688	0.1427	0.0587	0.0386	0.0364	0.0349	0.0254	0.0298	0.0249	NaN	NaN
CE(FA20:0)	0.5512	NaN	NaN	0.0947	NaN	NaN	0.3823	0.345	0.2626	0.1179	NaN	NaN	0.6511	0.1816	0.0515	0.449	0.359	0.2433	NaN	0.0366	NaN	0.1791	0.4507	0.3023	NaN	NaN	0.0616	0.0802	NaN	NaN	0.1575	0.0813	0.1373
CE(FA20:1)	0.2136	0.0188	NaN	0.0493	0.0243	0.0333	0.1196	0.1534	0.1037	0.0537	NaN	NaN	0.2509	0.0653	0.0334	0.1914	0.2137	0.1411	NaN	NaN	0.0623	0.0671	0.2016	0.1408	NaN	NaN	0.0233	0.0337	NaN	NaN	0.0528	0.0206	0.0416
CE(FA20:2)	0.0356	NaN	NaN	0.0473	0.0397	0.027	NaN	NaN	NaN	NaN	NaN	NaN	0.032	NaN	NaN	NaN	NaN	0.0305	0.0185	0.0217	0.0732	NaN	0.0317	NaN	NaN	NaN	0.0238	0.0241	NaN	NaN	NaN	NaN	NaN
CE(FA20:3)	0.0603	0.0435	0.0273	0.1596	0.135	0.1035	0.0226	NaN	0.0233	0.0592	0.0255	NaN	0.0436	0.0632	0.0505	0.0207	0.0343	0.0409	0.0508	0.056	0.2578	0.0763	0.093	0.0725	0.0512	0.0632	0.0482	0.0678	0.0397	0.0425	NaN	NaN	NaN
CE(FA20:4)	0.2862	0.0989	0.0814	0.2991	0.259	0.2167	0.0903	0.1149	0.1623	0.1881	0.0516	0.0846	0.2372	0.3677	0.1605	0.1092	0.1682	0.2109	0.1564	0.1515	0.5241	0.7038	0.6675	0.5979	0.2662	0.1801	0.1364	0.2032	0.1243	0.1001	0.0773	0.0509	0.0569
CE(FA20:5)	0.1461	0.0552	0.0417	0.0751	0.0628	0.072	0.07	0.074	0.0958	0.0365	NaN	NaN	0.0543	0.0827	0.0238	0.0313	0.0386	0.0447	NaN	0.0193	0.0491	0.0831	0.0895	0.064	0.0381	0.0347	0.0241	0.0306	0.0119	0.0197	NaN	NaN	NaN
CE(FA22:0)	NaN	NaN	NaN	0.032	NaN	NaN	NaN	NaN	NaN	NaN	NaN	NaN	NaN	NaN	NaN	NaN	NaN	NaN	NaN	NaN	NaN	NaN	NaN	NaN	NaN	NaN	NaN	NaN	NaN	NaN	NaN	NaN	NaN
CE(FA22:2)	NaN	NaN	NaN	0.0201	NaN	NaN	NaN	0.0178	NaN	NaN	NaN	NaN	0.0176	NaN	NaN	NaN	NaN	NaN	NaN	NaN	NaN	NaN	0.0281	NaN	NaN	NaN	NaN	NaN	NaN	NaN	NaN	NaN	NaN
CE(FA22:4)	0.0291	NaN	NaN	0.1394	0.119	0.0804	NaN	NaN	NaN	0.0225	NaN	NaN	NaN	0.0138	0.0236	NaN	NaN	NaN	0.0421	0.048	0.167	NaN	NaN	0.0134	NaN	0.0289	0.0286	0.0352	0.0273	0.0306	NaN	NaN	NaN
CE(FA22:5)	0.0759	0.0218	0.0217	0.1123	0.0966	0.067	0.0319	0.0301	0.0251	0.0242	NaN	NaN	0.0706	0.0316	0.0164	0.0322	0.0282	0.0232	NaN	0.0227	0.1096	0.0223	0.0541	0.0485	NaN	0.0271	0.0201	0.0291	0.0215	NaN	0.0238	NaN	NaN
CE(FA22:6)	0.1023	0.0267	0.0298	0.1198	0.1189	0.0962	0.055	0.0688	0.059	0.0272	NaN	NaN	0.0899	0.0629	0.0291	0.0451	0.0542	0.0422	0.0312	0.0369	0.0762	0.0652	0.0934	0.0759	0.0392	0.0329	0.0335	0.0413	0.0255	NaN	0.0274	NaN	0.0175
CE(FA24:0)	0.0418	NaN	NaN	0.0568	0.0439	NaN	NaN	0.0419	NaN	0.0344	NaN	NaN	NaN	NaN	NaN	NaN	NaN	NaN	NaN	NaN	0.0392	NaN	NaN	NaN	NaN	NaN	0.0501	NaN	NaN	NaN	NaN	NaN	NaN
CE(FA24:1)	NaN	NaN	NaN	0.0531	0.0438	0.0321	NaN	NaN	NaN	NaN	NaN	NaN	NaN	NaN	NaN	NaN	NaN	0.0258	NaN	NaN	0.0587	NaN	NaN	NaN	NaN	NaN	0.0287	NaN	NaN	NaN	NaN	NaN	NaN
CER(FA14:0)	0.0251	0.0207	0.0203	0.0181	0.0265	0.0178	0.0242	0.0243	0.0217	0.0226	0.0206	0.0214	0.0199	0.0186	0.019	0.0193	0.0217	0.0213	0.0272	0.0204	0.0188	0.0148	0.019	0.018	0.0203	0.0206	0.0228	0.0228	0.0189	0.0168	0.0141	0.0196	0.0173
CER(FA16:0)	0.2263	0.1978	0.2307	0.2	0.3466	0.5023	0.0284	0.0469	0.0919	0.1763	0.1207	0.0896	0.1884	0.2165	0.4267	0.0718	0.0925	0.098	0.22	0.1947	0.2659	0.1537	0.1462	0.1001	0.0578	0.1361	0.1138	0.1171	0.11	0.1235	0.0181	0.0213	0.0207
CER(FA18:0)	0.0106	0.0102	0.012	NaN	0.0153	0.0203	0.025	0.0296	0.0317	0.0211	NaN	0.0119	0.032	0.0247	0.0361	0.0207	0.0228	0.0293	0.0137	0.0114	NaN	0.0184	0.0196	0.0175	NaN	0.0228	0.012	0.0133	0.0147	0.0149	0.042	0.0445	0.0281
CER(FA20:0)	0.0103	0.0093	NaN	0.0155	0.0272	0.0291	NaN	NaN	0.0131	0.0161	0.0195	NaN	0.019	NaN	0.0267	NaN	NaN	NaN	NaN	NaN	NaN	NaN	0.0104	NaN	NaN	NaN	NaN	NaN	NaN	0.0093	NaN	NaN	NaN
CER(FA20:1)	NaN	NaN	0.0087	NaN	NaN	NaN	NaN	NaN	NaN	NaN	NaN	NaN	NaN	NaN	NaN	NaN	NaN	NaN	NaN	NaN	NaN	NaN	NaN	NaN	NaN	NaN	NaN	NaN	NaN	NaN	NaN	NaN	NaN
CER(FA22:0)	0.0261	0.0199	0.0294	0.0364	0.0582	0.0701	NaN	0.0286	0.0308	0.0401	0.0283	0.0198	0.041	0.0391	0.0533	NaN	0.03	NaN	0.029	0.0223	0.0312	0.0256	0.0259	0.0217	0.0123	0.0293	0.0217	0.023	0.0206	0.0238	0.0149	0.0114	NaN
CER(FA22:1)	NaN	NaN	NaN	NaN	NaN	0.0124	NaN	0.0119	0.0087	0.0172	0.011	NaN	0.0152	NaN	0.0173	0.023	NaN	0.0248	NaN	NaN	0.0117	0.0113	NaN	0.0073	NaN	NaN	NaN	NaN	NaN	NaN	0.0081	NaN	NaN
CER(FA24:0)	0.0753	0.0507	0.0588	0.0733	0.1211	0.1471	0.0227	0.0389	0.0417	0.0991	0.0776	0.0368	0.0897	0.0669	0.1224	NaN	0.0435	0.0115	0.0529	0.0451	0.0699	0.0473	0.0492	0.038	0.0268	0.0396	0.0382	0.0505	0.0378	0.0452	0.0287	0.021	0.0172
CER(FA24:1)	0.0754	0.0595	0.075	0.0692	0.1079	0.1442	0.0439	0.0702	0.0988	0.1187	0.0799	0.0734	0.1625	0.1758	0.1987	0.0338	0.0877	0.0477	0.1159	0.1027	0.1415	0.0949	0.1129	0.0824	0.0307	0.1189	0.0977	0.0774	0.0883	0.0884	0.0235	0.0243	0.0179
CER(FA26:0)	NaN	NaN	NaN	NaN	NaN	0.0104	NaN	NaN	NaN	0.0312	0.0214	0.0146	0.0084	NaN	0.0302	0.0608	NaN	0.082	NaN	NaN	NaN	0.0174	NaN	NaN	0.0088	NaN	NaN	NaN	NaN	NaN	NaN	NaN	NaN
CER(FA26:1)	NaN	NaN	NaN	0.0088	0.0123	0.0203	NaN	NaN	NaN	0.0172	0.0138	NaN	0.0082	NaN	0.0197	NaN	NaN	NaN	NaN	NaN	NaN	NaN	NaN	NaN	NaN	NaN	NaN	0.0077	NaN	NaN	NaN	NaN	NaN
DAG(FA12:0)	0.0739	0.0887	0.1149	0.0686	0.0425	0.0474	0.1238	0.1086	0.0968	0.0489	0.0814	0.0624	0.1053	0.0652	0.0353	NaN	0.0514	NaN	0.0498	0.1384	0.0467	0.0465	0.0821	0.1002	0.1128	0.0521	0.0832	0.104	0.0397	0.1336	0.0585	0.0375	0.1308
DAG(FA14:0)	0.036	0.031	0.0591	0.0243	0.0266	0.0402	0.0562	0.0748	0.0768	0.0312	NaN	0.1164	0.0333	0.0496	NaN	0.0533	0.0302	0.1156	0.0289	0.0696	0.0254	0.0334	0.0324	0.0672	0.0356	0.0191	0.0496	0.0595	0.0231	0.0607	0.0196	NaN	0.0383
DAG(FA14:1)	NaN	0.0171	NaN	NaN	NaN	NaN	0.0214	NaN	0.0151	NaN	NaN	0.0156	0.0176	NaN	NaN	0.0326	NaN	0.094	NaN	0.021	NaN	NaN	0.0192	NaN	0.0415	0.0256	0.0336	NaN	0.0154	0.0231	NaN	NaN	NaN
DAG(FA15:0)	NaN	NaN	NaN	NaN	NaN	NaN	NaN	NaN	NaN	NaN	NaN	NaN	NaN	NaN	NaN	NaN	NaN	0.0239	NaN	NaN	NaN	NaN	NaN	NaN	NaN	NaN	NaN	NaN	NaN	NaN	NaN	NaN	NaN
DAG(FA16:0)	0.5675	0.6222	0.7986	0.4658	0.9407	1.6611	0.5591	0.5613	0.5507	0.6533	0.3043	0.3942	0.5842	0.8065	0.9908	NaN	0.6692	NaN	0.5334	0.6297	0.6141	0.6672	0.699	0.5514	0.3747	0.7396	0.668	0.4358	0.452	0.4843	0.2734	0.3358	0.2821
DAG(FA16:1)	0.0164	0.0181	0.0598	NaN	0.0312	0.0947	0.1087	0.0792	0.0548	0.1055	NaN	0.0173	0.0698	0.0311	0.0547	0.5213	0.1258	0.7937	0.0227	0.024	0.027	0.0813	0.0269	0.0443	0.0381	0.0346	0.0309	NaN	NaN	NaN	0.0156	0.03	0.0588
DAG(FA18:0)	0.2349	0.2184	0.2497	0.1668	0.2808	0.4205	0.171	0.2163	0.2033	0.2225	0.1041	0.1181	0.2262	0.2506	0.2848	0.0696	0.2514	0.1274	0.1697	0.1888	0.2253	0.274	0.2919	0.1935	0.1662	0.2411	0.2483	0.1365	0.1419	0.1395	0.1473	0.147	0.1195
DAG(FA18:1)	0.679	0.6757	0.8491	0.4858	0.7586	1.1678	1.102	1.0216	0.8756	0.739	0.4185	0.5136	0.734	0.8073	0.9098	0.1901	1.0376	0.2446	0.6024	0.7261	0.6499	0.8204	0.844	0.6958	0.6364	0.7983	0.7727	0.5349	0.4956	0.5354	0.4039	0.4133	0.475
DAG(FA18:2)	0.1982	0.1519	0.2442	0.1413	0.2305	0.3781	0.3005	0.2973	0.306	0.2142	0.1131	0.1054	0.2272	0.2793	0.3158	0.8016	0.3149	1.2973	0.1226	0.1676	0.1779	0.3348	0.3394	0.273	0.2189	0.3139	0.2544	0.1881	0.1539	0.1912	0.1407	0.206	0.1582
DAG(FA18:3)	NaN	NaN	0.0191	NaN	NaN	NaN	NaN	NaN	NaN	NaN	NaN	NaN	NaN	NaN	NaN	0.2087	NaN	0.3145	NaN	NaN	NaN	NaN	NaN	NaN	NaN	NaN	NaN	NaN	NaN	NaN	NaN	NaN	NaN
DAG(FA20:0)	0.5652	0.0419	NaN	0.0868	0.0473	0.0505	0.3893	0.419	0.2341	0.1387	NaN	0.0735	0.7433	0.2255	0.0819	NaN	0.4054	NaN	NaN	0.0574	0.049	0.2427	0.4483	0.322	0.0381	0.0549	0.062	0.0795	NaN	NaN	0.1782	0.1002	0.1923
DAG(FA20:1)	NaN	NaN	NaN	NaN	NaN	NaN	NaN	NaN	NaN	NaN	NaN	NaN	NaN	NaN	NaN	0.5551	NaN	0.2988	NaN	NaN	NaN	NaN	NaN	NaN	NaN	NaN	NaN	NaN	NaN	NaN	NaN	NaN	NaN
DAG(FA20:3)	NaN	0.0469	0.0682	0.0171	0.0621	0.1116	0.0198	0.0289	0.018	0.0163	NaN	0.0165	NaN	0.0472	0.0757	NaN	NaN	NaN	0.0426	0.0189	0.0258	0.0182	0.0219	0.0232	0.0276	0.054	0.0452	0.0193	0.035	0.0341	NaN	NaN	NaN
DAG(FA20:4)	0.0504	0.0845	0.1267	0.0614	0.155	0.3103	0.0181	0.034	0.0264	0.0528	0.0106	0.0306	0.099	0.1323	0.1318	0.0177	0.0486	NaN	0.0615	0.0669	0.0806	0.0837	0.0885	0.0836	0.0175	0.1494	0.1431	0.0614	0.084	0.0866	0.0162	0.0168	0.0171
DAG(FA20:5)	NaN	NaN	0.0131	NaN	NaN	NaN	NaN	NaN	NaN	NaN	NaN	NaN	NaN	NaN	NaN	0.0279	NaN	0.0552	NaN	NaN	NaN	NaN	NaN	NaN	NaN	NaN	NaN	NaN	NaN	NaN	NaN	NaN	NaN
DAG(FA22:4)	NaN	NaN	NaN	NaN	NaN	0.0096	NaN	NaN	NaN	NaN	NaN	NaN	NaN	NaN	0.0122	NaN	NaN	NaN	NaN	NaN	NaN	NaN	NaN	NaN	NaN	NaN	NaN	NaN	NaN	NaN	NaN	NaN	NaN
DAG(FA22:5)	0.0176	NaN	0.0207	NaN	0.0217	0.0443	NaN	NaN	NaN	0.0154	NaN	NaN	NaN	0.0174	0.0131	NaN	NaN	NaN	NaN	NaN	NaN	NaN	NaN	NaN	NaN	0.022	0.0165	NaN	NaN	NaN	NaN	NaN	NaN
DAG(FA22:6)	0.0325	0.0515	0.0593	0.048	0.083	0.1314	0.0195	0.0176	0.0374	0.0286	0.0142	0.0166	0.0368	0.0495	0.0475	NaN	0.0305	NaN	0.0141	0.0158	0.0164	0.0249	0.0266	0.0106	0.0158	0.0483	0.0404	0.0161	0.0351	0.0282	0.0153	0.0302	0.0241
DCER(FA14:0)	NaN	NaN	NaN	NaN	NaN	NaN	NaN	NaN	NaN	NaN	NaN	NaN	NaN	NaN	NaN	0.0193	NaN	0.0172	NaN	NaN	NaN	NaN	NaN	NaN	NaN	NaN	NaN	NaN	NaN	NaN	NaN	NaN	NaN
DCER(FA16:0)	0.0318	NaN	NaN	0.058	0.0916	0.1079	NaN	NaN	NaN	0.0671	0.0351	0.043	0.033	NaN	0.0991	NaN	NaN	NaN	0.0404	0.044	0.0395	NaN	NaN	NaN	NaN	NaN	NaN	NaN	NaN	NaN	NaN	NaN	NaN
DCER(FA22:0)	NaN	NaN	NaN	0.0258	NaN	NaN	NaN	NaN	NaN	NaN	NaN	NaN	NaN	NaN	0.0252	NaN	NaN	NaN	NaN	NaN	NaN	NaN	NaN	NaN	NaN	NaN	NaN	NaN	NaN	NaN	NaN	NaN	NaN
DCER(FA22:1)	NaN	NaN	NaN	NaN	NaN	0.0267	NaN	NaN	NaN	NaN	NaN	NaN	NaN	NaN	NaN	NaN	NaN	NaN	NaN	NaN	NaN	0.0334	NaN	0.0248	NaN	NaN	NaN	NaN	NaN	NaN	NaN	NaN	NaN
DCER(FA24:0)	NaN	NaN	NaN	NaN	NaN	0.045	NaN	NaN	NaN	NaN	NaN	NaN	NaN	NaN	0.0356	NaN	NaN	NaN	NaN	NaN	NaN	NaN	NaN	NaN	NaN	NaN	NaN	NaN	NaN	NaN	NaN	NaN	NaN
DCER(FA24:1)	0.0914	0.0863	0.091	0.083	0.097	0.1011	0.1067	0.123	0.1121	0.0912	0.09	0.1114	0.0928	0.1132	0.128	NaN	0.1099	NaN	0.105	0.1154	0.0892	0.0982	0.0984	0.1006	0.0863	0.0932	0.0921	0.1113	0.1149	0.1059	0.0968	0.0846	0.109
DCER(FA26:0)	NaN	NaN	NaN	NaN	NaN	NaN	NaN	NaN	NaN	NaN	NaN	0.0421	NaN	NaN	NaN	0.1137	NaN	0.1129	NaN	NaN	NaN	NaN	NaN	NaN	NaN	NaN	NaN	NaN	NaN	NaN	NaN	NaN	NaN
DCER(FA26:1)	0.0294	NaN	NaN	0.0305	0.0432	0.0562	0.0504	0.0758	NaN	0.0449	0.0557	0.0665	NaN	0.0572	0.0528	NaN	NaN	NaN	0.0487	0.0347	0.0287	0.0346	NaN	0.0389	NaN	0.0545	0.0509	0.0378	NaN	0.0645	0.0377	0.0399	NaN
FFA(FA12:0)	1.7953	1.4881	1.8278	1.3788	1.403	1.4206	1.4532	1.7331	1.2366	1.4118	1.8564	2.2648	1.6088	1.334	1.5721	0.062	1.4712	0.0803	1.3207	1.4572	1.4828	1.3061	1.3896	1.3105	1.2949	1.3364	1.2743	1.4527	1.3921	1.6432	1.2617	1.3028	1.5096
FFA(FA14:0)	3.8817	3.5785	3.7544	3.0487	2.9446	3.1742	3.9108	3.943	3.1476	3.4344	4.1541	5.1918	3.7598	3.2439	4.0513	1.614	3.676	1.5583	3.058	3.5299	3.6368	3.1052	3.5594	3.7155	3.4082	4.4448	4.4908	3.7072	3.3653	4.346	3.3981	3.3544	3.9623
FFA(FA14:1)	0.348	0.3369	0.3308	0.2989	0.2916	0.3405	0.3785	0.39	0.3325	0.3932	0.3451	0.4636	0.4316	0.3433	0.3655	4.1089	0.3476	4.2273	0.3272	0.3254	0.3421	0.2979	0.3613	0.3232	0.3503	0.4102	0.4866	0.3521	0.3166	0.3668	0.3238	0.3262	0.3276
FFA(FA15:0)	2.5712	2.2914	2.1908	2.0157	1.797	2.0387	2.4212	2.758	1.7997	1.7377	2.2131	3.2378	2.0939	1.7448	2.6355	0.4259	2.0108	0.3883	1.748	1.9619	1.9383	1.6637	2.0074	2.0591	1.7981	2.4642	2.753	2.3114	1.8252	2.2439	1.8111	1.6476	2.4185
FFA(FA16:1)	0.6771	0.7932	0.7089	0.6698	0.6894	0.7	0.6774	0.7597	0.6647	0.7028	0.7522	0.9178	0.7624	0.6782	0.7051	72.0772	0.8016	66.3838	0.6449	0.7673	0.7953	0.7179	0.8975	0.8504	0.9173	0.8667	2.1501	0.732	0.6629	0.8388	0.6885	0.6993	0.6369
FFA(FA17:0)	2.3854	2.1464	1.9575	1.8357	1.6088	1.7604	2.1134	2.1391	1.6978	1.9485	2.0038	2.768	2.0705	1.8372	2.6126	1.0146	1.8108	1.1035	1.6966	1.9106	1.9066	1.6515	1.8111	2.0905	1.8796	2.7277	2.718	2.1708	1.9399	1.9852	1.9157	1.8492	2.4343
FFA(FA18:1)	3.6168	4.6377	2.1306	3.5151	2.628	2.6492	2.9372	2.8648	4.0467	3.2496	2.7561	5.8734	3.9968	3.485	3.3465	42.1343	4.5492	39.4731	2.8273	3.0295	3.9878	3.289	4.506	5.7502	6.8658	7.0162	6.9317	3.1112	2.8886	3.8419	3.8652	3.5643	2.2727
FFA(FA18:2)	1.8823	2.1471	1.1415	1.7296	1.2843	1.3117	1.3631	1.2406	1.8387	1.5968	1.151	2.6576	1.8001	1.6304	1.3842	3.9222	1.9474	3.6569	1.1399	1.3396	1.5032	1.5367	2.2988	2.4285	2.2257	2.4058	2.1398	1.476	1.4211	1.66	1.6805	1.7169	1.1511
FFA(FA18:3)	3.6542	4.1611	3.5891	3.7836	3.7682	4.2216	3.4839	3.9168	3.9858	1.1991	1.1351	2.2477	1.6162	1.2656	1.5601	1.8912	1.4287	1.5746	3.6759	4.0361	4.1524	3.6084	4.2149	3.6594	4.1592	1.2764	1.1501	1.1774	1.4055	1.3513	1.5415	1.5259	1.2963
FFA(FA18:4)	0.174	0.174	0.1706	0.175	0.1971	0.207	0.1479	0.1461	0.1617	0.1233	0.1335	0.1523	0.1173	0.12	0.1243	1.2765	0.1335	1.1062	0.1965	0.192	0.1849	0.143	0.1688	0.1486	0.1788	0.1891	0.1741	0.121	0.1407	0.1433	0.0993	0.1149	0.1365
FFA(FA20:0)	2.304	2.2536	1.8652	1.6924	1.771	1.8113	1.9086	1.8305	2.4556	2.6656	2.6037	2.8998	3.3091	3.0004	2.2046	0.1188	2.2844	0.1389	1.5108	2.335	2.0184	1.7796	3.1215	2.9541	3.2283	3.7752	3.1019	2.3387	2.4414	2.8385	2.1461	3.0953	2.8317
FFA(FA20:1)	0.7435	0.6178	0.678	0.5048	0.4554	0.5328	0.5805	0.8235	0.5962	0.549	0.7566	0.8131	0.6198	0.5185	0.6044	2.752	0.6131	2.0368	0.5787	0.609	0.6887	0.5173	0.639	0.6174	0.677	0.7863	0.7901	0.5553	0.4935	0.7174	0.5171	0.47	0.6232
FFA(FA20:2)	0.2207	0.2065	0.1853	0.1741	0.201	0.222	0.2121	0.2168	0.1782	0.1788	0.1513	0.2194	0.1802	0.1666	0.2001	0.6713	0.1598	0.6934	0.1826	0.2217	0.2785	0.1764	0.2082	0.2167	0.2324	0.3143	0.3584	0.1692	0.1446	0.1846	0.1425	0.1391	0.1631
FFA(FA20:3)	0.4228	0.3032	0.3001	0.2548	0.2747	0.3901	0.2811	0.5782	0.3713	0.3116	0.5199	0.4568	0.3348	0.3281	0.3768	0.1566	0.5035	0.1598	0.3796	0.3323	0.411	0.2432	0.2506	0.2714	0.6534	0.716	0.7952	0.2589	0.2304	0.5004	0.2283	0.2294	0.2088
FFA(FA20:4)	0.8622	0.3336	0.3891	0.3258	0.4329	0.6952	0.2351	0.2284	0.3614	0.397	0.3165	0.3818	0.4985	0.5181	0.6136	0.6015	0.3316	0.4603	0.5487	0.542	0.9039	0.3932	0.5159	0.5088	2.6015	2.2435	2.4325	0.4046	0.4036	0.4504	0.2175	0.2661	0.2023
FFA(FA20:5)	0.2961	0.2243	0.2562	0.2057	0.1955	0.2617	0.2224	0.2453	0.2449	0.2321	0.233	0.313	0.2344	0.2386	0.2654	0.2659	0.255	0.3289	0.2083	0.2223	0.2323	0.202	0.2462	0.2272	0.4183	0.5011	0.4738	0.2895	0.2084	0.2576	0.2403	0.2041	0.2701
FFA(FA22:0)	1.5752	1.5068	1.2777	1.2266	1.2974	1.2568	1.2797	1.3835	1.6607	1.7271	1.7369	1.9277	2.1175	1.9312	1.4656	0.2216	1.456	0.2552	0.991	1.6414	1.4257	1.2671	2.2466	2.1821	2.3908	2.7985	2.3082	1.4991	1.6196	1.9665	1.4191	1.8808	1.7532
FFA(FA22:1)	1.9674	1.264	1.0279	0.9324	1.145	1.2402	1.5669	1.9169	2.0016	2.0537	2.6548	3.2066	2.5781	2.416	2.3558	1.8113	2.4704	1.3756	1.1687	1.1062	1.1314	1.068	1.5395	1.9876	1.9279	2.9445	1.8762	1.9205	1.6757	3.458	1.9391	1.5967	1.9711
FFA(FA22:2)	0.1548	0.1395	0.1331	0.1151	0.1302	0.1588	0.1423	0.177	0.1626	0.1209	0.1348	0.2596	0.1633	0.1464	0.1401	3.2711	0.1393	2.4967	0.1375	0.1254	0.1255	0.1119	0.1265	0.1447	0.1523	0.2579	0.3113	0.1276	0.1088	0.1289	0.1147	0.1002	0.13
FFA(FA22:4)	0.2005	0.1196	0.1246	0.113	0.149	0.2001	0.1115	0.1261	0.1137	0.1602	0.1222	0.1419	0.1322	0.1342	0.1696	0.1907	0.1264	0.1532	0.15	0.153	0.2263	0.1119	0.1366	0.1385	0.1237	0.3031	0.3188	0.1076	0.1254	0.1449	0.109	0.0913	0.124
FFA(FA22:5)	0.3517	0.1906	0.2343	0.2074	0.212	0.2722	0.177	0.2176	0.2101	0.2144	0.2108	0.2532	0.2288	0.1923	0.2661	0.1293	0.1927	0.1273	0.2029	0.202	0.2664	0.1796	0.226	0.2217	0.2158	0.3799	0.3723	0.2012	0.1827	0.2044	0.1908	0.1702	0.2414
FFA(FA22:6)	0.4441	0.3376	0.3216	0.2885	0.321	0.4141	0.3101	0.3272	0.3769	0.323	0.2939	0.3934	0.3937	0.3648	0.3156	0.2317	0.2878	0.2072	0.2661	0.321	0.3366	0.2604	0.3702	0.3666	0.3653	0.5619	0.4946	0.3058	0.2754	0.3375	0.2539	0.3476	0.3251
FFA(FA24:0)	0.56	0.5414	0.4954	0.45	0.4864	0.4605	0.5003	0.4899	0.5136	0.6361	0.6295	0.7475	0.5872	0.545	0.8153	0.35	0.4285	0.2954	0.4366	0.5204	0.5078	0.4157	0.4872	0.5337	0.5547	0.8302	0.8043	0.485	0.4366	0.5333	0.4932	0.4408	0.6168
FFA(FA24:1)	1.1915	0.7478	0.637	0.5919	0.7056	0.7976	0.996	1.0542	1.1185	1.17	1.4875	1.6881	1.4729	1.3477	1.4369	0.5558	1.3759	0.5821	0.7336	0.6461	0.7486	0.6459	0.9471	1.1219	1.098	1.9936	1.3168	1.0619	0.9551	1.845	1.1083	0.9243	1.089
HCER(FA14:0)	NaN	NaN	NaN	NaN	NaN	0.011	NaN	NaN	NaN	NaN	NaN	NaN	0.0172	NaN	NaN	1.9747	NaN	1.5195	NaN	NaN	NaN	0.0153	0.0189	0.0179	NaN	0.0154	0.0109	NaN	NaN	NaN	NaN	NaN	NaN
HCER(FA16:0)	0.2449	0.1498	0.156	0.2023	0.3079	0.3921	0.0193	0.0359	0.026	0.1111	0.068	0.0649	0.0638	0.0852	0.1545	NaN	0.0408	NaN	0.1375	0.1122	0.1413	0.0502	0.0441	0.022	0.0443	0.1322	0.115	0.1695	0.2085	0.209	NaN	NaN	NaN
HCER(FA18:0)	0.0144	NaN	NaN	NaN	NaN	0.03	0.0177	0.1138	0.0204	NaN	NaN	NaN	0.0171	0.0278	0.0129	0.0211	NaN	0.0338	NaN	0.0093	NaN	0.0186	0.0204	0.0148	NaN	0.0161	0.0125	0.0137	0.0157	0.0185	0.0177	NaN	NaN
HCER(FA20:0)	0.0223	0.0195	0.0221	0.0363	0.0648	0.099	0.0119	0.0669	0.0195	0.0302	0.0208	0.021	0.0205	0.0209	0.0233	NaN	NaN	NaN	0.0177	0.0134	0.0191	0.0181	0.0233	0.0154	NaN	0.0176	NaN	0.0165	0.0186	0.0169	NaN	NaN	NaN
HCER(FA20:1)	NaN	NaN	0.0186	0.0111	0.0214	0.0316	NaN	NaN	NaN	NaN	NaN	NaN	0.0333	0.0407	0.0185	NaN	0.025	0.0174	0.0268	0.0232	0.0216	0.0296	0.0388	0.0366	NaN	0.0167	0.0157	NaN	NaN	NaN	NaN	NaN	NaN
HCER(FA22:0)	0.0409	0.0317	0.0455	0.0646	0.1043	0.1437	0.0222	0.1294	0.0302	0.0486	0.0306	0.019	0.0214	0.0229	0.0329	NaN	NaN	0.026	0.0188	0.0183	0.0248	0.0154	0.0156	NaN	0.0139	0.0286	0.0218	0.0345	0.0303	0.0327	NaN	NaN	NaN
HCER(FA22:1)	NaN	NaN	NaN	NaN	NaN	NaN	NaN	0.0268	NaN	NaN	NaN	NaN	NaN	NaN	NaN	NaN	NaN	NaN	NaN	NaN	NaN	NaN	NaN	NaN	NaN	NaN	NaN	NaN	NaN	NaN	NaN	NaN	NaN
HCER(FA24:0)	0.0833	0.0622	0.0719	0.1028	0.164	0.2418	0.0593	0.4332	0.0831	0.0721	0.0553	0.0355	0.0289	0.0381	0.0662	NaN	0.0237	NaN	0.0361	0.0269	0.0384	0.0359	0.0251	0.0157	0.0203	0.0467	0.0333	0.0566	0.0595	0.0443	0.0264	0.0093	NaN
HCER(FA24:1)	0.0446	0.0368	0.0413	0.0454	0.0653	0.0811	0.0569	0.5034	0.0952	0.0797	0.0571	0.0495	0.046	0.0584	0.0682	NaN	0.0259	0.0255	0.0578	0.0364	0.0509	0.0394	0.0269	0.0218	0.0229	0.0625	0.0545	0.0697	0.0846	0.093	0.0326	0.0136	NaN
HCER(FA26:0)	NaN	NaN	NaN	0.0134	0.0178	0.0247	NaN	0.0164	NaN	0.0259	NaN	0.0143	NaN	NaN	0.0348	NaN	NaN	0.0263	NaN	NaN	NaN	NaN	NaN	NaN	NaN	NaN	NaN	0.0137	NaN	NaN	NaN	NaN	NaN
HCER(FA26:1)	NaN	NaN	NaN	NaN	0.0183	0.0235	NaN	0.0226	NaN	NaN	NaN	NaN	NaN	NaN	NaN	NaN	NaN	NaN	NaN	NaN	NaN	NaN	NaN	NaN	NaN	NaN	NaN	NaN	NaN	NaN	NaN	NaN	NaN
LCER(FA16:0)	0.5428	0.0394	0.0515	0.0456	0.0503	0.0613	0.5653	0.6412	0.367	0.1989	0.0893	0.0475	0.0564	0.0708	0.0607	0.0487	NaN	NaN	0.0572	0.0609	0.0814	0.0612	0.046	0.046	0.0428	0.0482	0.2849	0.0927	0.0679	0.0404	NaN	NaN	NaN
LCER(FA18:0)	NaN	NaN	NaN	NaN	NaN	NaN	NaN	0.0765	NaN	NaN	NaN	NaN	NaN	NaN	NaN	NaN	NaN	NaN	NaN	NaN	NaN	NaN	NaN	NaN	NaN	NaN	NaN	NaN	NaN	NaN	NaN	NaN	NaN
LCER(FA24:0)	0.0735	NaN	NaN	NaN	NaN	0.0338	0.0836	0.086	0.0541	0.0398	NaN	NaN	NaN	NaN	NaN	NaN	NaN	NaN	NaN	NaN	NaN	NaN	NaN	NaN	NaN	NaN	0.0489	NaN	NaN	NaN	NaN	NaN	NaN
LCER(FA24:1)	0.2348	0.0285	NaN	NaN	NaN	NaN	0.2076	0.2144	0.1638	0.1237	0.0509	NaN	0.0449	0.046	0.037	NaN	NaN	NaN	0.0352	0.0383	0.0588	0.0312	0.0365	NaN	NaN	0.0471	0.1269	0.0526	NaN	NaN	NaN	NaN	NaN
LPC(FA15:0)	NaN	NaN	NaN	NaN	NaN	NaN	NaN	NaN	NaN	NaN	NaN	NaN	NaN	NaN	NaN	0.3718	NaN	0.2649	NaN	NaN	NaN	NaN	NaN	NaN	NaN	NaN	NaN	NaN	NaN	NaN	NaN	NaN	NaN
LPC(FA16:0)	0.5366	0.3479	0.3039	0.3702	0.3505	0.2794	0.1852	0.3596	0.7144	0.2919	0.1499	0.326	0.3774	0.2467	0.2813	NaN	0.5389	NaN	0.2905	0.2714	0.4341	0.2586	NaN	0.1205	0.192	0.3932	0.4097	0.4805	0.4184	0.5685	0.2698	0.1794	0.1686
LPC(FA17:0)	NaN	NaN	NaN	NaN	NaN	NaN	NaN	NaN	NaN	NaN	NaN	NaN	NaN	NaN	NaN	0.0916	NaN	0.0833	NaN	NaN	NaN	NaN	NaN	NaN	NaN	NaN	NaN	NaN	NaN	NaN	NaN	NaN	NaN
LPC(FA18:0)	0.1396	NaN	0.1211	0.1013	0.0792	0.1071	NaN	0.1416	0.216	NaN	NaN	NaN	NaN	NaN	NaN	0.1994	NaN	0.1147	0.0843	NaN	0.1676	NaN	NaN	NaN	NaN	0.1618	0.1623	0.1343	NaN	0.1871	NaN	NaN	NaN
LPC(FA18:1)	0.2055	0.1064	0.1284	NaN	0.1332	0.1176	0.1386	0.175	0.1514	0.1906	NaN	0.1046	0.2135	0.1035	0.2318	0.194	0.1104	NaN	0.1762	0.1956	0.2393	0.1193	NaN	0.1149	NaN	0.1278	0.208	0.1002	0.1155	0.1467	0.1674	0.0899	NaN
LPC(FA18:2)	0.0938	0.1238	0.0896	0.1013	0.0988	0.0843	0.1841	0.1862	0.1743	NaN	NaN	0.127	NaN	NaN	0.1029	NaN	0.1395	NaN	0.0885	0.0999	0.1207	NaN	0.0787	NaN	0.1187	0.1213	0.1633	0.1352	0.1209	NaN	0.2329	0.1843	0.1492
LPC(FA20:4)	0.1224	0.0792	NaN	NaN	NaN	NaN	NaN	NaN	NaN	NaN	NaN	NaN	NaN	NaN	NaN	NaN	NaN	NaN	NaN	NaN	0.0906	NaN	NaN	NaN	NaN	0.0811	NaN	NaN	NaN	NaN	NaN	NaN	NaN
LPE(FA16:0)	0.0256	NaN	NaN	0.0256	0.0258	0.0345	NaN	NaN	0.0534	0.0285	NaN	NaN	0.0399	NaN	0.0306	NaN	0.036	NaN	0.0305	0.0278	0.0328	0.0261	NaN	NaN	NaN	0.0257	0.03	0.0275	0.0167	0.0268	NaN	NaN	NaN
LPE(FA18:0)	0.0585	0.0347	0.0468	0.0318	0.0477	0.0434	0.0757	0.089	0.1221	0.0301	NaN	0.0447	0.0696	0.0381	0.0593	0.0642	0.0487	0.0342	0.0719	0.0753	0.1369	0.0278	0.0257	0.019	NaN	0.0395	0.0644	0.0445	0.0476	NaN	0.0668	0.0553	0.0475
LPE(FA18:1)	0.1158	0.0833	0.0788	0.0623	0.0752	0.0608	0.0757	0.2647	0.1339	0.1412	0.0907	0.0553	0.0971	0.0762	0.1031	0.0449	0.0756	0.0697	0.1253	0.1227	0.1431	0.1252	0.0653	0.0364	0.0463	0.0582	0.0733	0.0878	0.0588	0.0573	0.0518	0.0294	NaN
LPE(FA18:2)	0.0234	NaN	NaN	NaN	NaN	0.0163	NaN	0.0459	0.0359	0.0308	NaN	NaN	NaN	NaN	NaN	NaN	0.0367	NaN	NaN	NaN	NaN	0.0931	0.024	NaN	0.0237	0.0267	NaN	NaN	NaN	NaN	NaN	NaN	NaN
LPE(FA20:3)	NaN	NaN	NaN	NaN	NaN	NaN	NaN	NaN	NaN	NaN	NaN	NaN	NaN	NaN	NaN	NaN	NaN	NaN	0.024	NaN	NaN	NaN	NaN	NaN	NaN	NaN	NaN	NaN	NaN	NaN	NaN	NaN	NaN
LPE(FA20:4)	0.0834	0.0775	0.0757	0.0639	0.0761	0.0704	NaN	NaN	0.0366	0.0466	NaN	NaN	0.0373	0.0512	0.0503	NaN	NaN	NaN	0.067	0.0625	0.0987	0.0607	0.0504	0.0274	NaN	0.0348	0.0395	0.0562	0.0607	0.0647	0.0264	NaN	NaN
PC(FA14:0)	0.319	0.1532	0.361	0.298	0.2263	0.2817	NaN	0.2566	0.1667	0.5646	0.2031	0.154	NaN	0.1871	0.473	NaN	0.0909	NaN	0.6875	0.4238	0.6666	0.3262	NaN	NaN	0.1411	0.2212	0.1686	0.3486	0.2471	0.2893	0.1314	0.0873	NaN
PC(FA15:0)	NaN	NaN	NaN	NaN	NaN	NaN	NaN	NaN	NaN	0.1409	NaN	NaN	NaN	NaN	NaN	NaN	NaN	NaN	NaN	NaN	0.1829	NaN	NaN	NaN	0.1353	NaN	NaN	NaN	NaN	NaN	NaN	NaN	NaN
PC(FA16:0)	31.9704	26.2466	27.2447	21.5293	30.0704	31.3248	6.9494	9.3803	11.8636	27.1809	12.274	11.0175	15.7058	20.1938	27.8633	NaN	9.4773	NaN	15.4477	12.5655	20.3588	14.0584	9.3749	4.9564	12.5419	36.352	24.1692	31.4135	36.2309	44.9393	8.8529	5.6681	4.0334
PC(FA16:1)	1.5175	1.4861	1.6796	1.0145	1.517	1.6472	NaN	0.4209	0.3728	2.0408	1.1396	0.9058	0.6048	0.8794	1.7251	8.19	0.8178	7.9322	1.3047	1.1462	1.5412	1.3114	0.57	0.2612	0.9287	0.7371	0.3365	0.9223	0.7569	0.5468	NaN	NaN	NaN
PC(FA17:0)	NaN	0.0789	NaN	NaN	NaN	NaN	NaN	NaN	NaN	NaN	NaN	NaN	NaN	NaN	NaN	0.6739	NaN	0.4535	NaN	NaN	NaN	NaN	NaN	NaN	NaN	NaN	NaN	NaN	NaN	NaN	NaN	NaN	NaN
PC(FA18:0)	5.612	5.3624	5.7433	4.2469	5.6372	5.8001	1.3425	1.7302	2.7123	3.7748	1.655	1.616	2.5533	3.2688	4.8702	NaN	1.7157	NaN	3.2815	2.7581	5.4452	3.2531	2.0534	1.1818	1.5479	4.0458	3.1543	4.6228	5.2558	4.8892	2.2008	1.4274	0.8641
PC(FA18:1)	16.3226	14.8054	15.6029	9.8443	13.0608	14.6335	3.6623	5.467	4.9776	17.738	8.1806	6.7216	7.4274	10.0312	16.394	1.2477	5.5789	1.2805	11.8821	9.1883	14.4554	9.4611	5.696	2.7181	7.3099	11.1767	8.1599	12.1394	11.3746	12.4291	3.7757	2.2803	1.637
PC(FA18:2)	5.2927	3.8328	3.7342	3.2181	4.2406	5.0604	4.2842	4.554	6.3419	6.6424	1.871	2.0944	3.5815	4.9253	6.1058	5.471	3.4493	4.4084	2.1997	1.961	4.1852	6.3155	3.7046	1.8657	4.9308	8.3823	5.8236	6.832	6.7987	8.3564	6.619	4.5091	3.0291
PC(FA18:3)	0.1974	0.2222	0.2023	NaN	NaN	0.093	NaN	NaN	NaN	NaN	NaN	NaN	NaN	NaN	NaN	3.2514	NaN	2.635	NaN	NaN	NaN	NaN	NaN	NaN	NaN	NaN	NaN	NaN	NaN	NaN	NaN	NaN	NaN
PC(FA20:1)	0.1188	NaN	NaN	NaN	NaN	0.11	NaN	NaN	NaN	NaN	NaN	NaN	NaN	NaN	NaN	NaN	NaN	NaN	0.1521	NaN	NaN	NaN	NaN	NaN	NaN	NaN	NaN	NaN	NaN	NaN	NaN	NaN	NaN
PC(FA20:2)	0.1328	0.1366	0.2012	0.1661	0.192	0.1761	NaN	NaN	NaN	0.2114	NaN	0.1074	NaN	NaN	0.2379	NaN	NaN	NaN	0.1202	0.1113	NaN	NaN	NaN	NaN	0.1059	0.3651	0.2602	0.2638	0.2871	0.348	NaN	NaN	NaN
PC(FA20:3)	2.2762	2.6707	2.6286	1.5115	1.9104	1.8966	NaN	0.2465	0.9262	0.9799	0.51	0.6343	0.5758	1.1008	2.0583	NaN	NaN	NaN	0.7463	0.9014	1.4602	0.381	0.3946	0.2547	0.6292	2.4263	1.5213	2.0694	2.5756	3.0058	0.2077	NaN	NaN
PC(FA20:4)	8.9573	8.0722	7.9753	6.3789	9.1133	9.3179	0.2847	0.5807	1.2834	3.7637	1.5533	1.7431	4.6038	6.7797	6.6791	NaN	1.5323	NaN	3.3196	3.1376	6.6277	3.0158	2.9361	1.5715	2.6514	14.8406	10.1885	11.8305	15.5031	21.3414	0.6774	0.6052	0.3633
PC(FA20:5)	0.3272	0.2711	0.3171	0.2269	0.3276	0.3545	NaN	NaN	0.2446	NaN	NaN	NaN	NaN	NaN	NaN	NaN	NaN	0.2131	NaN	NaN	NaN	NaN	NaN	NaN	NaN	NaN	NaN	NaN	NaN	NaN	NaN	NaN	NaN
PC(FA22:4)	0.3596	NaN	NaN	NaN	0.6853	0.5872	NaN	NaN	NaN	NaN	NaN	NaN	NaN	NaN	NaN	0.4778	NaN	1.5925	0.392	NaN	0.5959	NaN	NaN	NaN	NaN	0.5733	NaN	NaN	0.4622	NaN	NaN	NaN	NaN
PC(FA22:5)	0.8734	0.725	0.7292	0.6594	1.088	0.9638	NaN	NaN	NaN	NaN	NaN	NaN	NaN	NaN	NaN	NaN	NaN	NaN	NaN	NaN	NaN	NaN	NaN	NaN	NaN	0.9063	NaN	0.7567	1.172	1.0388	NaN	NaN	NaN
PC(FA22:6)	1.0006	0.8289	0.8457	0.8707	0.9846	1.1017	NaN	NaN	NaN	NaN	NaN	NaN	NaN	NaN	NaN	NaN	NaN	NaN	NaN	NaN	NaN	NaN	NaN	NaN	NaN	0.9178	0.5601	0.8022	1.0102	1.4868	NaN	NaN	NaN
PE(FA16:0)	16.0676	15.9796	16.1424	11.9007	18.1093	23.057	2.162	10.2758	6.8899	12.4871	7.154	5.0555	5.7889	10.452	16.0434	NaN	3.7683	NaN	9.8579	7.6232	12.4704	8.8338	4.6628	2.4468	7.3891	17.5462	12.6809	16.2498	16.4839	19.5502	2.6905	2.0195	0.6541
PE(FA16:1)	0.1044	0.093	0.1472	0.0518	0.0828	0.1968	NaN	0.3661	NaN	0.3753	0.1283	0.0847	NaN	0.0585	0.2612	NaN	0.0641	NaN	0.1624	0.0938	0.1184	0.3079	0.0492	NaN	0.2168	0.1487	0.054	0.0851	0.0532	0.0535	NaN	NaN	NaN
PE(FA18:0)	18.7931	18.141	17.3537	9.4601	14.0553	16.2103	3.1437	6.6026	6.9785	9.0846	3.833	2.8886	5.1779	9.4186	11.8869	1.7982	2.9209	4.0282	8.5854	7.2603	13.5596	7.065	4.6605	2.3783	5.0107	14.3532	12.1551	14.7314	16.0803	18.8902	3.7046	3.2644	1.6717
PE(FA18:1)	9.3197	9.087	9.3019	4.3793	7.1289	9.0037	2.6615	11.4274	4.7424	11.1346	6.1973	4.5851	3.6205	7.1834	10.465	NaN	3.0126	NaN	8.9597	7.075	10.4652	7.4742	3.5826	1.7875	5.9	9.2492	6.4773	9.1611	8.3541	9.2253	2.0284	1.41	0.4948
PE(FA18:2)	1.3959	1.2852	1.1506	0.9298	1.5511	1.9274	1.0325	1.7344	2.0131	1.7238	0.6351	0.4196	0.8646	1.5897	1.8925	2.1466	1.066	3.098	0.7773	0.7035	1.1345	3.2278	1.3388	0.6028	2.5241	2.5304	1.6287	2.4994	1.9145	1.9731	0.8934	0.8854	0.3252
PE(FA18:3)	NaN	NaN	NaN	NaN	NaN	NaN	NaN	NaN	NaN	NaN	NaN	NaN	NaN	NaN	NaN	1.8936	NaN	2.9871	NaN	NaN	NaN	NaN	NaN	NaN	NaN	NaN	NaN	NaN	NaN	NaN	NaN	NaN	NaN
PE(FA18:4)	NaN	NaN	NaN	NaN	NaN	NaN	NaN	NaN	NaN	NaN	NaN	NaN	NaN	NaN	NaN	1.028	NaN	1.0034	NaN	NaN	NaN	NaN	NaN	NaN	NaN	NaN	NaN	NaN	NaN	NaN	NaN	NaN	NaN
PE(FA20:1)	NaN	0.0538	0.061	NaN	0.0398	0.0976	NaN	0.3815	0.0705	0.1503	0.0983	NaN	NaN	NaN	0.1543	NaN	NaN	NaN	0.1271	0.0719	0.0662	NaN	NaN	NaN	NaN	0.0493	NaN	0.0566	NaN	NaN	0.0508	NaN	NaN
PE(FA20:2)	0.076	0.1018	NaN	0.1508	0.159	0.2807	NaN	NaN	NaN	0.0791	NaN	0.0466	NaN	NaN	0.2877	NaN	NaN	NaN	0.1814	0.1523	0.1121	NaN	NaN	NaN	NaN	0.0524	NaN	0.0772	0.1921	NaN	NaN	NaN	NaN
PE(FA20:3)	1.9137	2.2621	2.5588	1.1605	1.6614	2.1535	NaN	0.2677	1.1394	1.9686	1.1551	0.8798	0.3178	0.7626	2.4465	NaN	0.1517	NaN	1.9836	1.4135	1.5564	0.7557	0.3505	0.1528	0.6356	1.3868	1.0723	1.7723	1.5078	1.3042	0.2123	NaN	NaN
PE(FA20:4)	15.1989	15.0044	15.0066	8.9772	13.4489	14.5446	2.0337	3.4669	5.0239	9.2097	4.8583	4.0081	5.4045	8.8291	12.5126	NaN	3.2825	NaN	8.3331	7.3077	14.1358	7.5633	5.0266	2.799	4.2654	12.9554	11.1457	13.9985	14.3433	17.2465	3.9647	3.7491	2.067
PE(FA20:5)	0.6164	0.6011	0.6376	0.2552	0.3797	0.5972	NaN	0.1871	0.4757	0.1608	NaN	NaN	NaN	NaN	0.1795	2.2452	NaN	3.643	NaN	NaN	NaN	NaN	NaN	NaN	NaN	NaN	NaN	NaN	NaN	NaN	NaN	NaN	NaN
PE(FA22:4)	1.0994	0.8598	0.9207	1.0051	1.8113	2.0118	0.1129	0.7149	0.1925	0.6897	0.2556	0.2285	0.5633	1.0388	1.0718	NaN	0.1579	NaN	1.9669	1.7781	3.8526	0.6088	0.4449	0.2928	0.447	1.9286	1.4503	1.9165	2.3168	2.4815	0.1641	0.186	NaN
PE(FA22:5)	6.0792	4.4454	3.9746	2.934	4.443	5.0095	0.1872	0.7294	0.8585	1.9491	0.6566	0.4212	0.9432	2.131	2.0285	NaN	0.3173	0.1989	2.8022	1.7898	2.7775	0.845	0.5622	0.2222	0.9998	5.3845	3.4462	4.9261	4.7141	6.183	0.2129	0.2554	NaN
PE(FA22:6)	8.5282	9.4471	9.103	4.8779	7.0073	9.9878	0.6058	2.0308	3.1745	3.0202	0.6535	0.6851	1.0887	4.3755	5.9248	NaN	0.5507	0.3942	1.5177	1.378	3.6244	1.7491	0.8365	0.2577	2.3735	9.5743	6.7825	7.0397	9.8466	12.7051	0.8608	0.5387	0.1849
SM(FA14:0)	0.2435	0.1489	0.1518	0.0837	0.1025	0.1023	0.0915	0.1781	0.1306	0.114	0.0416	0.0448	0.1536	0.1601	0.128	NaN	0.1213	0.633	0.1364	0.1084	0.2257	0.1524	0.1118	0.0784	0.1015	0.2052	0.1505	0.2176	0.1968	0.2142	0.0583	0.0368	0.0241
SM(FA16:0)	4.8806	3.8227	3.9205	2.5883	3.3826	3.5724	0.8159	1.4381	1.3877	2.3008	1.1312	1.0752	2.6596	2.6599	3.2726	0.107	1.9453	0.0995	2.6524	2.365	4.9676	3.2195	2.1522	1.2015	1.48	2.5189	2.1012	3.0454	2.9186	3.0159	0.6884	0.4074	0.287
SM(FA18:0)	0.2181	0.1521	0.1401	0.0979	0.1237	0.1181	0.2427	0.7227	0.3182	0.1598	0.0833	0.0815	0.5068	0.4107	0.2132	1.603	0.3421	1.5267	0.107	0.1058	0.227	0.2981	0.3003	0.2021	0.1534	0.3128	0.2631	0.3037	0.3381	0.352	0.546	0.3514	0.2249
SM(FA18:1)	0.0477	0.0306	0.0262	0.0145	0.0194	0.0148	0.0246	0.0789	0.0408	0.0303	0.0153	0.0226	0.0707	0.0597	0.0307	0.2399	0.0562	0.3491	0.0188	0.0175	0.0405	0.0612	0.0625	0.0367	0.0272	0.0457	0.0379	0.0518	0.051	0.0483	0.0515	0.0383	0.0279
SM(FA20:0)	0.2772	0.1747	0.1792	0.1601	0.2073	0.2073	0.1666	0.5061	0.2802	0.2347	0.1122	0.1213	0.3458	0.3166	0.261	0.0438	0.2545	0.0463	0.099	0.0908	0.1606	0.2547	0.1977	0.1264	0.158	0.3018	0.2105	0.2576	0.2555	0.2894	0.173	0.1085	0.0722
SM(FA20:1)	0.1039	0.0767	0.0935	0.0599	0.069	0.0591	0.0703	0.0982	0.0866	0.0724	0.0726	0.0525	0.0871	0.083	0.0772	0.1839	0.0875	0.2282	0.0412	0.0607	0.0743	0.0848	0.0884	0.0656	0.0606	0.0836	0.0756	0.0962	0.0971	0.0816	0.0663	0.0549	0.0484
SM(FA22:0)	0.4095	0.2779	0.3045	0.3093	0.383	0.375	0.2484	0.7558	0.4049	0.3307	0.153	0.1636	0.5683	0.4827	0.3299	0.0779	0.4089	0.0714	0.2193	0.1986	0.3941	0.3908	0.3433	0.2316	0.1851	0.3748	0.3145	0.3437	0.3676	0.3865	0.2625	0.1627	0.1137
SM(FA22:1)	0.1908	0.1207	0.1866	0.0999	0.1208	0.123	0.1117	0.2738	0.1599	0.141	0.0897	0.0859	0.2524	0.2265	0.151	0.3543	0.1779	0.3736	0.1007	0.0876	0.1665	0.1651	0.1772	0.1063	0.1217	0.235	0.1714	0.2271	0.2496	0.2515	0.105	0.0719	0.0487
SM(FA24:0)	1.0512	0.83	0.8488	1.043	1.1955	1.2055	0.7994	1.8562	0.9865	0.9594	0.6771	0.6505	1.2733	1.1122	0.9554	0.1547	0.9999	0.1682	0.8117	0.7969	1.2505	1.0407	0.9288	0.7127	0.6656	0.8979	0.8501	0.9509	0.8806	0.9067	0.7112	0.5841	0.5186
SM(FA24:1)	0.9867	0.6643	0.7147	0.6194	0.8002	0.8106	0.6462	2.1157	0.9692	0.9481	0.4512	0.5157	1.9901	1.7103	1.1905	0.8897	1.1344	0.8961	1.0237	0.973	2.0957	1.2806	1.198	0.7052	0.4867	1.2198	1.0162	1.306	1.3268	1.3014	0.5255	0.3013	0.1758
SM(FA26:0)	0.0458	0.0237	0.037	0.081	0.0879	0.0938	0.0294	0.0758	0.0392	0.129	0.0721	0.0434	0.0573	0.0477	0.0737	0.7845	0.0628	1.0018	0.0223	0.0319	0.0324	0.0869	0.0392	0.0299	0.0762	0.0442	0.0379	0.0576	0.0388	0.0244	0.0298	0.0243	0.019
SM(FA26:1)	0.1079	0.0733	0.0814	0.1157	0.1473	0.156	0.0927	0.1445	0.0972	0.1254	0.1032	0.0786	0.1034	0.0978	0.0932	0.0676	0.1355	0.0489	0.0846	0.0828	0.1114	0.1618	0.1096	0.0882	0.1345	0.1075	0.0923	0.1127	0.1024	0.0671	0.081	0.0733	0.068
TAG(FA12:0)	0.0658	0.0327	0.0773	0.0361	0.0154	0.0299	3.5635	3.9235	2.5396	0.0878	0.0336	0.0551	0.0995	0.0377	0.0337	0.1293	4.0168	0.1017	0.0678	0.0225	0.0391	0.0279	0.0243	0.0752	0.0326	0.023	0.0293	0.0616	0.0482	0.0312	0.1822	0.0825	0.0524
TAG(FA14:0)	0.3731	0.0536	0.032	0.166	0.1139	0.121	16.1549	17.8333	12.4781	0.4751	0.1717	0.2423	0.4357	0.3107	0.158	1.6806	18.2606	5.8614	0.2283	0.1434	0.1471	0.1971	0.2676	0.3898	0.1509	0.0844	0.0679	0.3371	0.1159	0.0816	0.813	0.387	0.3532
TAG(FA14:1)	NaN	NaN	NaN	NaN	NaN	NaN	1.5169	1.713	1.1501	NaN	0.0132	NaN	0.0362	NaN	NaN	8.0591	2.767	27.4171	NaN	NaN	NaN	NaN	0.0096	0.0341	NaN	NaN	NaN	NaN	NaN	NaN	0.0221	NaN	NaN
TAG(FA15:0)	0.0867	0.0157	0.0273	0.0835	0.0108	0.0345	2.2131	2.415	1.7012	0.1578	0.0602	0.077	0.0719	0.058	0.0227	1.0954	2.8109	4.6172	0.0342	0.0429	NaN	0.0473	0.0946	0.0985	0.0186	NaN	0.0174	0.0665	0.0328	0.0836	0.1259	0.0467	0.0191
TAG(FA16:0)	4.2707	1.3591	1.154	2.3566	2.3154	2.5446	128.086	141.056	95.9024	6.1944	2.4837	2.7244	5.3231	3.9198	2.5536	1.2765	163.952	4.1384	2.1173	1.9364	2.5619	3.0641	3.9761	4.992	2.0424	1.9207	1.5902	3.4135	1.5272	1.3814	6.8708	3.3681	3.1064
TAG(FA16:1)	0.6894	0.1519	0.1429	0.3148	0.1902	0.2784	22.8679	26.4837	19.9346	1.0617	0.3847	0.4263	0.995	0.7388	0.5165	71.308	45.1835	245.148	0.363	0.3258	0.3943	0.5056	0.7174	0.8889	0.3225	0.1925	0.1554	0.4859	0.2141	0.2436	0.7622	0.3719	0.334
TAG(FA17:0)	0.1117	0.02	0.0139	0.0509	NaN	0.0297	2.2602	2.3639	1.6179	0.1816	0.1064	0.076	0.1296	0.1086	0.0921	18.8442	2.5305	75.4814	0.0161	0.0539	0.016	0.065	0.0699	0.0924	0.0652	0.0205	0.0422	0.0958	0.0447	0.0788	0.194	0.0584	0.0473
TAG(FA18:0)	0.9491	0.333	0.2856	0.654	0.7426	0.8277	23.3862	25.1808	16.1657	1.7302	0.802	0.5469	0.9287	0.6698	0.6897	1.4217	21.2258	3.4525	0.5975	0.4947	0.7505	0.5518	0.5642	0.756	0.3989	0.4479	0.3989	0.8109	0.3605	0.3321	1.7816	0.9208	0.7352
TAG(FA18:1)	6.8924	1.8548	1.681	2.484	2.3962	2.608	217.891	245.488	166.089	9.5134	3.917	4.2622	8.0486	5.6883	4.2287	11.7894	308.071	29.6411	3.8405	3.0526	4.3467	4.9106	6.4361	8.7212	2.9569	2.6222	2.2528	4.7274	1.7055	1.5198	11.1755	5.9356	5.1203
TAG(FA18:2)	1.699	0.6078	0.5553	0.883	0.8239	0.8864	50.3638	58.2465	42.356	2.2019	0.6867	0.9713	1.7235	1.552	1.0803	133.319	57.3379	479.507	0.9712	0.913	1.1882	2.0571	2.2705	2.6529	1.5951	1.511	1.2393	2.0083	0.8383	0.7622	3.1112	1.9467	1.6274
TAG(FA18:3)	0.0857	NaN	NaN	0.0115	NaN	NaN	4.0591	4.6947	3.4783	0.0714	NaN	0.0206	0.0726	0.0875	0.0246	22.3793	3.7987	95.4629	0.0188	0.028	0.0371	0.1393	0.1808	0.2438	0.0746	0.1278	0.0385	0.0853	NaN	NaN	0.0899	0.093	0.0553
TAG(FA20:0)	0.0462	NaN	NaN	0.0235	0.0268	NaN	2.2116	1.6394	1.0167	0.0599	0.0135	0.0095	0.0454	0.0257	NaN	1.6114	1.9409	6.7522	NaN	NaN	NaN	0.0143	0.0274	0.0304	NaN	NaN	NaN	0.0149	NaN	NaN	0.1135	0.0383	0.0186
TAG(FA20:1)	0.1648	0.0344	0.0246	0.0671	0.0601	0.0774	3.7109	4.6079	2.8502	0.3186	0.1705	0.0997	0.1434	0.0719	0.1435	0.9638	5.7039	1.9358	0.0913	0.062	0.0854	0.0394	0.0943	0.0852	0.016	0.0203	NaN	0.0835	NaN	NaN	0.2002	0.0461	0.0525
TAG(FA20:2)	0.043	0.0143	NaN	0.0393	0.0301	0.0653	1.1112	1.3482	0.9729	0.1353	0.0339	0.0188	0.0338	0.0175	0.0507	2.5795	2.1322	7.7988	0.0504	0.0321	0.0382	0.0093	NaN	0.0139	0.0106	0.0151	NaN	0.0394	0.0139	0.0163	0.042	0.0173	0.0149
TAG(FA20:3)	0.0856	0.0469	0.0387	0.1625	0.1708	0.2363	0.9613	1.2245	1.0685	0.1954	0.0798	0.0308	0.0262	0.0484	0.063	0.7532	1.3769	3.3909	0.1167	0.0889	0.0952	0.047	0.0163	0.0193	0.0246	0.078	0.0196	0.096	0.1045	0.0681	0.0223	0.0155	0.0082
TAG(FA20:4)	0.3568	0.2118	0.1904	0.6212	0.7246	0.8111	1.6745	1.8657	1.747	0.3744	0.1892	0.1181	0.2362	0.3517	0.2741	0.5043	2.9821	2.5285	0.5048	0.4586	1.0546	0.2624	0.2601	0.1967	0.1844	0.4215	0.3355	0.4815	0.3725	0.4443	0.1734	0.1473	0.1127
TAG(FA20:5)	0.0379	NaN	NaN	0.0132	NaN	0.0118	0.6426	0.6718	0.5335	NaN	NaN	NaN	NaN	NaN	NaN	1.1444	0.5991	6.754	NaN	NaN	NaN	NaN	NaN	NaN	NaN	NaN	NaN	NaN	NaN	NaN	0.0153	NaN	NaN
TAG(FA22:1)	NaN	NaN	NaN	NaN	NaN	NaN	0.0629	0.0595	0.0544	NaN	NaN	NaN	NaN	NaN	NaN	0.3773	0.0652	0.8754	NaN	NaN	NaN	NaN	NaN	NaN	NaN	NaN	NaN	NaN	NaN	NaN	NaN	NaN	NaN
TAG(FA22:4)	0.0271	NaN	NaN	0.1036	0.125	0.1597	0.4748	0.5525	0.4427	0.0381	0.0137	NaN	NaN	0.0253	0.0188	0.0204	1.0606	0.175	0.038	0.0169	0.0714	NaN	NaN	0.0114	NaN	0.0199	0.0128	0.0421	0.0339	0.0465	0.0113	NaN	NaN
TAG(FA22:5)	0.1048	0.0478	0.0491	0.1456	0.2087	0.2008	1.3626	1.484	1.2047	0.0832	0.0299	NaN	0.0233	0.0453	0.0317	0.4057	1.3937	2.0306	0.0527	0.0444	0.0938	0.0145	0.0352	0.0379	NaN	0.0367	0.0171	0.0656	0.05	0.0503	0.0448	NaN	NaN
TAG(FA22:6)	0.1465	0.0556	0.0395	0.2786	0.3257	0.3392	2.7962	3.0841	2.6291	0.0853	0.0141	0.0159	0.0482	0.1107	0.0356	0.6713	1.6932	2.35	0.0263	0.0335	0.0926	0.0371	0.0506	0.0379	0.0282	0.0642	0.0228	0.0804	0.0606	0.0548	0.0476	NaN	NaN

## Sheet: Supplementary Table S1c
	Patient A									Patient B									Patient C						Patient D
	A-1			A-2			A-H			B-1			B-2			B-H			C-1			C-H			D-1			D-2			D-H
Lipid species	1	2	3	1	2	3	1	2	3	1	2	3	1	2	3	1	2	3	1	2	3	1	2	3	1	2	3	1	2	3	1	2	3
CE(14:0)	0.0656	NaN	NaN	0.0384	NaN	NaN	NaN	NaN	NaN	0.0438	NaN	NaN	0.0667	0.0451	NaN	0.0584	0.0602	0.0542	NaN	NaN	NaN	0.0647	0.1149	0.0702	NaN	NaN	0.0402	NaN	NaN	NaN	0.0355	NaN	NaN
CE(14:1)	NaN	NaN	NaN	NaN	NaN	NaN	NaN	NaN	NaN	NaN	NaN	NaN	NaN	NaN	NaN	NaN	NaN	NaN	NaN	NaN	NaN	NaN	0.0267	NaN	NaN	NaN	NaN	NaN	NaN	NaN	NaN	NaN	NaN
CE(15:0)	0.0337	NaN	NaN	NaN	NaN	NaN	NaN	NaN	NaN	NaN	NaN	NaN	NaN	0.0273	NaN	NaN	NaN	NaN	NaN	NaN	NaN	NaN	0.0466	0.0418	NaN	NaN	NaN	0.0275	NaN	NaN	NaN	NaN	NaN
CE(16:0)	0.6095	0.2423	0.182	0.3211	0.2308	0.2378	0.3823	0.3701	0.3912	0.394	0.1265	0.2234	0.718	0.5828	0.3228	0.4594	0.5119	0.5505	0.1956	0.1842	0.4558	1.0574	1.2994	0.9936	0.4064	0.2559	0.2073	0.2516	0.178	0.152	0.1806	0.1374	0.1837
CE(16:1)	0.1736	0.0668	0.0488	0.0997	0.0646	0.0634	0.1097	0.1155	0.106	0.1458	0.0305	0.0688	0.259	0.2414	0.1098	0.1692	0.1862	0.1878	0.0627	0.0505	0.123	0.2402	0.2707	0.2426	0.1071	0.0677	0.0687	0.0608	0.0432	0.0537	0.0501	0.039	0.0479
CE(17:0)	NaN	NaN	NaN	NaN	NaN	NaN	NaN	NaN	0.0365	NaN	NaN	NaN	0.0433	0.028	NaN	NaN	NaN	NaN	NaN	NaN	NaN	0.0425	0.0555	0.0389	NaN	NaN	NaN	NaN	NaN	NaN	NaN	NaN	NaN
CE(18:0)	0.0927	NaN	NaN	0.0832	0.0663	0.0567	0.0452	0.054	0.0516	0.0855	NaN	0.0299	0.1104	0.0874	0.0552	0.0715	0.0844	0.0657	NaN	0.0546	0.1192	0.1156	0.1963	0.1361	0.0667	0.0436	0.043	0.0512	NaN	0.0397	NaN	NaN	NaN
CE(18:1)	0.9979	0.3516	0.2627	0.5452	0.4086	0.4487	0.5184	0.6242	0.5994	0.5608	0.204	0.2687	1.0976	0.9999	0.502	0.6311	0.7832	0.8387	0.3823	0.3783	1.0721	1.8114	2.0252	1.6923	0.5832	0.4456	0.374	0.4832	0.3294	0.2604	0.2482	0.1566	0.1786
CE(18:2)	1.9083	0.7562	0.5434	0.7982	0.5644	0.6671	1.0347	1.207	1.4462	0.8303	0.2227	0.5104	1.7785	1.9877	0.4799	0.6967	1.2709	1.5199	0.4933	0.4421	0.9864	3.7203	4.1655	3.5536	1.4079	0.9719	0.7008	0.8045	0.567	0.5203	0.4672	0.3686	0.3574
CE(18:3)	0.0909	0.0367	NaN	0.0333	0.027	0.0231	0.0591	0.0596	0.0621	0.0454	NaN	0.0264	0.0972	0.0858	0.0267	0.0583	0.0846	0.0857	0.0269	NaN	0.0482	0.1574	0.1688	0.1427	0.0587	0.0386	0.0364	0.0349	0.0254	0.0298	0.0249	NaN	NaN
CE(20:0)	0.5512	NaN	NaN	0.0947	NaN	NaN	0.3823	0.345	0.2626	0.1179	NaN	NaN	0.6511	0.1816	0.0515	0.449	0.359	0.2433	NaN	0.0366	NaN	0.1791	0.4507	0.3023	NaN	NaN	0.0616	0.0802	NaN	NaN	0.1575	0.0813	0.1373
CE(20:1)	0.2136	0.0188	NaN	0.0493	0.0243	0.0333	0.1196	0.1534	0.1037	0.0537	NaN	NaN	0.2509	0.0653	0.0334	0.1914	0.2137	0.1411	NaN	NaN	0.0623	0.0671	0.2016	0.1408	NaN	NaN	0.0233	0.0337	NaN	NaN	0.0528	0.0206	0.0416
CE(20:2)	0.0356	NaN	NaN	0.0473	0.0397	0.027	NaN	NaN	NaN	NaN	NaN	NaN	0.032	NaN	NaN	NaN	NaN	0.0305	0.0185	0.0217	0.0732	NaN	0.0317	NaN	NaN	NaN	0.0238	0.0241	NaN	NaN	NaN	NaN	NaN
CE(20:3)	0.0603	0.0435	0.0273	0.1596	0.135	0.1035	0.0226	NaN	0.0233	0.0592	0.0255	NaN	0.0436	0.0632	0.0505	0.0207	0.0343	0.0409	0.0508	0.056	0.2578	0.0763	0.093	0.0725	0.0512	0.0632	0.0482	0.0678	0.0397	0.0425	NaN	NaN	NaN
CE(20:4)	0.2862	0.0989	0.0814	0.2991	0.259	0.2167	0.0903	0.1149	0.1623	0.1881	0.0516	0.0846	0.2372	0.3677	0.1605	0.1092	0.1682	0.2109	0.1564	0.1515	0.5241	0.7038	0.6675	0.5979	0.2662	0.1801	0.1364	0.2032	0.1243	0.1001	0.0773	0.0509	0.0569
CE(20:5)	0.1461	0.0552	0.0417	0.0751	0.0628	0.072	0.07	0.074	0.0958	0.0365	NaN	NaN	0.0543	0.0827	0.0238	0.0313	0.0386	0.0447	NaN	0.0193	0.0491	0.0831	0.0895	0.064	0.0381	0.0347	0.0241	0.0306	0.0119	0.0197	NaN	NaN	NaN
CE(22:0)	NaN	NaN	NaN	0.032	NaN	NaN	NaN	NaN	NaN	NaN	NaN	NaN	NaN	NaN	NaN	NaN	NaN	NaN	NaN	NaN	NaN	NaN	NaN	NaN	NaN	NaN	NaN	NaN	NaN	NaN	NaN	NaN	NaN
CE(22:2)	NaN	NaN	NaN	0.0201	NaN	NaN	NaN	0.0178	NaN	NaN	NaN	NaN	0.0176	NaN	NaN	NaN	NaN	NaN	NaN	NaN	NaN	NaN	0.0281	NaN	NaN	NaN	NaN	NaN	NaN	NaN	NaN	NaN	NaN
CE(22:4)	0.0291	NaN	NaN	0.1394	0.119	0.0804	NaN	NaN	NaN	0.0225	NaN	NaN	NaN	0.0138	0.0236	NaN	NaN	NaN	0.0421	0.048	0.167	NaN	NaN	0.0134	NaN	0.0289	0.0286	0.0352	0.0273	0.0306	NaN	NaN	NaN
CE(22:5)	0.0759	0.0218	0.0217	0.1123	0.0966	0.067	0.0319	0.0301	0.0251	0.0242	NaN	NaN	0.0706	0.0316	0.0164	0.0322	0.0282	0.0232	NaN	0.0227	0.1096	0.0223	0.0541	0.0485	NaN	0.0271	0.0201	0.0291	0.0215	NaN	0.0238	NaN	NaN
CE(22:6)	0.1023	0.0267	0.0298	0.1198	0.1189	0.0962	0.055	0.0688	0.059	0.0272	NaN	NaN	0.0899	0.0629	0.0291	0.0451	0.0542	0.0422	0.0312	0.0369	0.0762	0.0652	0.0934	0.0759	0.0392	0.0329	0.0335	0.0413	0.0255	NaN	0.0274	NaN	0.0175
CE(24:0)	0.0418	NaN	NaN	0.0568	0.0439	NaN	NaN	0.0419	NaN	0.0344	NaN	NaN	NaN	NaN	NaN	NaN	NaN	NaN	NaN	NaN	0.0392	NaN	NaN	NaN	NaN	NaN	0.0501	NaN	NaN	NaN	NaN	NaN	NaN
CE(24:1)	NaN	NaN	NaN	0.0531	0.0438	0.0321	NaN	NaN	NaN	NaN	NaN	NaN	NaN	NaN	NaN	NaN	NaN	0.0258	NaN	NaN	0.0587	NaN	NaN	NaN	NaN	NaN	0.0287	NaN	NaN	NaN	NaN	NaN	NaN
CER(14:0)	0.0251	0.0207	0.0203	0.0181	0.0265	0.0178	0.0242	0.0243	0.0217	0.0226	0.0206	0.0214	0.0199	0.0186	0.019	0.0193	0.0217	0.0213	0.0272	0.0204	0.0188	0.0148	0.019	0.018	0.0203	0.0206	0.0228	0.0228	0.0189	0.0168	0.0141	0.0196	0.0173
CER(16:0)	0.2263	0.1978	0.2307	0.2	0.3466	0.5023	0.0284	0.0469	0.0919	0.1763	0.1207	0.0896	0.1884	0.2165	0.4267	0.0718	0.0925	0.098	0.22	0.1947	0.2659	0.1537	0.1462	0.1001	0.0578	0.1361	0.1138	0.1171	0.11	0.1235	0.0181	0.0213	0.0207
CER(18:0)	0.0106	0.0102	0.012	NaN	0.0153	0.0203	0.025	0.0296	0.0317	0.0211	NaN	0.0119	0.032	0.0247	0.0361	0.0207	0.0228	0.0293	0.0137	0.0114	NaN	0.0184	0.0196	0.0175	NaN	0.0228	0.012	0.0133	0.0147	0.0149	0.042	0.0445	0.0281
CER(20:0)	0.0103	0.0093	NaN	0.0155	0.0272	0.0291	NaN	NaN	0.0131	0.0161	0.0195	NaN	0.019	NaN	0.0267	NaN	NaN	NaN	NaN	NaN	NaN	NaN	0.0104	NaN	NaN	NaN	NaN	NaN	NaN	0.0093	NaN	NaN	NaN
CER(20:1)	NaN	NaN	0.0087	NaN	NaN	NaN	NaN	NaN	NaN	NaN	NaN	NaN	NaN	NaN	NaN	NaN	NaN	NaN	NaN	NaN	NaN	NaN	NaN	NaN	NaN	NaN	NaN	NaN	NaN	NaN	NaN	NaN	NaN
CER(22:0)	0.0261	0.0199	0.0294	0.0364	0.0582	0.0701	NaN	0.0286	0.0308	0.0401	0.0283	0.0198	0.041	0.0391	0.0533	NaN	0.03	NaN	0.029	0.0223	0.0312	0.0256	0.0259	0.0217	0.0123	0.0293	0.0217	0.023	0.0206	0.0238	0.0149	0.0114	NaN
CER(22:1)	NaN	NaN	NaN	NaN	NaN	0.0124	NaN	0.0119	0.0087	0.0172	0.011	NaN	0.0152	NaN	0.0173	0.023	NaN	0.0248	NaN	NaN	0.0117	0.0113	NaN	0.0073	NaN	NaN	NaN	NaN	NaN	NaN	0.0081	NaN	NaN
CER(24:0)	0.0753	0.0507	0.0588	0.0733	0.1211	0.1471	0.0227	0.0389	0.0417	0.0991	0.0776	0.0368	0.0897	0.0669	0.1224	NaN	0.0435	0.0115	0.0529	0.0451	0.0699	0.0473	0.0492	0.038	0.0268	0.0396	0.0382	0.0505	0.0378	0.0452	0.0287	0.021	0.0172
CER(24:1)	0.0754	0.0595	0.075	0.0692	0.1079	0.1442	0.0439	0.0702	0.0988	0.1187	0.0799	0.0734	0.1625	0.1758	0.1987	0.0338	0.0877	0.0477	0.1159	0.1027	0.1415	0.0949	0.1129	0.0824	0.0307	0.1189	0.0977	0.0774	0.0883	0.0884	0.0235	0.0243	0.0179
CER(26:0)	NaN	NaN	NaN	NaN	NaN	0.0104	NaN	NaN	NaN	0.0312	0.0214	0.0146	0.0084	NaN	0.0302	0.0608	NaN	0.082	NaN	NaN	NaN	0.0174	NaN	NaN	0.0088	NaN	NaN	NaN	NaN	NaN	NaN	NaN	NaN
CER(26:1)	NaN	NaN	NaN	0.0088	0.0123	0.0203	NaN	NaN	NaN	0.0172	0.0138	NaN	0.0082	NaN	0.0197	NaN	NaN	NaN	NaN	NaN	NaN	NaN	NaN	NaN	NaN	NaN	NaN	0.0077	NaN	NaN	NaN	NaN	NaN
DAG(12:0/18:1)	0.0739	0.0887	0.0847	0.0518	0.0425	0.0474	0.1238	0.0851	0.0968	0.0489	0.0508	0.0624	0.0814	0.0652	0.0353	NaN	0.0514	NaN	0.0498	0.1384	0.0467	0.0465	0.0821	0.0783	0.0814	0.0521	0.0832	0.0814	0.0397	0.1006	0.0585	0.0375	0.1122
DAG(12:0/18:2)	NaN	NaN	0.0302	0.0167	NaN	NaN	NaN	0.0235	NaN	NaN	0.0306	NaN	0.0239	NaN	NaN	0.0533	NaN	0.1156	NaN	NaN	NaN	NaN	NaN	0.0219	0.0314	NaN	NaN	0.0226	NaN	0.033	NaN	NaN	0.0187
DAG(14:0/14:0)	NaN	NaN	NaN	NaN	NaN	NaN	NaN	NaN	NaN	NaN	NaN	0.0229	NaN	0.0148	NaN	NaN	NaN	NaN	NaN	NaN	NaN	NaN	NaN	NaN	NaN	NaN	NaN	0.014	NaN	NaN	NaN	NaN	NaN
DAG(14:0/16:0)	NaN	NaN	0.0338	NaN	NaN	0.0402	NaN	0.0371	0.0323	NaN	NaN	0.0409	NaN	NaN	NaN	NaN	NaN	NaN	0.0289	0.0291	NaN	0.0334	NaN	0.0343	NaN	NaN	NaN	NaN	NaN	0.0309	NaN	NaN	NaN
DAG(14:0/16:1)	NaN	NaN	NaN	NaN	NaN	NaN	NaN	NaN	NaN	NaN	NaN	NaN	NaN	NaN	NaN	NaN	NaN	0.0367	NaN	NaN	NaN	NaN	NaN	NaN	NaN	NaN	NaN	NaN	NaN	NaN	NaN	NaN	NaN
DAG(14:0/18:1)	0.036	0.031	0.0252	0.0243	0.0266	NaN	0.0562	0.0376	0.0445	0.0312	NaN	0.0297	0.0333	0.0199	NaN	NaN	0.0302	NaN	NaN	0.0405	0.0254	NaN	0.0324	0.0328	0.0356	0.0191	0.0496	0.0315	0.0231	0.0298	0.0196	NaN	0.0383
DAG(14:0/18:2)	NaN	NaN	NaN	NaN	NaN	NaN	NaN	NaN	NaN	NaN	NaN	NaN	NaN	NaN	NaN	0.0326	NaN	0.0572	NaN	NaN	NaN	NaN	NaN	NaN	NaN	NaN	NaN	NaN	NaN	NaN	NaN	NaN	NaN
DAG(14:1/16:0)	NaN	0.0171	NaN	NaN	NaN	NaN	0.0214	NaN	0.0151	NaN	NaN	NaN	0.0176	NaN	NaN	NaN	NaN	NaN	NaN	0.021	NaN	NaN	0.0192	NaN	NaN	NaN	NaN	NaN	0.0154	0.0231	NaN	NaN	NaN
DAG(14:1/18:1)	NaN	NaN	NaN	NaN	NaN	NaN	NaN	NaN	NaN	NaN	NaN	0.0156	NaN	NaN	NaN	NaN	NaN	NaN	NaN	NaN	NaN	NaN	NaN	NaN	0.0415	0.0256	0.0336	NaN	NaN	NaN	NaN	NaN	NaN
DAG(15:0/18:1)	NaN	NaN	NaN	NaN	NaN	NaN	NaN	NaN	NaN	NaN	NaN	NaN	NaN	NaN	NaN	NaN	NaN	0.0239	NaN	NaN	NaN	NaN	NaN	NaN	NaN	NaN	NaN	NaN	NaN	NaN	NaN	NaN	NaN
DAG(16:0/16:0)	0.0936	0.1119	0.1115	0.0984	0.1415	0.2416	0.0811	0.0873	0.0859	0.1034	0.0691	0.0741	0.1115	0.1416	0.1654	NaN	0.0925	NaN	0.107	0.1093	0.1171	0.0984	0.1025	0.0934	0.079	0.1108	0.1015	0.0918	0.0806	0.0766	0.0612	0.0474	0.0686
DAG(16:0/16:1)	NaN	NaN	0.0349	NaN	0.0312	0.0733	0.0238	NaN	0.0211	0.0301	NaN	0.0173	0.0229	0.0311	0.0547	0.0891	0.0435	0.1043	0.0227	0.024	0.027	0.0238	0.0269	NaN	NaN	NaN	NaN	NaN	NaN	NaN	NaN	0.03	NaN
DAG(16:0/18:0)	0.0986	0.1117	0.0845	0.0786	0.1106	0.0933	0.0768	0.0842	0.0738	0.086	0.064	0.0757	0.0564	0.0711	0.0869	0.0295	0.0733	0.0503	0.088	0.0824	0.1153	0.0738	0.0903	0.066	0.0783	0.0852	0.1133	0.074	0.0552	0.0759	0.0651	0.0507	0.058
DAG(16:0/18:1)	0.1753	0.1401	0.183	0.1064	0.2316	0.4278	0.191	0.1924	0.1418	0.1978	0.0915	0.0769	0.1631	0.2011	0.2689	0.0682	0.225	0.0754	0.1329	0.1523	0.1421	0.1906	0.185	0.1261	0.0915	0.1623	0.1226	0.0958	0.0966	0.0829	0.0582	0.0886	0.0539
DAG(16:0/18:2)	0.0585	0.0361	0.0555	0.0312	0.0763	0.137	0.084	0.0625	0.0948	0.0778	NaN	0.0235	0.0446	0.0875	0.102	0.1696	0.1157	0.2856	NaN	0.0492	0.0478	0.0997	0.097	0.0911	0.0469	0.096	0.0824	0.0452	0.0411	0.0401	0.0277	0.0717	0.0331
DAG(16:0/18:3)	NaN	NaN	0.0191	NaN	NaN	NaN	NaN	NaN	NaN	NaN	NaN	NaN	NaN	NaN	NaN	0.0661	NaN	0.1114	NaN	NaN	NaN	NaN	NaN	NaN	NaN	NaN	NaN	NaN	NaN	NaN	NaN	NaN	NaN
DAG(16:0/20:3)	NaN	0.0242	0.0345	NaN	0.0375	0.0733	NaN	NaN	NaN	NaN	NaN	NaN	NaN	0.0204	0.0411	NaN	NaN	NaN	0.0174	0.0189	NaN	NaN	0.0219	NaN	NaN	0.0273	0.0236	NaN	0.0166	0.0135	NaN	NaN	NaN
DAG(16:0/20:4)	0.0303	0.0539	0.0801	0.0363	0.1186	0.2417	NaN	0.0103	NaN	0.0296	0.0106	0.0117	0.0566	0.0809	0.0804	NaN	0.0267	NaN	0.0295	0.0343	0.0476	0.049	0.0537	0.0471	NaN	0.1084	0.0943	0.0373	0.0564	0.0556	NaN	NaN	NaN
DAG(16:0/20:5)	NaN	NaN	0.0131	NaN	NaN	NaN	NaN	NaN	NaN	NaN	NaN	NaN	NaN	NaN	NaN	0.0097	NaN	0.0257	NaN	NaN	NaN	NaN	NaN	NaN	NaN	NaN	NaN	NaN	NaN	NaN	NaN	NaN	NaN
DAG(16:0/22:5)	0.0176	NaN	0.0207	NaN	0.0217	0.0443	NaN	NaN	NaN	0.0154	NaN	NaN	NaN	0.0174	0.0131	NaN	NaN	NaN	NaN	NaN	NaN	NaN	NaN	NaN	NaN	0.022	0.0165	NaN	NaN	NaN	NaN	NaN	NaN
DAG(16:0/22:6)	NaN	0.0153	0.0165	0.0166	0.0301	0.0471	NaN	NaN	NaN	0.0097	NaN	NaN	NaN	0.0137	0.0129	NaN	NaN	NaN	NaN	NaN	NaN	NaN	NaN	NaN	NaN	0.0169	0.0121	NaN	0.0097	0.0091	NaN	NaN	NaN
DAG(16:1/16:1)	NaN	NaN	NaN	NaN	NaN	NaN	NaN	NaN	NaN	NaN	NaN	NaN	NaN	NaN	NaN	NaN	0.0116	NaN	NaN	NaN	NaN	NaN	NaN	NaN	NaN	NaN	NaN	NaN	NaN	NaN	NaN	NaN	NaN
DAG(16:1/18:0)	NaN	NaN	NaN	NaN	NaN	NaN	NaN	NaN	NaN	0.0498	NaN	NaN	NaN	NaN	NaN	NaN	NaN	NaN	NaN	NaN	NaN	NaN	NaN	NaN	NaN	NaN	NaN	NaN	NaN	NaN	0.0156	NaN	NaN
DAG(16:1/18:1)	0.0164	0.0181	0.0249	NaN	NaN	0.0214	0.0474	0.0382	0.0337	0.0256	NaN	NaN	NaN	NaN	NaN	NaN	0.059	NaN	NaN	NaN	NaN	0.0277	NaN	0.0175	NaN	0.0346	0.0309	NaN	NaN	NaN	NaN	NaN	NaN
DAG(16:1/18:2)	NaN	NaN	NaN	NaN	NaN	NaN	NaN	NaN	NaN	NaN	NaN	NaN	NaN	NaN	NaN	0.0401	NaN	0.0771	NaN	NaN	NaN	NaN	NaN	NaN	NaN	NaN	NaN	NaN	NaN	NaN	NaN	NaN	NaN
DAG(16:1/20:0)	NaN	NaN	NaN	NaN	NaN	NaN	0.0376	0.041	NaN	NaN	NaN	NaN	0.0468	NaN	NaN	NaN	NaN	NaN	NaN	NaN	NaN	0.0297	NaN	0.0269	0.0381	NaN	NaN	NaN	NaN	NaN	NaN	NaN	0.0588
DAG(18:0/18:1)	0.0732	0.0614	0.1006	0.0478	0.0876	0.1678	0.0539	0.0843	0.0581	0.0542	0.0401	0.0425	0.0957	0.0986	0.0989	NaN	0.1086	NaN	0.0595	0.0763	0.0769	0.0928	0.1015	0.0724	0.056	0.0733	0.0809	0.0383	0.0534	0.0358	0.0327	0.0365	0.0301
DAG(18:0/18:2)	0.047	0.03	0.0417	0.0284	0.0538	0.1048	0.0403	0.0478	0.0541	0.0324	NaN	NaN	0.0596	0.0637	0.0853	0.0791	0.0581	0.1218	0.0222	0.0301	0.033	0.0992	0.0899	0.055	0.032	0.0704	0.0419	0.0241	0.0242	0.0278	0.0339	0.0442	0.0218
DAG(18:0/18:3)	NaN	NaN	NaN	NaN	NaN	NaN	NaN	NaN	NaN	NaN	NaN	NaN	NaN	NaN	NaN	0.0428	NaN	0.0474	NaN	NaN	NaN	NaN	NaN	NaN	NaN	NaN	NaN	NaN	NaN	NaN	NaN	NaN	NaN
DAG(18:0/22:6)	0.0162	0.0153	0.023	0.012	0.0288	0.0547	NaN	NaN	0.0173	NaN	NaN	NaN	0.0145	0.0172	0.0136	NaN	0.0115	NaN	NaN	NaN	NaN	0.0082	0.0102	NaN	NaN	0.0122	0.0121	NaN	0.0091	NaN	NaN	0.0157	0.0096
DAG(18:1/18:1)	0.0875	0.0882	0.1069	0.0645	0.0924	0.1104	0.198	0.1751	0.1395	0.1095	0.0697	0.0763	0.0984	0.0988	0.1295	NaN	0.1907	NaN	0.0942	0.091	0.0932	0.1287	0.1197	0.0967	0.0804	0.0985	0.0863	0.0661	0.0659	0.0626	0.0622	0.0646	0.0621
DAG(18:1/18:2)	0.0928	0.0858	0.1168	0.0649	0.1004	0.1363	0.1762	0.1635	0.1572	0.104	0.0826	0.082	0.099	0.1281	0.1284	0.136	0.1411	0.2068	0.1004	0.0882	0.0971	0.1358	0.1525	0.1049	0.1086	0.1475	0.1215	0.0963	0.0885	0.0904	0.0791	0.0901	0.0846
DAG(18:1/20:1)	NaN	NaN	NaN	NaN	NaN	NaN	NaN	NaN	NaN	NaN	NaN	NaN	NaN	NaN	NaN	0.0998	NaN	0.1557	NaN	NaN	NaN	NaN	NaN	NaN	NaN	NaN	NaN	NaN	NaN	NaN	NaN	NaN	NaN
DAG(18:1/20:3)	NaN	0.0227	0.0336	0.0171	0.0246	0.0383	0.0198	0.0289	0.018	0.0163	NaN	0.0165	NaN	0.0268	0.0346	NaN	NaN	NaN	0.0252	NaN	0.0258	0.0182	NaN	0.0232	0.0276	0.0267	0.0216	0.0193	0.0184	0.0206	NaN	NaN	NaN
DAG(18:1/20:4)	0.0201	0.0306	0.0466	0.0251	0.0364	0.0686	0.0181	0.0237	0.0264	0.0232	NaN	0.0189	0.0424	0.0513	0.0514	0.0177	0.022	NaN	0.032	0.0326	0.033	0.0347	0.0347	0.0365	0.0175	0.041	0.0401	0.0241	0.0277	0.031	0.0162	0.0168	0.0171
DAG(18:1/20:5)	NaN	NaN	NaN	NaN	NaN	NaN	NaN	NaN	NaN	NaN	NaN	NaN	NaN	NaN	NaN	0.0182	NaN	0.0295	NaN	NaN	NaN	NaN	NaN	NaN	NaN	NaN	NaN	NaN	NaN	NaN	NaN	NaN	NaN
DAG(18:1/22:4)	NaN	NaN	NaN	NaN	NaN	0.0096	NaN	NaN	NaN	NaN	NaN	NaN	NaN	NaN	0.0122	NaN	NaN	NaN	NaN	NaN	NaN	NaN	NaN	NaN	NaN	NaN	NaN	NaN	NaN	NaN	NaN	NaN	NaN
DAG(18:1/22:6)	0.0163	0.0208	0.0198	0.0193	0.024	0.0296	0.0195	0.0176	0.0201	0.0189	0.0142	0.0166	0.0222	0.0187	0.0211	NaN	0.019	NaN	0.0141	0.0158	0.0164	0.0167	0.0164	0.0106	0.0158	0.0192	0.0161	0.0161	0.0163	0.0191	0.0153	0.0146	0.0145
DAG(18:2/18:3)	NaN	NaN	NaN	NaN	NaN	NaN	NaN	NaN	NaN	NaN	NaN	NaN	NaN	NaN	NaN	0.0193	NaN	0.0172	NaN	NaN	NaN	NaN	NaN	NaN	NaN	NaN	NaN	NaN	NaN	NaN	NaN	NaN	NaN
DAG(18:2/20:4)	NaN	NaN	NaN	NaN	NaN	NaN	NaN	NaN	NaN	NaN	NaN	NaN	NaN	NaN	NaN	NaN	NaN	NaN	NaN	NaN	NaN	NaN	NaN	NaN	NaN	NaN	0.0086	NaN	NaN	NaN	NaN	NaN	NaN
DAG(20:0/20:0)	0.2826	0.021	NaN	0.0434	0.0237	0.0252	0.1759	0.189	0.117	0.0694	NaN	0.0367	0.3482	0.1128	0.041	0.2775	0.2027	0.1494	NaN	0.0287	0.0245	0.1065	0.2241	0.1476	NaN	0.0275	0.031	0.0398	NaN	NaN	0.0891	0.0501	0.0668
DCER(16:0)	0.0318	NaN	NaN	0.058	0.0916	0.1079	NaN	NaN	NaN	0.0671	0.0351	0.043	0.033	NaN	0.0991	NaN	NaN	NaN	0.0404	0.044	0.0395	NaN	NaN	NaN	NaN	NaN	NaN	NaN	NaN	NaN	NaN	NaN	NaN
DCER(22:0)	NaN	NaN	NaN	0.0258	NaN	NaN	NaN	NaN	NaN	NaN	NaN	NaN	NaN	NaN	0.0252	NaN	NaN	NaN	NaN	NaN	NaN	NaN	NaN	NaN	NaN	NaN	NaN	NaN	NaN	NaN	NaN	NaN	NaN
DCER(22:1)	NaN	NaN	NaN	NaN	NaN	0.0267	NaN	NaN	NaN	NaN	NaN	NaN	NaN	NaN	NaN	NaN	NaN	NaN	NaN	NaN	NaN	0.0334	NaN	0.0248	NaN	NaN	NaN	NaN	NaN	NaN	NaN	NaN	NaN
DCER(24:0)	NaN	NaN	NaN	NaN	NaN	0.045	NaN	NaN	NaN	NaN	NaN	NaN	NaN	NaN	0.0356	NaN	NaN	NaN	NaN	NaN	NaN	NaN	NaN	NaN	NaN	NaN	NaN	NaN	NaN	NaN	NaN	NaN	NaN
DCER(24:1)	0.0914	0.0863	0.091	0.083	0.097	0.1011	0.1067	0.123	0.1121	0.0912	0.09	0.1114	0.0928	0.1132	0.128	0.1137	0.1099	0.1129	0.105	0.1154	0.0892	0.0982	0.0984	0.1006	0.0863	0.0932	0.0921	0.1113	0.1149	0.1059	0.0968	0.0846	0.109
DCER(26:0)	NaN	NaN	NaN	NaN	NaN	NaN	NaN	NaN	NaN	NaN	NaN	0.0421	NaN	NaN	NaN	NaN	NaN	NaN	NaN	NaN	NaN	NaN	NaN	NaN	NaN	NaN	NaN	NaN	NaN	NaN	NaN	NaN	NaN
DCER(26:1)	0.0294	NaN	NaN	0.0305	0.0432	0.0562	0.0504	0.0758	NaN	0.0449	0.0557	0.0665	NaN	0.0572	0.0528	0.062	NaN	0.0803	0.0487	0.0347	0.0287	0.0346	NaN	0.0389	NaN	0.0545	0.0509	0.0378	NaN	0.0645	0.0377	0.0399	NaN
FFA(12:0)	1.7953	1.4881	1.8278	1.3788	1.403	1.4206	1.4532	1.7331	1.2366	1.4118	1.8564	2.2648	1.6088	1.334	1.5721	1.614	1.4712	1.5583	1.3207	1.4572	1.4828	1.3061	1.3896	1.3105	1.2949	1.3364	1.2743	1.4527	1.3921	1.6432	1.2617	1.3028	1.5096
FFA(14:0)	3.8817	3.5785	3.7544	3.0487	2.9446	3.1742	3.9108	3.943	3.1476	3.4344	4.1541	5.1918	3.7598	3.2439	4.0513	4.1089	3.676	4.2273	3.058	3.5299	3.6368	3.1052	3.5594	3.7155	3.4082	4.4448	4.4908	3.7072	3.3653	4.346	3.3981	3.3544	3.9623
FFA(14:1)	0.348	0.3369	0.3308	0.2989	0.2916	0.3405	0.3785	0.39	0.3325	0.3932	0.3451	0.4636	0.4316	0.3433	0.3655	0.4259	0.3476	0.3883	0.3272	0.3254	0.3421	0.2979	0.3613	0.3232	0.3503	0.4102	0.4866	0.3521	0.3166	0.3668	0.3238	0.3262	0.3276
FFA(15:0)	2.5712	2.2914	2.1908	2.0157	1.797	2.0387	2.4212	2.758	1.7997	1.7377	2.2131	3.2378	2.0939	1.7448	2.6355	2.0902	2.0108	2.3848	1.748	1.9619	1.9383	1.6637	2.0074	2.0591	1.7981	2.4642	2.753	2.3114	1.8252	2.2439	1.8111	1.6476	2.4185
FFA(16:1)	0.6771	0.7932	0.7089	0.6698	0.6894	0.7	0.6774	0.7597	0.6647	0.7028	0.7522	0.9178	0.7624	0.6782	0.7051	1.0146	0.8016	1.1035	0.6449	0.7673	0.7953	0.7179	0.8975	0.8504	0.9173	0.8667	2.1501	0.732	0.6629	0.8388	0.6885	0.6993	0.6369
FFA(17:0)	2.3854	2.1464	1.9575	1.8357	1.6088	1.7604	2.1134	2.1391	1.6978	1.9485	2.0038	2.768	2.0705	1.8372	2.6126	2.089	1.8108	2.1164	1.6966	1.9106	1.9066	1.6515	1.8111	2.0905	1.8796	2.7277	2.718	2.1708	1.9399	1.9852	1.9157	1.8492	2.4343
FFA(18:1)	3.6168	4.6377	2.1306	3.5151	2.628	2.6492	2.9372	2.8648	4.0467	3.2496	2.7561	5.8734	3.9968	3.485	3.3465	3.9222	4.5492	3.6569	2.8273	3.0295	3.9878	3.289	4.506	5.7502	6.8658	7.0162	6.9317	3.1112	2.8886	3.8419	3.8652	3.5643	2.2727
FFA(18:2)	1.8823	2.1471	1.1415	1.7296	1.2843	1.3117	1.3631	1.2406	1.8387	1.5968	1.151	2.6576	1.8001	1.6304	1.3842	1.8912	1.9474	1.5746	1.1399	1.3396	1.5032	1.5367	2.2988	2.4285	2.2257	2.4058	2.1398	1.476	1.4211	1.66	1.6805	1.7169	1.1511
FFA(18:3)	3.6542	4.1611	3.5891	3.7836	3.7682	4.2216	3.4839	3.9168	3.9858	1.1991	1.1351	2.2477	1.6162	1.2656	1.5601	1.2765	1.4287	1.1062	3.6759	4.0361	4.1524	3.6084	4.2149	3.6594	4.1592	1.2764	1.1501	1.1774	1.4055	1.3513	1.5415	1.5259	1.2963
FFA(18:4)	0.174	0.174	0.1706	0.175	0.1971	0.207	0.1479	0.1461	0.1617	0.1233	0.1335	0.1523	0.1173	0.12	0.1243	0.1188	0.1335	0.1389	0.1965	0.192	0.1849	0.143	0.1688	0.1486	0.1788	0.1891	0.1741	0.121	0.1407	0.1433	0.0993	0.1149	0.1365
FFA(20:0)	2.304	2.2536	1.8652	1.6924	1.771	1.8113	1.9086	1.8305	2.4556	2.6656	2.6037	2.8998	3.3091	3.0004	2.2046	2.752	2.2844	2.0368	1.5108	2.335	2.0184	1.7796	3.1215	2.9541	3.2283	3.7752	3.1019	2.3387	2.4414	2.8385	2.1461	3.0953	2.8317
FFA(20:1)	0.7435	0.6178	0.678	0.5048	0.4554	0.5328	0.5805	0.8235	0.5962	0.549	0.7566	0.8131	0.6198	0.5185	0.6044	0.6713	0.6131	0.6934	0.5787	0.609	0.6887	0.5173	0.639	0.6174	0.677	0.7863	0.7901	0.5553	0.4935	0.7174	0.5171	0.47	0.6232
FFA(20:2)	0.2207	0.2065	0.1853	0.1741	0.201	0.222	0.2121	0.2168	0.1782	0.1788	0.1513	0.2194	0.1802	0.1666	0.2001	0.1566	0.1598	0.1598	0.1826	0.2217	0.2785	0.1764	0.2082	0.2167	0.2324	0.3143	0.3584	0.1692	0.1446	0.1846	0.1425	0.1391	0.1631
FFA(20:3)	0.4228	0.3032	0.3001	0.2548	0.2747	0.3901	0.2811	0.5782	0.3713	0.3116	0.5199	0.4568	0.3348	0.3281	0.3768	0.6015	0.5035	0.4603	0.3796	0.3323	0.411	0.2432	0.2506	0.2714	0.6534	0.716	0.7952	0.2589	0.2304	0.5004	0.2283	0.2294	0.2088
FFA(20:4)	0.8622	0.3336	0.3891	0.3258	0.4329	0.6952	0.2351	0.2284	0.3614	0.397	0.3165	0.3818	0.4985	0.5181	0.6136	0.2659	0.3316	0.3289	0.5487	0.542	0.9039	0.3932	0.5159	0.5088	2.6015	2.2435	2.4325	0.4046	0.4036	0.4504	0.2175	0.2661	0.2023
FFA(20:5)	0.2961	0.2243	0.2562	0.2057	0.1955	0.2617	0.2224	0.2453	0.2449	0.2321	0.233	0.313	0.2344	0.2386	0.2654	0.2216	0.255	0.2552	0.2083	0.2223	0.2323	0.202	0.2462	0.2272	0.4183	0.5011	0.4738	0.2895	0.2084	0.2576	0.2403	0.2041	0.2701
FFA(22:0)	1.5752	1.5068	1.2777	1.2266	1.2974	1.2568	1.2797	1.3835	1.6607	1.7271	1.7369	1.9277	2.1175	1.9312	1.4656	1.8113	1.456	1.3756	0.991	1.6414	1.4257	1.2671	2.2466	2.1821	2.3908	2.7985	2.3082	1.4991	1.6196	1.9665	1.4191	1.8808	1.7532
FFA(22:1)	1.9674	1.264	1.0279	0.9324	1.145	1.2402	1.5669	1.9169	2.0016	2.0537	2.6548	3.2066	2.5781	2.416	2.3558	3.2711	2.4704	2.4967	1.1687	1.1062	1.1314	1.068	1.5395	1.9876	1.9279	2.9445	1.8762	1.9205	1.6757	3.458	1.9391	1.5967	1.9711
FFA(22:2)	0.1548	0.1395	0.1331	0.1151	0.1302	0.1588	0.1423	0.177	0.1626	0.1209	0.1348	0.2596	0.1633	0.1464	0.1401	0.1907	0.1393	0.1532	0.1375	0.1254	0.1255	0.1119	0.1265	0.1447	0.1523	0.2579	0.3113	0.1276	0.1088	0.1289	0.1147	0.1002	0.13
FFA(22:4)	0.2005	0.1196	0.1246	0.113	0.149	0.2001	0.1115	0.1261	0.1137	0.1602	0.1222	0.1419	0.1322	0.1342	0.1696	0.1293	0.1264	0.1273	0.15	0.153	0.2263	0.1119	0.1366	0.1385	0.1237	0.3031	0.3188	0.1076	0.1254	0.1449	0.109	0.0913	0.124
FFA(22:5)	0.3517	0.1906	0.2343	0.2074	0.212	0.2722	0.177	0.2176	0.2101	0.2144	0.2108	0.2532	0.2288	0.1923	0.2661	0.2317	0.1927	0.2072	0.2029	0.202	0.2664	0.1796	0.226	0.2217	0.2158	0.3799	0.3723	0.2012	0.1827	0.2044	0.1908	0.1702	0.2414
FFA(22:6)	0.4441	0.3376	0.3216	0.2885	0.321	0.4141	0.3101	0.3272	0.3769	0.323	0.2939	0.3934	0.3937	0.3648	0.3156	0.35	0.2878	0.2954	0.2661	0.321	0.3366	0.2604	0.3702	0.3666	0.3653	0.5619	0.4946	0.3058	0.2754	0.3375	0.2539	0.3476	0.3251
FFA(24:0)	0.56	0.5414	0.4954	0.45	0.4864	0.4605	0.5003	0.4899	0.5136	0.6361	0.6295	0.7475	0.5872	0.545	0.8153	0.5558	0.4285	0.5821	0.4366	0.5204	0.5078	0.4157	0.4872	0.5337	0.5547	0.8302	0.8043	0.485	0.4366	0.5333	0.4932	0.4408	0.6168
FFA(24:1)	1.1915	0.7478	0.637	0.5919	0.7056	0.7976	0.996	1.0542	1.1185	1.17	1.4875	1.6881	1.4729	1.3477	1.4369	1.9747	1.3759	1.5195	0.7336	0.6461	0.7486	0.6459	0.9471	1.1219	1.098	1.9936	1.3168	1.0619	0.9551	1.845	1.1083	0.9243	1.089
HCER(14:0)	NaN	NaN	NaN	NaN	NaN	0.011	NaN	NaN	NaN	NaN	NaN	NaN	0.0172	NaN	NaN	NaN	NaN	NaN	NaN	NaN	NaN	0.0153	0.0189	0.0179	NaN	0.0154	0.0109	NaN	NaN	NaN	NaN	NaN	NaN
HCER(16:0)	0.2449	0.1498	0.156	0.2023	0.3079	0.3921	0.0193	0.0359	0.026	0.1111	0.068	0.0649	0.0638	0.0852	0.1545	0.0211	0.0408	0.0338	0.1375	0.1122	0.1413	0.0502	0.0441	0.022	0.0443	0.1322	0.115	0.1695	0.2085	0.209	NaN	NaN	NaN
HCER(18:0)	0.0144	NaN	NaN	NaN	NaN	0.03	0.0177	0.1138	0.0204	NaN	NaN	NaN	0.0171	0.0278	0.0129	NaN	NaN	NaN	NaN	0.0093	NaN	0.0186	0.0204	0.0148	NaN	0.0161	0.0125	0.0137	0.0157	0.0185	0.0177	NaN	NaN
HCER(20:0)	0.0223	0.0195	0.0221	0.0363	0.0648	0.099	0.0119	0.0669	0.0195	0.0302	0.0208	0.021	0.0205	0.0209	0.0233	NaN	NaN	0.0174	0.0177	0.0134	0.0191	0.0181	0.0233	0.0154	NaN	0.0176	NaN	0.0165	0.0186	0.0169	NaN	NaN	NaN
HCER(20:1)	NaN	NaN	0.0186	0.0111	0.0214	0.0316	NaN	NaN	NaN	NaN	NaN	NaN	0.0333	0.0407	0.0185	NaN	0.025	0.026	0.0268	0.0232	0.0216	0.0296	0.0388	0.0366	NaN	0.0167	0.0157	NaN	NaN	NaN	NaN	NaN	NaN
HCER(22:0)	0.0409	0.0317	0.0455	0.0646	0.1043	0.1437	0.0222	0.1294	0.0302	0.0486	0.0306	0.019	0.0214	0.0229	0.0329	NaN	NaN	NaN	0.0188	0.0183	0.0248	0.0154	0.0156	NaN	0.0139	0.0286	0.0218	0.0345	0.0303	0.0327	NaN	NaN	NaN
HCER(22:1)	NaN	NaN	NaN	NaN	NaN	NaN	NaN	0.0268	NaN	NaN	NaN	NaN	NaN	NaN	NaN	NaN	NaN	NaN	NaN	NaN	NaN	NaN	NaN	NaN	NaN	NaN	NaN	NaN	NaN	NaN	NaN	NaN	NaN
HCER(24:0)	0.0833	0.0622	0.0719	0.1028	0.164	0.2418	0.0593	0.4332	0.0831	0.0721	0.0553	0.0355	0.0289	0.0381	0.0662	NaN	0.0237	0.0255	0.0361	0.0269	0.0384	0.0359	0.0251	0.0157	0.0203	0.0467	0.0333	0.0566	0.0595	0.0443	0.0264	0.0093	NaN
HCER(24:1)	0.0446	0.0368	0.0413	0.0454	0.0653	0.0811	0.0569	0.5034	0.0952	0.0797	0.0571	0.0495	0.046	0.0584	0.0682	NaN	0.0259	0.0263	0.0578	0.0364	0.0509	0.0394	0.0269	0.0218	0.0229	0.0625	0.0545	0.0697	0.0846	0.093	0.0326	0.0136	NaN
HCER(26:0)	NaN	NaN	NaN	0.0134	0.0178	0.0247	NaN	0.0164	NaN	0.0259	NaN	0.0143	NaN	NaN	0.0348	NaN	NaN	NaN	NaN	NaN	NaN	NaN	NaN	NaN	NaN	NaN	NaN	0.0137	NaN	NaN	NaN	NaN	NaN
HCER(26:1)	NaN	NaN	NaN	NaN	0.0183	0.0235	NaN	0.0226	NaN	NaN	NaN	NaN	NaN	NaN	NaN	NaN	NaN	NaN	NaN	NaN	NaN	NaN	NaN	NaN	NaN	NaN	NaN	NaN	NaN	NaN	NaN	NaN	NaN
LCER(14:0)	NaN	NaN	NaN	NaN	NaN	NaN	NaN	NaN	NaN	NaN	NaN	NaN	NaN	NaN	NaN	0.0487	NaN	NaN	NaN	NaN	NaN	NaN	NaN	NaN	NaN	NaN	NaN	NaN	NaN	NaN	NaN	NaN	NaN
LCER(16:0)	0.5428	0.0394	0.0515	0.0456	0.0503	0.0613	0.5653	0.6412	0.367	0.1989	0.0893	0.0475	0.0564	0.0708	0.0607	NaN	NaN	NaN	0.0572	0.0609	0.0814	0.0612	0.046	0.046	0.0428	0.0482	0.2849	0.0927	0.0679	0.0404	NaN	NaN	NaN
LCER(18:0)	NaN	NaN	NaN	NaN	NaN	NaN	NaN	0.0765	NaN	NaN	NaN	NaN	NaN	NaN	NaN	NaN	NaN	NaN	NaN	NaN	NaN	NaN	NaN	NaN	NaN	NaN	NaN	NaN	NaN	NaN	NaN	NaN	NaN
LCER(24:0)	0.0735	NaN	NaN	NaN	NaN	0.0338	0.0836	0.086	0.0541	0.0398	NaN	NaN	NaN	NaN	NaN	NaN	NaN	NaN	NaN	NaN	NaN	NaN	NaN	NaN	NaN	NaN	0.0489	NaN	NaN	NaN	NaN	NaN	NaN
LCER(24:1)	0.2348	0.0285	NaN	NaN	NaN	NaN	0.2076	0.2144	0.1638	0.1237	0.0509	NaN	0.0449	0.046	0.037	NaN	NaN	NaN	0.0352	0.0383	0.0588	0.0312	0.0365	NaN	NaN	0.0471	0.1269	0.0526	NaN	NaN	NaN	NaN	NaN
LPC(14:0)	NaN	NaN	NaN	NaN	NaN	NaN	NaN	NaN	NaN	NaN	NaN	NaN	NaN	NaN	NaN	0.3718	NaN	0.2649	NaN	NaN	NaN	NaN	NaN	NaN	NaN	NaN	NaN	NaN	NaN	NaN	NaN	NaN	NaN
LPC(16:0)	0.5366	0.3479	0.3039	0.3702	0.3505	0.2794	0.1852	0.3596	0.7144	0.2919	0.1499	0.326	0.3774	0.2467	0.2813	NaN	0.5389	NaN	0.2905	0.2714	0.4341	0.2586	NaN	0.1205	0.192	0.3932	0.4097	0.4805	0.4184	0.5685	0.2698	0.1794	0.1686
LPC(16:1)	NaN	NaN	NaN	NaN	NaN	NaN	NaN	NaN	NaN	NaN	NaN	NaN	NaN	NaN	NaN	0.0916	NaN	0.0833	NaN	NaN	NaN	NaN	NaN	NaN	NaN	NaN	NaN	NaN	NaN	NaN	NaN	NaN	NaN
LPC(17:0)	NaN	NaN	NaN	NaN	NaN	NaN	NaN	NaN	NaN	NaN	NaN	NaN	NaN	NaN	NaN	0.1994	NaN	0.1147	NaN	NaN	NaN	NaN	NaN	NaN	NaN	NaN	NaN	NaN	NaN	NaN	NaN	NaN	NaN
LPC(18:0)	0.1396	NaN	0.1211	0.1013	0.0792	0.1071	NaN	0.1416	0.216	NaN	NaN	NaN	NaN	NaN	NaN	0.194	NaN	NaN	0.0843	NaN	0.1676	NaN	NaN	NaN	NaN	0.1618	0.1623	0.1343	NaN	0.1871	NaN	NaN	NaN
LPC(18:1)	0.2055	0.1064	0.1284	NaN	0.1332	0.1176	0.1386	0.175	0.1514	0.1906	NaN	0.1046	0.2135	0.1035	0.2318	NaN	0.1104	NaN	0.1762	0.1956	0.2393	0.1193	NaN	0.1149	NaN	0.1278	0.208	0.1002	0.1155	0.1467	0.1674	0.0899	NaN
LPC(18:2)	0.0938	0.1238	0.0896	0.1013	0.0988	0.0843	0.1841	0.1862	0.1743	NaN	NaN	0.127	NaN	NaN	0.1029	NaN	0.1395	NaN	0.0885	0.0999	0.1207	NaN	0.0787	NaN	0.1187	0.1213	0.1633	0.1352	0.1209	NaN	0.2329	0.1843	0.1492
LPC(20:4)	0.1224	0.0792	NaN	NaN	NaN	NaN	NaN	NaN	NaN	NaN	NaN	NaN	NaN	NaN	NaN	NaN	NaN	NaN	NaN	NaN	0.0906	NaN	NaN	NaN	NaN	0.0811	NaN	NaN	NaN	NaN	NaN	NaN	NaN
LPE(16:0)	0.0256	NaN	NaN	0.0256	0.0258	0.0345	NaN	NaN	0.0534	0.0285	NaN	NaN	0.0399	NaN	0.0306	NaN	0.036	NaN	0.0305	0.0278	0.0328	0.0261	NaN	NaN	NaN	0.0257	0.03	0.0275	0.0167	0.0268	NaN	NaN	NaN
LPE(17:0)	NaN	NaN	NaN	NaN	NaN	NaN	NaN	NaN	NaN	NaN	NaN	NaN	NaN	NaN	NaN	0.0642	NaN	0.0342	NaN	NaN	NaN	NaN	NaN	NaN	NaN	NaN	NaN	NaN	NaN	NaN	NaN	NaN	NaN
LPE(18:0)	0.0585	0.0347	0.0468	0.0318	0.0477	0.0434	0.0757	0.089	0.1221	0.0301	NaN	0.0447	0.0696	0.0381	0.0593	0.0449	0.0487	0.0697	0.0719	0.0753	0.1369	0.0278	0.0257	0.019	NaN	0.0395	0.0644	0.0445	0.0476	NaN	0.0668	0.0553	0.0475
LPE(18:1)	0.1158	0.0833	0.0788	0.0623	0.0752	0.0608	0.0757	0.2647	0.1339	0.1412	0.0907	0.0553	0.0971	0.0762	0.1031	NaN	0.0756	NaN	0.1253	0.1227	0.1431	0.1252	0.0653	0.0364	0.0463	0.0582	0.0733	0.0878	0.0588	0.0573	0.0518	0.0294	NaN
LPE(18:2)	0.0234	NaN	NaN	NaN	NaN	0.0163	NaN	0.0459	0.0359	0.0308	NaN	NaN	NaN	NaN	NaN	NaN	0.0367	NaN	NaN	NaN	NaN	0.0931	0.024	NaN	0.0237	0.0267	NaN	NaN	NaN	NaN	NaN	NaN	NaN
LPE(20:3)	NaN	NaN	NaN	NaN	NaN	NaN	NaN	NaN	NaN	NaN	NaN	NaN	NaN	NaN	NaN	NaN	NaN	NaN	0.024	NaN	NaN	NaN	NaN	NaN	NaN	NaN	NaN	NaN	NaN	NaN	NaN	NaN	NaN
LPE(20:4)	0.0834	0.0775	0.0757	0.0639	0.0761	0.0704	NaN	NaN	0.0366	0.0466	NaN	NaN	0.0373	0.0512	0.0503	NaN	NaN	NaN	0.067	0.0625	0.0987	0.0607	0.0504	0.0274	NaN	0.0348	0.0395	0.0562	0.0607	0.0647	0.0264	NaN	NaN
PC(14:0/18:1)	0.1293	NaN	0.1333	0.1135	NaN	NaN	NaN	0.141	NaN	0.2402	NaN	NaN	NaN	NaN	0.1589	NaN	NaN	NaN	0.25	0.1783	0.2776	0.1827	NaN	NaN	NaN	NaN	NaN	NaN	NaN	NaN	0.1314	NaN	NaN
PC(14:0/18:2)	NaN	NaN	NaN	NaN	NaN	NaN	NaN	NaN	NaN	NaN	NaN	NaN	NaN	NaN	NaN	NaN	NaN	NaN	NaN	NaN	NaN	NaN	NaN	NaN	NaN	NaN	NaN	NaN	NaN	NaN	NaN	0.0873	NaN
PC(15:0/18:1)	NaN	NaN	NaN	NaN	NaN	NaN	NaN	NaN	NaN	0.1409	NaN	NaN	NaN	NaN	NaN	NaN	NaN	NaN	NaN	NaN	0.1829	NaN	NaN	NaN	0.1353	NaN	NaN	NaN	NaN	NaN	NaN	NaN	NaN
PC(16:0/14:0)	0.1897	0.1532	0.2278	0.1845	0.2263	0.2817	NaN	0.1156	0.1667	0.3244	0.2031	0.154	NaN	0.1871	0.314	0.5839	0.0909	0.7702	0.3041	0.2455	0.389	0.1434	NaN	NaN	0.1411	0.2212	0.1686	0.3486	0.2471	0.2893	NaN	NaN	NaN
PC(16:0/16:0)	3.0056	2.0953	2.2435	1.9019	2.6276	2.4097	0.4221	0.6299	0.9581	2.7342	1.2955	1.1153	2.0412	2.4182	3.4222	0.3779	0.8418	0.2756	1.9651	1.6187	2.5261	1.2754	0.8451	0.4367	1.1114	3.3047	2.5125	3.4453	3.9623	4.0966	0.4662	0.2685	0.2269
PC(16:0/16:1)	0.9153	1.0036	1.0418	0.711	1.1379	1.2279	NaN	0.1666	0.2508	1.2145	0.8125	0.6394	0.4285	0.5008	1.0084	0.2035	0.3889	NaN	0.6106	0.5894	0.6757	0.5002	0.2069	0.1407	0.3802	0.4425	0.3365	0.5065	0.5432	0.4431	NaN	NaN	NaN
PC(16:0/18:0)	0.569	0.4721	0.4653	0.4131	0.4984	0.5178	0.2045	0.1871	0.2413	0.6006	0.2577	0.234	0.3297	0.2501	0.4963	3.5165	0.2505	2.8693	0.2877	0.2931	0.4694	0.2921	0.1206	0.0817	0.1807	0.4073	0.3844	0.5283	0.5755	0.4314	0.2039	0.1335	NaN
PC(16:0/18:1)	10.2817	8.8551	9.555	6.9129	9.0689	10.0152	2.5085	3.7976	3.1441	11.4163	5.4665	4.45	4.7935	5.9307	9.6974	2.4466	3.5496	1.8436	6.2214	4.7536	7.201	5.0592	3.0728	1.5554	4.1638	6.8647	4.9296	7.3297	6.6978	7.836	2.3823	1.4643	1.0259
PC(16:0/18:2)	3.3019	2.4675	2.2537	2.1396	3.0102	3.2419	3.1076	3.2256	4.223	4.2518	1.2571	1.3778	2.3412	3.1907	3.404	NaN	2.3199	NaN	1.1395	1.1272	2.0313	3.4048	2.1522	1.1303	2.7229	5.7041	3.7544	4.0434	4.4659	5.7369	4.6842	3.1443	2.1904
PC(16:0/18:3)	0.1974	0.2222	0.2023	NaN	NaN	0.093	NaN	NaN	NaN	NaN	NaN	NaN	NaN	NaN	NaN	NaN	NaN	NaN	NaN	NaN	NaN	NaN	NaN	NaN	NaN	NaN	NaN	NaN	NaN	NaN	NaN	NaN	NaN
PC(16:0/20:1)	0.1188	NaN	NaN	NaN	NaN	0.11	NaN	NaN	NaN	NaN	NaN	NaN	NaN	NaN	NaN	NaN	NaN	NaN	0.1521	NaN	NaN	NaN	NaN	NaN	NaN	NaN	NaN	NaN	NaN	NaN	NaN	NaN	NaN
PC(16:0/20:2)	0.1328	0.1366	0.2012	0.1661	0.192	0.1761	NaN	NaN	NaN	0.2114	NaN	0.1074	NaN	NaN	0.2379	NaN	NaN	0.2131	0.1202	0.1113	NaN	NaN	NaN	NaN	0.1059	0.3651	0.2602	0.2638	0.2871	0.348	NaN	NaN	NaN
PC(16:0/20:3)	1.5343	1.7811	1.6934	1.0903	1.3978	1.2941	NaN	0.2465	0.7034	0.9799	0.51	0.6343	0.5758	0.7404	1.3686	0.4778	NaN	1.1904	0.5605	0.5078	0.7957	0.381	0.3946	0.2547	0.6292	1.9512	1.3267	1.5335	1.9143	2.5764	0.2077	NaN	NaN
PC(16:0/20:4)	6.1575	5.1398	5.2255	4.3511	6.1981	6.5408	0.2847	0.3815	0.9736	2.7136	1.1761	1.1899	3.1548	4.5575	4.4922	NaN	1.194	NaN	1.7296	1.7001	3.1487	1.7268	1.7376	0.9203	1.9954	11.3891	7.4236	8.4103	10.9311	16.5593	0.4424	0.389	0.3633
PC(16:0/20:5)	0.3272	0.2711	0.3171	0.2269	0.3276	0.3545	NaN	NaN	0.2446	NaN	NaN	NaN	NaN	NaN	NaN	NaN	NaN	NaN	NaN	NaN	NaN	NaN	NaN	NaN	NaN	NaN	NaN	NaN	NaN	NaN	NaN	NaN	NaN
PC(16:0/22:4)	0.3596	NaN	NaN	NaN	0.6853	0.5872	NaN	NaN	NaN	NaN	NaN	NaN	NaN	NaN	NaN	NaN	NaN	NaN	0.392	NaN	0.5959	NaN	NaN	NaN	NaN	0.5733	NaN	NaN	0.4622	NaN	NaN	NaN	NaN
PC(16:0/22:5)	0.8734	0.725	0.7292	0.6594	1.088	0.9638	NaN	NaN	NaN	NaN	NaN	NaN	NaN	NaN	NaN	NaN	NaN	NaN	NaN	NaN	NaN	NaN	NaN	NaN	NaN	0.9063	NaN	0.7567	1.172	1.0388	NaN	NaN	NaN
PC(16:0/22:6)	1.0006	0.8289	0.8457	0.8707	0.9846	1.1017	NaN	NaN	NaN	NaN	NaN	NaN	NaN	NaN	NaN	NaN	NaN	NaN	NaN	NaN	NaN	NaN	NaN	NaN	NaN	0.9178	0.5601	0.8022	1.0102	1.4868	NaN	NaN	NaN
PC(17:0/18:1)	NaN	0.0789	NaN	NaN	NaN	NaN	NaN	NaN	NaN	NaN	NaN	NaN	NaN	NaN	NaN	NaN	NaN	NaN	NaN	NaN	NaN	NaN	NaN	NaN	NaN	NaN	NaN	NaN	NaN	NaN	NaN	NaN	NaN
PC(18:0/14:0)	NaN	NaN	NaN	NaN	NaN	NaN	NaN	NaN	NaN	NaN	NaN	NaN	NaN	NaN	NaN	NaN	NaN	NaN	0.1334	NaN	NaN	NaN	NaN	NaN	NaN	NaN	NaN	NaN	NaN	NaN	NaN	NaN	NaN
PC(18:0/16:1)	0.1037	0.1254	0.1567	0.0629	0.1048	0.1264	NaN	NaN	NaN	0.1253	NaN	NaN	NaN	NaN	NaN	NaN	NaN	NaN	0.1159	0.0719	0.1125	0.0797	NaN	NaN	NaN	NaN	NaN	NaN	NaN	NaN	NaN	NaN	NaN
PC(18:0/18:0)	0.0825	0.098	0.0954	0.0649	0.085	NaN	NaN	NaN	NaN	0.0792	NaN	NaN	NaN	NaN	0.1095	NaN	NaN	NaN	0.0908	0.0657	NaN	0.0725	NaN	NaN	NaN	0.0599	NaN	NaN	NaN	NaN	0.0649	NaN	0.0656
PC(18:0/18:1)	1.4955	1.4873	1.6602	0.9692	1.3886	1.5789	0.3311	0.4765	0.5152	1.2727	0.7108	0.6335	0.5299	0.7326	1.238	NaN	0.5028	NaN	1.1423	0.7864	1.3749	0.7371	0.4349	0.2115	0.3823	0.533	0.522	0.7775	0.7649	0.6449	0.2551	0.1571	0.1479
PC(18:0/18:2)	0.9821	0.7115	0.9225	0.7577	0.8877	1.2053	0.8069	0.8674	1.4232	1.0501	0.3093	0.4123	0.7295	0.8284	1.2038	0.5238	0.624	0.3724	0.5131	0.3461	0.9437	1.1215	0.7111	0.391	0.6242	0.9416	0.8434	0.9319	0.9513	0.9986	1.3771	0.9206	0.5849
PC(18:0/18:3)	NaN	NaN	NaN	NaN	NaN	NaN	NaN	NaN	NaN	NaN	NaN	NaN	NaN	NaN	NaN	0.5204	NaN	0.506	NaN	NaN	NaN	NaN	NaN	NaN	NaN	NaN	NaN	NaN	NaN	NaN	NaN	NaN	NaN
PC(18:0/20:3)	0.4788	0.5703	0.5965	0.4212	0.5126	0.4077	NaN	NaN	0.2228	NaN	NaN	NaN	NaN	0.198	0.391	NaN	NaN	NaN	NaN	0.2448	0.3015	NaN	NaN	NaN	NaN	0.2722	NaN	0.2907	0.4111	0.4294	NaN	NaN	NaN
PC(18:0/20:4)	1.818	1.7998	1.7515	1.4929	2.075	1.9642	NaN	0.1992	0.3099	0.5676	0.3772	0.3361	0.9642	1.2597	1.3221	NaN	0.3383	NaN	0.9075	0.8845	2.2432	0.8777	0.7868	0.4975	0.3606	1.7719	1.4045	2.0944	2.553	2.3849	0.2349	0.2161	NaN
PC(18:0/20:5)	NaN	NaN	NaN	NaN	NaN	NaN	NaN	NaN	NaN	NaN	NaN	NaN	NaN	NaN	NaN	NaN	NaN	0.4021	NaN	NaN	NaN	NaN	NaN	NaN	NaN	NaN	NaN	NaN	NaN	NaN	NaN	NaN	NaN
PC(18:1/16:1)	0.3837	0.3571	0.4811	0.2406	0.2743	0.2929	NaN	0.1502	0.122	0.5641	0.3271	0.2664	0.1762	0.2512	0.5192	NaN	0.3045	NaN	0.5781	0.4033	0.5503	0.4547	0.2438	0.1205	0.3225	0.1778	NaN	0.2723	0.2137	NaN	NaN	NaN	NaN
PC(18:1/18:1)	1.031	1.0027	0.9392	0.3762	0.5731	0.629	0.2265	0.2724	0.2998	1.335	0.6858	0.4252	0.4661	0.686	1.2371	0.2961	0.4205	0.1779	1.1374	0.9794	1.2225	0.7378	0.4768	0.1664	0.5545	0.5504	0.3767	0.6774	0.5383	0.5374	0.2246	0.1509	0.1047
PC(18:1/18:2)	0.7254	0.5697	0.5579	0.3208	0.3427	0.4806	0.3697	0.357	0.5968	0.9512	0.3047	0.3043	0.5108	0.6199	1.1427	0.4251	0.381	0.3517	0.5471	0.4061	0.8248	1.1405	0.5791	0.3443	0.9016	0.979	0.6978	1.0909	0.7269	0.875	0.5577	0.3569	0.2538
PC(18:1/18:3)	NaN	NaN	NaN	NaN	NaN	NaN	NaN	NaN	NaN	NaN	NaN	NaN	NaN	NaN	NaN	0.2844	NaN	0.2854	NaN	NaN	NaN	NaN	NaN	NaN	NaN	NaN	NaN	NaN	NaN	NaN	NaN	NaN	NaN
PC(18:1/20:3)	0.2631	0.3193	0.3387	NaN	NaN	0.1949	NaN	NaN	NaN	NaN	NaN	NaN	NaN	0.1624	0.2987	NaN	NaN	NaN	0.1858	0.1488	0.363	NaN	NaN	NaN	NaN	0.2029	0.1946	0.2452	0.2501	NaN	NaN	NaN	NaN
PC(18:1/20:4)	0.9818	1.1326	0.9984	0.5349	0.8401	0.813	NaN	NaN	NaN	0.4825	NaN	0.217	0.4847	0.9625	0.8648	NaN	NaN	NaN	0.6825	0.553	1.2358	0.4112	0.4117	0.1537	0.2954	1.3185	1.0625	1.069	1.6447	1.9983	NaN	NaN	NaN
PC(18:2/16:1)	0.1149	NaN	NaN	NaN	NaN	NaN	NaN	0.104	NaN	0.1369	NaN	NaN	NaN	0.1274	0.1975	NaN	0.1244	NaN	NaN	0.0816	0.2028	0.2768	0.1193	NaN	0.2259	0.1169	NaN	0.1435	NaN	0.1037	NaN	NaN	NaN
PC(18:2/18:2)	0.0842	0.0421	NaN	NaN	NaN	0.0663	NaN	NaN	0.0495	0.1262	NaN	NaN	NaN	0.0795	0.0789	NaN	NaN	NaN	NaN	NaN	0.0914	0.1859	0.0714	NaN	0.2281	0.1399	0.1151	0.1827	0.1401	0.1217	NaN	NaN	NaN
PC(18:2/20:4)	NaN	NaN	NaN	NaN	NaN	NaN	NaN	NaN	NaN	NaN	NaN	NaN	NaN	NaN	NaN	NaN	NaN	NaN	NaN	NaN	NaN	NaN	NaN	NaN	NaN	0.3611	0.2979	0.2568	0.3743	0.3988	NaN	NaN	NaN
PE(16:0/16:0)	NaN	NaN	NaN	NaN	0.0401	0.0565	NaN	NaN	NaN	NaN	NaN	NaN	NaN	NaN	0.0504	NaN	NaN	NaN	0.0305	NaN	0.0256	0.0347	NaN	NaN	0.0409	0.0302	NaN	0.0386	NaN	0.0324	NaN	NaN	NaN
PE(16:0/16:1)	NaN	NaN	NaN	NaN	NaN	NaN	NaN	NaN	NaN	NaN	NaN	NaN	NaN	NaN	NaN	NaN	NaN	NaN	NaN	NaN	NaN	0.0451	NaN	NaN	NaN	NaN	NaN	NaN	NaN	NaN	NaN	NaN	NaN
PE(16:0/18:1)	0.4768	0.3878	0.3984	0.5408	0.7167	0.8801	0.0697	0.1574	0.1837	0.8454	0.5723	0.3599	0.2594	0.4473	0.7007	NaN	0.3497	NaN	0.4503	0.3955	0.5099	0.5326	0.2683	0.1339	0.568	0.441	0.301	0.5022	0.4064	0.4345	0.0577	0.0469	NaN
PE(16:0/18:2)	0.1363	0.0899	0.0849	0.1412	0.1661	0.235	NaN	NaN	0.2251	0.1954	0.0668	NaN	0.1011	0.1503	0.1723	NaN	0.1662	NaN	0.0788	0.0673	0.1198	0.2626	0.1322	0.0523	0.296	0.3396	0.2146	0.3078	0.2177	0.2349	NaN	NaN	NaN
PE(16:0/20:1)	NaN	NaN	NaN	NaN	0.0398	NaN	NaN	NaN	NaN	NaN	NaN	NaN	NaN	NaN	NaN	NaN	NaN	NaN	NaN	NaN	NaN	NaN	NaN	NaN	NaN	NaN	NaN	NaN	NaN	NaN	NaN	NaN	NaN
PE(16:0/20:2)	NaN	NaN	NaN	0.0496	0.0573	0.085	NaN	NaN	NaN	NaN	NaN	NaN	NaN	NaN	NaN	NaN	NaN	NaN	NaN	NaN	NaN	NaN	NaN	NaN	NaN	NaN	NaN	0.0772	0.079	NaN	NaN	NaN	NaN
PE(16:0/20:3)	0.1122	0.0998	0.1323	0.1166	0.1305	0.1895	NaN	NaN	0.1109	0.1207	NaN	NaN	NaN	0.089	0.1333	0.2626	NaN	0.2608	0.11	0.076	0.0749	NaN	NaN	NaN	NaN	0.2156	0.1541	0.1783	0.2017	0.1699	NaN	NaN	NaN
PE(16:0/20:4)	0.4459	0.4756	0.5046	0.3862	0.6594	0.7615	NaN	NaN	0.1607	0.3369	0.2376	0.175	0.2937	0.4584	0.4751	0.0732	0.1744	0.1384	0.1982	0.2351	0.4031	0.2122	0.1744	0.1007	0.2919	1.1538	0.8909	0.8053	1.103	1.6262	NaN	NaN	NaN
PE(16:0/22:4)	NaN	0.0691	NaN	NaN	0.1671	0.1631	NaN	NaN	NaN	NaN	NaN	NaN	NaN	0.0975	0.1178	NaN	NaN	NaN	0.1459	0.1419	0.3504	NaN	NaN	NaN	NaN	0.1673	NaN	NaN	0.1704	0.1773	NaN	NaN	NaN
PE(16:0/22:5)	0.3594	0.2296	0.214	0.2549	0.3956	0.3802	NaN	NaN	NaN	NaN	NaN	NaN	NaN	0.1759	0.1719	NaN	NaN	NaN	0.2816	NaN	0.269	NaN	NaN	NaN	0.1016	0.3435	0.2274	0.3676	0.2767	0.322	NaN	NaN	NaN
PE(16:0/22:6)	0.778	0.8565	0.7651	0.6233	0.8497	1.2837	NaN	NaN	0.459	NaN	NaN	NaN	NaN	0.3324	0.679	0.1212	NaN	0.1486	NaN	NaN	0.3981	NaN	NaN	NaN	NaN	0.8481	0.6205	0.5472	0.832	1.1842	NaN	NaN	NaN
PE(18:0/16:0)	NaN	NaN	NaN	NaN	0.0488	NaN	NaN	NaN	NaN	NaN	NaN	NaN	NaN	NaN	NaN	NaN	NaN	NaN	NaN	NaN	NaN	NaN	NaN	NaN	NaN	NaN	NaN	NaN	NaN	NaN	NaN	NaN	NaN
PE(18:0/18:0)	0.1788	0.1856	0.1854	0.1131	0.2056	0.238	NaN	0.0416	0.0545	0.1007	0.0618	NaN	0.0629	0.1449	0.1573	NaN	0.0445	NaN	0.0727	0.0614	0.0928	0.0645	0.0311	NaN	0.0688	0.2069	0.1525	0.1912	0.2226	0.2583	NaN	NaN	NaN
PE(18:0/18:1)	1.3932	1.2617	1.3346	0.7371	1.1561	1.419	0.3252	0.4651	0.5039	1.2004	0.6519	0.5395	0.7378	1.0172	1.261	NaN	0.4532	NaN	1.2122	0.9122	1.3253	0.8168	0.5419	0.3283	0.5018	0.6597	0.6551	0.7351	0.5989	0.5534	0.1027	0.0902	0.0719
PE(18:0/18:2)	0.3655	0.4015	0.3683	0.291	0.5289	0.5862	0.4132	0.582	0.8522	0.4164	0.1283	0.1523	0.3567	0.5512	0.523	NaN	0.3281	0.0442	0.2116	0.2258	0.4692	0.8585	0.4811	0.251	0.5314	0.6923	0.5659	0.787	0.7325	0.6515	0.4331	0.4582	0.236
PE(18:0/18:3)	NaN	NaN	NaN	NaN	NaN	NaN	NaN	NaN	NaN	NaN	NaN	NaN	NaN	NaN	NaN	0.3315	NaN	0.4513	NaN	NaN	NaN	NaN	NaN	NaN	NaN	NaN	NaN	NaN	NaN	NaN	NaN	NaN	NaN
PE(18:0/18:4)	NaN	NaN	NaN	NaN	NaN	NaN	NaN	NaN	NaN	NaN	NaN	NaN	NaN	NaN	NaN	0.336	NaN	0.3124	NaN	NaN	NaN	NaN	NaN	NaN	NaN	NaN	NaN	NaN	NaN	NaN	NaN	NaN	NaN
PE(18:0/20:2)	0.076	NaN	NaN	0.0516	0.1017	0.1054	NaN	NaN	NaN	0.0791	NaN	0.0466	NaN	NaN	0.1326	NaN	NaN	NaN	0.0843	0.0484	0.0557	NaN	NaN	NaN	NaN	0.0524	NaN	NaN	0.0597	NaN	NaN	NaN	NaN
PE(18:0/20:3)	0.7954	0.9019	0.8815	0.4343	0.602	0.6891	NaN	NaN	0.4846	0.5276	0.3329	0.2889	0.2329	0.2816	0.6791	NaN	0.1517	NaN	0.5463	0.402	0.6509	0.2108	0.1539	0.094	0.2016	0.4707	0.4607	0.7411	0.6648	0.6296	0.1244	NaN	NaN
PE(18:0/20:4)	3.4541	3.61	3.4511	2.0692	3.0047	3.2785	0.7855	0.8961	1.3901	1.4709	0.7312	0.7406	1.5471	2.5487	2.2513	NaN	0.89	NaN	1.7428	1.7589	4.2603	1.7054	1.3298	0.6911	1.0987	4.1403	3.7323	4.5788	4.8566	6.2493	1.6055	1.555	0.7717
PE(18:0/20:5)	0.1485	0.1132	NaN	NaN	NaN	NaN	NaN	NaN	NaN	NaN	NaN	NaN	NaN	NaN	NaN	0.7351	NaN	0.9612	NaN	NaN	NaN	NaN	NaN	NaN	NaN	NaN	NaN	NaN	NaN	NaN	NaN	NaN	NaN
PE(18:0/22:4)	0.2109	0.1804	0.1503	0.2523	0.3907	0.4385	NaN	NaN	NaN	0.1451	NaN	NaN	NaN	0.1533	0.2329	NaN	NaN	NaN	0.3724	0.3342	0.6938	NaN	NaN	NaN	NaN	0.1673	0.2081	0.1965	0.1913	0.2294	NaN	NaN	NaN
PE(18:0/22:5)	0.695	0.6876	0.5591	0.545	0.6518	0.7333	NaN	NaN	0.2091	0.2056	NaN	NaN	0.1533	0.1798	0.2009	NaN	NaN	NaN	0.3687	0.4098	0.4676	NaN	NaN	NaN	NaN	0.3841	0.3141	0.4309	0.4261	0.4817	NaN	NaN	NaN
PE(18:0/22:6)	1.4098	1.2878	1.3179	0.8084	1.2073	1.4927	0.6058	0.8824	1.3118	0.415	NaN	NaN	NaN	0.4875	0.46	NaN	NaN	NaN	0.3267	0.2682	0.6486	NaN	NaN	NaN	NaN	0.6487	0.5957	0.7767	0.7362	0.9106	0.4333	0.3152	0.1849
PE(18:1/16:1)	0.1044	0.093	0.0786	NaN	NaN	0.0788	NaN	0.2288	NaN	0.2308	0.1283	0.0847	NaN	0.0585	0.1736	NaN	0.0641	NaN	0.1207	0.0938	0.1184	0.0867	0.0492	NaN	0.1324	0.095	0.054	0.0851	0.0532	0.0535	NaN	NaN	NaN
PE(18:1/18:1)	0.3082	0.2703	0.2779	0.1653	0.229	0.2365	0.06	0.1287	0.1335	0.8339	0.4958	0.412	0.1752	0.3143	0.5618	NaN	0.1493	NaN	0.5974	0.4655	0.5551	0.4114	0.1924	0.0851	0.3564	0.245	0.1559	0.2987	0.2581	0.1926	0.0383	NaN	NaN
PE(18:1/18:2)	0.1494	0.1109	0.1155	0.0718	0.125	0.1596	NaN	0.1272	0.1823	0.3493	0.1379	0.0999	0.091	0.2051	0.3827	0.1269	0.0992	0.114	0.1576	0.1392	0.2714	0.3869	0.1662	NaN	0.4333	0.3456	0.2163	0.3473	0.2669	0.26	0.0899	0.0844	NaN
PE(18:1/20:1)	NaN	NaN	NaN	NaN	NaN	NaN	NaN	NaN	NaN	0.0903	NaN	NaN	NaN	NaN	0.0766	0.0815	NaN	0.0851	0.0618	0.0719	0.0662	NaN	NaN	NaN	NaN	NaN	NaN	NaN	NaN	NaN	NaN	NaN	NaN
PE(18:1/20:2)	NaN	NaN	NaN	NaN	NaN	NaN	NaN	NaN	NaN	NaN	NaN	NaN	NaN	NaN	0.0787	NaN	NaN	NaN	0.0444	0.0441	0.0563	NaN	NaN	NaN	NaN	NaN	NaN	NaN	NaN	NaN	NaN	NaN	NaN
PE(18:1/20:3)	0.1569	0.1877	0.2121	0.08	0.1298	0.1547	NaN	NaN	0.1062	0.2472	0.1495	NaN	NaN	0.0983	0.3491	NaN	NaN	NaN	0.2207	0.2092	0.185	0.0712	NaN	NaN	0.1012	0.2014	0.1352	0.2234	0.1924	0.1742	NaN	NaN	NaN
PE(18:1/20:4)	0.656	0.8045	0.7586	0.3654	0.6389	0.6615	NaN	0.1168	0.1537	0.6932	0.319	0.3225	0.3079	0.5784	0.8381	NaN	0.1502	0.1615	0.5449	0.4456	1.0541	0.3071	0.1897	NaN	0.3505	1.1668	0.9192	1.054	1.2092	1.5217	0.1375	0.1463	0.078
PE(18:1/22:4)	NaN	NaN	NaN	NaN	NaN	0.1238	NaN	NaN	NaN	NaN	NaN	NaN	NaN	NaN	0.1144	NaN	NaN	NaN	0.1553	0.1624	0.2897	NaN	NaN	NaN	NaN	NaN	NaN	0.1379	0.0947	0.106	NaN	NaN	NaN
PE(18:1/22:5)	0.2703	0.2641	0.212	0.1346	0.2273	0.2099	NaN	NaN	NaN	NaN	NaN	NaN	NaN	0.127	0.1719	NaN	NaN	NaN	0.2799	0.1767	0.2169	NaN	NaN	NaN	NaN	0.151	NaN	0.2176	0.1447	0.245	NaN	NaN	NaN
PE(18:1/22:6)	0.6624	0.7525	0.774	0.2862	0.4345	0.5211	NaN	NaN	NaN	0.3169	NaN	NaN	NaN	0.2436	0.4925	NaN	NaN	NaN	NaN	0.225	0.2931	NaN	NaN	NaN	NaN	0.5553	0.3266	0.4692	0.5747	0.7486	NaN	NaN	NaN
PE(18:2/16:1)	NaN	NaN	NaN	NaN	NaN	NaN	NaN	NaN	NaN	NaN	NaN	NaN	NaN	NaN	NaN	NaN	NaN	NaN	NaN	NaN	NaN	0.0999	NaN	NaN	0.0845	0.0537	NaN	NaN	NaN	NaN	NaN	NaN	NaN
PE(18:2/18:2)	0.0369	0.0566	NaN	0.0281	0.0478	0.042	NaN	NaN	NaN	NaN	NaN	NaN	NaN	NaN	NaN	NaN	NaN	NaN	NaN	NaN	NaN	0.0312	NaN	NaN	0.0433	0.0429	NaN	0.0443	0.0506	0.0437	NaN	NaN	NaN
PE(18:2/20:4)	NaN	NaN	NaN	NaN	NaN	NaN	NaN	NaN	NaN	NaN	NaN	NaN	NaN	NaN	NaN	NaN	NaN	NaN	NaN	NaN	NaN	NaN	NaN	NaN	NaN	0.1031	NaN	0.1003	NaN	0.1481	NaN	NaN	NaN
PE(O-16:0/18:1)	0.0724	0.0586	0.0638	0.0522	0.0569	0.0927	NaN	0.2703	0.0668	0.0973	0.09	NaN	NaN	0.0543	NaN	NaN	NaN	NaN	NaN	NaN	NaN	0.0911	NaN	NaN	NaN	NaN	0.0526	0.0796	NaN	NaN	0.0426	NaN	NaN
PE(O-16:0/20:3)	NaN	NaN	NaN	NaN	NaN	NaN	NaN	NaN	NaN	NaN	NaN	NaN	NaN	NaN	0.0778	NaN	NaN	NaN	NaN	NaN	NaN	NaN	NaN	NaN	NaN	NaN	NaN	NaN	NaN	NaN	NaN	NaN	NaN
PE(O-16:0/20:4)	0.2293	0.1795	0.1769	0.1577	0.2638	0.3062	NaN	0.1168	NaN	0.1951	0.1127	NaN	0.1332	NaN	0.1876	NaN	NaN	NaN	0.1392	0.1124	0.1762	0.163	NaN	NaN	0.1216	0.1803	0.1063	0.2106	0.1406	0.1762	NaN	NaN	NaN
PE(O-16:0/22:4)	NaN	NaN	NaN	NaN	0.0893	0.0996	NaN	NaN	NaN	NaN	NaN	NaN	NaN	NaN	NaN	NaN	NaN	NaN	0.0706	NaN	0.1718	NaN	NaN	NaN	NaN	NaN	0.0887	0.1407	0.1257	0.1839	NaN	NaN	NaN
PE(O-16:0/22:5)	0.2436	0.211	0.1631	NaN	0.1734	0.2025	NaN	NaN	NaN	NaN	NaN	NaN	NaN	0.1328	NaN	NaN	NaN	NaN	NaN	NaN	NaN	NaN	NaN	NaN	NaN	0.2812	0.2061	0.2647	0.279	0.3289	NaN	NaN	NaN
PE(O-16:0/22:6)	NaN	0.2737	NaN	0.1633	NaN	0.3257	NaN	NaN	NaN	NaN	NaN	NaN	NaN	0.1806	NaN	NaN	NaN	NaN	NaN	NaN	NaN	NaN	NaN	NaN	NaN	0.4533	NaN	0.2867	0.3342	0.4336	NaN	NaN	NaN
PE(O-18:0/16:0)	NaN	NaN	NaN	NaN	NaN	NaN	NaN	NaN	NaN	NaN	NaN	NaN	NaN	0.0404	NaN	NaN	NaN	0.0584	NaN	NaN	NaN	NaN	NaN	NaN	NaN	0.0478	NaN	NaN	NaN	NaN	NaN	NaN	NaN
PE(O-18:0/18:1)	0.0966	0.0722	0.075	NaN	0.0449	0.0585	NaN	0.1158	NaN	0.1024	0.0837	NaN	NaN	0.0651	0.099	NaN	NaN	NaN	NaN	0.0609	0.0604	0.0625	NaN	NaN	0.1106	0.0753	0.0551	0.0728	0.0629	0.0537	NaN	NaN	NaN
PE(O-18:0/18:2)	NaN	NaN	NaN	NaN	NaN	NaN	NaN	NaN	NaN	NaN	NaN	NaN	NaN	NaN	NaN	NaN	NaN	NaN	NaN	NaN	NaN	0.0508	NaN	NaN	0.067	0.0662	NaN	0.0623	NaN	NaN	NaN	NaN	NaN
PE(O-18:0/20:4)	0.3044	0.265	0.2648	0.1595	0.2236	0.2262	NaN	NaN	0.0888	0.1544	NaN	NaN	NaN	0.1437	0.1835	NaN	NaN	NaN	0.1648	0.1158	0.1961	0.1351	0.1096	NaN	NaN	0.2606	0.201	0.2832	0.2436	0.3369	NaN	NaN	NaN
PE(O-18:0/22:4)	NaN	NaN	NaN	NaN	NaN	NaN	NaN	NaN	NaN	NaN	NaN	NaN	NaN	NaN	NaN	NaN	NaN	NaN	NaN	NaN	0.0575	NaN	NaN	NaN	NaN	0.0821	NaN	NaN	0.0963	NaN	NaN	NaN	NaN
PE(O-18:0/22:5)	0.1238	NaN	NaN	NaN	0.1203	0.107	NaN	NaN	NaN	NaN	NaN	NaN	NaN	NaN	NaN	NaN	NaN	NaN	NaN	NaN	NaN	NaN	NaN	NaN	NaN	0.2059	NaN	NaN	0.1803	0.2188	NaN	NaN	NaN
PE(O-18:0/22:6)	NaN	NaN	NaN	NaN	NaN	0.2201	NaN	NaN	NaN	NaN	NaN	NaN	NaN	NaN	NaN	NaN	NaN	0.0983	NaN	NaN	NaN	NaN	NaN	NaN	NaN	NaN	NaN	NaN	0.2017	NaN	NaN	NaN	NaN
PE(P-16:0/16:0)	0.0976	0.1144	0.116	0.1284	0.2162	0.3148	NaN	0.1246	0.0574	0.1905	0.113	0.114	0.1566	0.2139	0.2382	NaN	0.0707	NaN	0.1096	0.0904	0.077	0.1344	0.116	0.0689	0.1224	0.1592	0.105	0.1299	0.0745	0.0978	NaN	NaN	NaN
PE(P-16:0/16:1)	NaN	NaN	0.0686	0.0518	0.0828	0.1179	NaN	0.0905	NaN	0.0825	NaN	NaN	NaN	NaN	0.0877	NaN	NaN	NaN	NaN	NaN	NaN	0.0762	NaN	NaN	NaN	NaN	NaN	NaN	NaN	NaN	NaN	NaN	NaN
PE(P-16:0/18:0)	0.0571	0.0591	NaN	NaN	0.0558	0.0793	NaN	0.1311	NaN	0.0685	NaN	NaN	NaN	0.0778	0.0634	0.3608	NaN	0.5817	NaN	NaN	NaN	0.0642	NaN	NaN	NaN	NaN	NaN	NaN	NaN	NaN	NaN	NaN	NaN
PE(P-16:0/18:1)	0.9526	1.1161	1.1186	0.5759	0.9833	1.4388	0.8848	4.6553	1.0851	1.8151	1.2495	0.8638	0.628	0.8744	1.4747	0.2454	0.5331	0.2328	1.1411	0.8768	1.0058	1.1393	0.4708	0.2589	1.0092	0.9837	0.6742	1.0128	0.7235	0.6803	0.4623	0.1862	0.0498
PE(P-16:0/18:2)	0.1848	0.1143	0.1733	0.1108	0.22	0.3325	0.2476	0.395	0.3177	0.2943	0.1283	0.075	0.1295	0.3122	0.3051	NaN	0.2424	NaN	0.098	0.0824	0.1081	0.7197	0.2837	0.148	0.5391	0.3315	0.253	0.3397	0.1864	0.1186	0.1146	0.1052	NaN
PE(P-16:0/20:1)	NaN	0.0538	0.061	NaN	NaN	0.0976	NaN	0.3136	0.0705	0.06	0.0983	NaN	NaN	NaN	0.0777	NaN	NaN	NaN	0.0653	NaN	NaN	NaN	NaN	NaN	NaN	0.0493	NaN	0.0566	NaN	NaN	0.0508	NaN	NaN
PE(P-16:0/20:2)	NaN	0.1018	NaN	0.0496	NaN	0.0902	NaN	NaN	NaN	NaN	NaN	NaN	NaN	NaN	0.0764	0.7351	NaN	1.0987	0.0526	0.0597	NaN	NaN	NaN	NaN	NaN	NaN	NaN	NaN	0.0535	NaN	NaN	NaN	NaN
PE(P-16:0/20:3)	0.3654	0.5136	0.6771	0.3774	0.5749	0.7741	NaN	0.1778	0.2838	0.6715	0.4625	0.3414	0.0849	0.1907	0.7155	NaN	NaN	NaN	0.6416	0.4184	0.3456	0.2869	0.1207	0.0588	0.2384	0.2728	0.2027	0.3194	0.2786	0.1981	0.0879	NaN	NaN
PE(P-16:0/20:4)	4.5656	4.4516	4.9136	3.6315	5.3622	5.9108	0.5964	1.083	1.6679	3.532	1.9989	1.527	1.4504	2.4486	4.6851	NaN	1.0008	0.1989	2.8557	2.554	4.1329	2.4301	1.4359	0.7876	1.248	2.8647	2.6162	3.7044	3.3121	3.3802	1.07	0.975	0.6043
PE(P-16:0/20:5)	0.2067	0.2867	0.3444	0.1438	0.2302	0.4	NaN	0.1871	0.278	0.1608	NaN	NaN	NaN	NaN	0.1795	NaN	NaN	0.3942	NaN	NaN	NaN	NaN	NaN	NaN	NaN	NaN	NaN	NaN	NaN	NaN	NaN	NaN	NaN
PE(P-16:0/22:4)	0.5681	0.4446	0.5207	0.5892	0.8773	0.9108	0.1129	0.575	0.1925	0.4485	0.2556	0.2285	0.4095	0.5097	0.47	NaN	0.1579	0.633	0.8238	0.7348	1.5359	0.4753	0.3546	0.21	0.3476	0.9614	0.7404	0.9681	1.0359	1.1509	0.1641	0.186	NaN
PE(P-16:0/22:5)	2.7861	1.9181	1.7665	1.4711	1.9457	2.4111	0.1872	0.5587	0.4613	1.2366	0.6566	0.4212	0.5776	1.0298	1.1891	NaN	0.3173	NaN	1.1665	0.8623	1.1197	0.6179	0.414	0.2222	0.5677	2.5058	1.6026	2.3897	2.0265	2.7344	0.2129	0.2554	NaN
PE(P-16:0/22:6)	3.2122	3.5176	3.5234	1.9926	3.2003	4.3234	NaN	0.8117	1.1194	1.5078	0.6535	0.6851	1.0887	2.0559	2.9354	NaN	0.5507	NaN	0.8777	0.5966	1.2484	1.0641	0.5623	0.2577	1.41	4.3892	3.2888	3.016	4.3488	5.5379	0.4274	0.2236	NaN
PE(P-18:0/16:0)	NaN	0.0894	0.0806	0.0651	0.1111	0.1661	NaN	0.134	NaN	0.1663	0.1158	NaN	0.1134	0.0982	0.1573	0.1119	NaN	0.1932	0.1197	NaN	0.0996	0.0905	0.0615	NaN	0.11	0.12	0.0772	0.1433	0.0684	0.0888	NaN	NaN	NaN
PE(P-18:0/16:1)	NaN	NaN	NaN	NaN	NaN	NaN	NaN	0.0468	NaN	0.062	NaN	NaN	NaN	NaN	NaN	0.1783	NaN	0.1148	0.0416	NaN	NaN	NaN	NaN	NaN	NaN	NaN	NaN	NaN	NaN	NaN	NaN	NaN	NaN
PE(P-18:0/18:1)	0.5607	0.5294	0.558	0.1529	0.2338	0.3347	0.3504	1.2748	0.3361	0.5956	0.4304	0.2228	0.2021	0.2649	0.4054	NaN	0.1737	NaN	0.3753	0.2141	0.2844	0.288	0.1344	0.0929	0.2256	0.3043	0.2802	0.3701	0.2962	0.2872	0.1733	0.0939	NaN
PE(P-18:0/18:2)	0.2156	0.1791	0.1553	0.0978	0.1533	0.2015	0.1938	0.3283	0.1869	0.2125	0.0889	NaN	0.0725	0.1348	0.2118	0.4539	0.1146	0.9182	0.0985	0.0806	NaN	0.3334	0.1046	0.0743	0.2372	0.1917	0.1401	0.195	0.1192	0.1467	0.0888	0.0856	NaN
PE(P-18:0/20:1)	NaN	NaN	NaN	NaN	NaN	NaN	NaN	0.0679	NaN	NaN	NaN	NaN	NaN	NaN	NaN	NaN	NaN	NaN	NaN	NaN	NaN	NaN	NaN	NaN	NaN	NaN	NaN	NaN	NaN	NaN	NaN	NaN	NaN
PE(P-18:0/20:3)	0.3977	0.4558	0.4967	0.1522	0.2242	0.2665	NaN	0.0898	0.1538	0.2951	0.2103	0.1586	NaN	0.103	0.32	NaN	NaN	NaN	0.2781	0.1935	0.1784	0.0885	0.0759	NaN	0.0944	0.134	0.1195	0.1685	0.1703	0.1324	NaN	NaN	NaN
PE(P-18:0/20:4)	4.5184	4.348	4.1191	1.81	2.695	2.7154	0.4699	0.8581	0.9662	1.8291	0.9361	0.7393	1.2702	1.7849	2.602	NaN	0.7207	NaN	1.6372	1.2387	2.4188	1.5493	1.0929	0.7639	0.7213	2.1071	2.0131	2.3487	2.5608	2.721	0.7435	0.6663	0.407
PE(P-18:0/20:5)	0.2612	0.2012	0.2932	0.1114	0.1495	0.1972	NaN	NaN	0.1977	NaN	NaN	NaN	NaN	NaN	NaN	NaN	NaN	NaN	NaN	NaN	NaN	NaN	NaN	NaN	NaN	NaN	NaN	NaN	NaN	NaN	NaN	NaN	NaN
PE(P-18:0/22:4)	0.2253	0.1657	0.1729	0.1636	0.2113	0.2162	NaN	0.1398	NaN	0.0961	NaN	NaN	0.1539	0.1845	0.1366	NaN	NaN	0.1445	0.2128	0.2453	0.4509	0.1335	0.0903	0.0828	0.0993	0.3581	0.2848	0.3177	0.4489	0.4579	NaN	NaN	NaN
PE(P-18:0/22:5)	1.2163	0.896	0.8008	0.5284	0.7251	0.7457	NaN	0.1706	0.1881	0.3348	NaN	NaN	0.2123	0.3226	0.2946	NaN	NaN	NaN	0.3335	0.341	0.4972	0.2271	0.1481	NaN	0.2041	1.0188	0.81	0.8809	1.0319	1.3899	NaN	NaN	NaN
PE(P-18:0/22:6)	1.9098	2.0647	1.9037	0.804	1.0042	1.4574	NaN	0.3368	NaN	0.5061	NaN	NaN	NaN	0.6894	1.358	0.089	NaN	0.1739	0.3133	0.2881	0.5591	0.3216	0.2742	NaN	0.6702	1.7519	1.3372	1.2604	1.8884	2.8349	NaN	NaN	NaN
PE(P-18:1/16:0)	0.12	0.1528	0.1596	0.0993	0.1384	0.2568	0.0634	0.3692	0.0926	0.2716	0.2297	0.1504	0.2063	0.2681	0.3337	0.1135	0.1343	0.1199	0.2612	0.229	0.196	0.2249	0.1524	0.0789	0.2133	0.2176	0.1533	0.1948	0.1348	0.1292	NaN	0.0412	NaN
PE(P-18:1/18:1)	0.3069	0.2861	0.2511	0.097	0.1657	0.2023	0.244	1.3456	0.3177	0.4023	0.278	0.2153	0.1608	0.2535	0.3151	NaN	0.1474	NaN	0.4056	0.3291	0.3268	0.3341	0.1798	0.0957	0.2195	0.2782	0.2046	0.2609	0.219	0.243	0.1552	0.0812	NaN
PE(P-18:1/18:2)	0.2706	0.2764	0.2534	0.1609	0.2622	0.3286	0.178	0.3019	0.2488	0.2558	0.0849	0.0924	0.1139	0.2362	0.2976	0.2	0.1154	0.3548	0.1328	0.1081	0.1661	0.4537	0.1709	0.0773	0.2491	0.321	0.2389	0.2715	0.2904	0.326	0.167	0.152	0.0892
PE(P-18:1/20:3)	0.0862	0.1032	0.1591	NaN	NaN	0.0797	NaN	NaN	NaN	0.1065	NaN	0.0909	NaN	NaN	0.1717	NaN	NaN	NaN	0.1869	0.1144	0.1216	0.0983	NaN	NaN	NaN	0.0922	NaN	0.1416	NaN	NaN	NaN	NaN	NaN
PE(P-18:1/20:4)	1.0251	0.8701	0.8179	0.3977	0.6013	0.6846	0.1819	0.396	0.5964	0.9981	0.5228	0.5036	0.4021	0.8664	1.2898	NaN	0.3463	NaN	1.0503	0.8472	1.4941	1.061	0.6943	0.4556	0.4333	0.9785	0.6667	0.9133	0.9174	1.087	0.4082	0.4065	0.2059
PE(P-18:1/22:4)	0.0951	NaN	0.0768	NaN	0.0755	0.0599	NaN	NaN	NaN	NaN	NaN	NaN	NaN	0.0938	NaN	NaN	NaN	NaN	0.1862	0.1594	0.3026	NaN	NaN	NaN	NaN	0.1924	0.1283	0.1558	0.1537	0.1762	NaN	NaN	NaN
PE(P-18:1/22:5)	0.3847	0.2389	0.2591	NaN	0.2038	0.2198	NaN	NaN	NaN	0.1721	NaN	NaN	NaN	0.1631	NaN	NaN	NaN	NaN	0.3721	NaN	0.207	NaN	NaN	NaN	0.1264	0.4942	0.286	0.3746	0.349	0.4624	NaN	NaN	NaN
PE(P-18:1/22:6)	0.5561	0.6944	0.8189	0.2001	0.3112	0.3637	NaN	NaN	0.2843	0.2744	NaN	NaN	NaN	0.3862	NaN	0.107	NaN	0.0995	NaN	NaN	0.4771	0.3633	NaN	NaN	0.2933	0.9278	0.6136	0.6834	0.9305	1.0554	NaN	NaN	NaN
PE(P-18:2/20:4)	NaN	NaN	NaN	NaN	NaN	NaN	NaN	NaN	NaN	NaN	NaN	NaN	NaN	NaN	NaN	1.603	NaN	1.5267	NaN	NaN	NaN	NaN	NaN	NaN	NaN	NaN	NaN	NaN	NaN	NaN	NaN	NaN	NaN
SM(14:0)	0.2435	0.1489	0.1518	0.0837	0.1025	0.1023	0.0915	0.1781	0.1306	0.114	0.0416	0.0448	0.1536	0.1601	0.128	0.2399	0.1213	0.3491	0.1364	0.1084	0.2257	0.1524	0.1118	0.0784	0.1015	0.2052	0.1505	0.2176	0.1968	0.2142	0.0583	0.0368	0.0241
SM(16:0)	4.8806	3.8227	3.9205	2.5883	3.3826	3.5724	0.8159	1.4381	1.3877	2.3008	1.1312	1.0752	2.6596	2.6599	3.2726	0.0438	1.9453	0.0463	2.6524	2.365	4.9676	3.2195	2.1522	1.2015	1.48	2.5189	2.1012	3.0454	2.9186	3.0159	0.6884	0.4074	0.287
SM(18:0)	0.2181	0.1521	0.1401	0.0979	0.1237	0.1181	0.2427	0.7227	0.3182	0.1598	0.0833	0.0815	0.5068	0.4107	0.2132	0.1839	0.3421	0.2282	0.107	0.1058	0.227	0.2981	0.3003	0.2021	0.1534	0.3128	0.2631	0.3037	0.3381	0.352	0.546	0.3514	0.2249
SM(18:1)	0.0477	0.0306	0.0262	0.0145	0.0194	0.0148	0.0246	0.0789	0.0408	0.0303	0.0153	0.0226	0.0707	0.0597	0.0307	0.0779	0.0562	0.0714	0.0188	0.0175	0.0405	0.0612	0.0625	0.0367	0.0272	0.0457	0.0379	0.0518	0.051	0.0483	0.0515	0.0383	0.0279
SM(20:0)	0.2772	0.1747	0.1792	0.1601	0.2073	0.2073	0.1666	0.5061	0.2802	0.2347	0.1122	0.1213	0.3458	0.3166	0.261	0.3543	0.2545	0.3736	0.099	0.0908	0.1606	0.2547	0.1977	0.1264	0.158	0.3018	0.2105	0.2576	0.2555	0.2894	0.173	0.1085	0.0722
SM(20:1)	0.1039	0.0767	0.0935	0.0599	0.069	0.0591	0.0703	0.0982	0.0866	0.0724	0.0726	0.0525	0.0871	0.083	0.0772	0.1547	0.0875	0.1682	0.0412	0.0607	0.0743	0.0848	0.0884	0.0656	0.0606	0.0836	0.0756	0.0962	0.0971	0.0816	0.0663	0.0549	0.0484
SM(22:0)	0.4095	0.2779	0.3045	0.3093	0.383	0.375	0.2484	0.7558	0.4049	0.3307	0.153	0.1636	0.5683	0.4827	0.3299	0.8897	0.4089	0.8961	0.2193	0.1986	0.3941	0.3908	0.3433	0.2316	0.1851	0.3748	0.3145	0.3437	0.3676	0.3865	0.2625	0.1627	0.1137
SM(22:1)	0.1908	0.1207	0.1866	0.0999	0.1208	0.123	0.1117	0.2738	0.1599	0.141	0.0897	0.0859	0.2524	0.2265	0.151	0.7845	0.1779	1.0018	0.1007	0.0876	0.1665	0.1651	0.1772	0.1063	0.1217	0.235	0.1714	0.2271	0.2496	0.2515	0.105	0.0719	0.0487
SM(24:0)	1.0512	0.83	0.8488	1.043	1.1955	1.2055	0.7994	1.8562	0.9865	0.9594	0.6771	0.6505	1.2733	1.1122	0.9554	0.0676	0.9999	0.0489	0.8117	0.7969	1.2505	1.0407	0.9288	0.7127	0.6656	0.8979	0.8501	0.9509	0.8806	0.9067	0.7112	0.5841	0.5186
SM(24:1)	0.9867	0.6643	0.7147	0.6194	0.8002	0.8106	0.6462	2.1157	0.9692	0.9481	0.4512	0.5157	1.9901	1.7103	1.1905	0.1293	1.1344	0.1017	1.0237	0.973	2.0957	1.2806	1.198	0.7052	0.4867	1.2198	1.0162	1.306	1.3268	1.3014	0.5255	0.3013	0.1758
SM(26:0)	0.0458	0.0237	0.037	0.081	0.0879	0.0938	0.0294	0.0758	0.0392	0.129	0.0721	0.0434	0.0573	0.0477	0.0737	0.0229	0.0628	0.0219	0.0223	0.0319	0.0324	0.0869	0.0392	0.0299	0.0762	0.0442	0.0379	0.0576	0.0388	0.0244	0.0298	0.0243	0.019
SM(26:1)	0.1079	0.0733	0.0814	0.1157	0.1473	0.156	0.0927	0.1445	0.0972	0.1254	0.1032	0.0786	0.1034	0.0978	0.0932	0.0183	0.1355	NaN	0.0846	0.0828	0.1114	0.1618	0.1096	0.0882	0.1345	0.1075	0.0923	0.1127	0.1024	0.0671	0.081	0.0733	0.068
TAG36:0-FA12:0	0.0251	0.0327	0.048	0.0272	0.0154	0.0299	0.0369	0.0248	0.023	0.029	0.0336	0.0302	0.0284	0.0226	0.0188	0.0183	0.0273	0.0341	0.046	0.0225	0.0246	0.0192	0.0243	0.0201	0.0326	0.023	0.0293	0.023	0.0335	0.0312	0.0272	0.0252	0.0321
TAG38:0-FA12:0	0.0095	NaN	0.0293	NaN	NaN	NaN	0.0175	NaN	0.0168	NaN	NaN	0.0149	NaN	NaN	NaN	0.0226	NaN	0.0326	0.0218	NaN	NaN	NaN	NaN	0.0116	NaN	NaN	NaN	0.0125	0.0147	NaN	NaN	NaN	NaN
TAG40:0-FA12:0	NaN	NaN	NaN	NaN	NaN	NaN	0.0334	0.0294	0.019	NaN	NaN	NaN	NaN	NaN	NaN	0.0358	0.0241	0.0372	NaN	NaN	NaN	NaN	NaN	NaN	NaN	NaN	NaN	NaN	NaN	NaN	NaN	NaN	NaN
TAG40:0-FA14:0	NaN	NaN	NaN	NaN	NaN	NaN	0.036	0.0404	0.0235	NaN	NaN	0.0111	NaN	NaN	NaN	0.0361	0.0276	0.1103	0.0136	NaN	NaN	NaN	NaN	NaN	NaN	NaN	NaN	NaN	NaN	NaN	0.0098	NaN	NaN
TAG40:0-FA16:0	0.0152	0.0147	0.0121	0.0135	0.0131	0.0141	0.0454	0.0533	0.0366	0.0202	0.0184	NaN	0.0139	NaN	NaN	0.046	0.0448	0.1168	0.018	0.014	0.0139	NaN	NaN	0.0155	NaN	NaN	NaN	NaN	0.0175	NaN	0.0238	NaN	NaN
TAG42:0-FA12:0	NaN	NaN	NaN	NaN	NaN	NaN	0.0986	0.0912	0.0714	NaN	NaN	NaN	NaN	NaN	NaN	0.1153	0.0806	0.1643	NaN	NaN	NaN	NaN	NaN	NaN	NaN	NaN	NaN	NaN	NaN	NaN	NaN	NaN	NaN
TAG42:0-FA14:0	0.0162	NaN	NaN	NaN	NaN	NaN	0.115	0.1208	0.0695	NaN	NaN	NaN	NaN	NaN	NaN	0.0402	0.0881	0.1325	0.0101	NaN	NaN	NaN	NaN	NaN	NaN	NaN	NaN	NaN	NaN	NaN	0.0107	NaN	NaN
TAG42:0-FA16:0	NaN	NaN	NaN	0.0173	NaN	NaN	0.1697	0.1594	0.1177	0.0205	0.0235	0.0225	0.0116	0.0156	NaN	0.0317	0.1446	0.0823	0.0168	NaN	0.0141	NaN	0.0163	0.0163	NaN	0.0132	NaN	0.0151	NaN	NaN	0.0386	0.0169	0.0204
TAG42:1-FA12:0	NaN	NaN	NaN	NaN	NaN	NaN	0.063	0.0704	0.0489	NaN	NaN	NaN	NaN	NaN	NaN	0.0689	0.0986	0.126	NaN	NaN	NaN	NaN	NaN	NaN	NaN	NaN	NaN	NaN	NaN	NaN	NaN	NaN	NaN
TAG42:1-FA14:0	NaN	NaN	NaN	NaN	NaN	NaN	0.0537	0.0564	0.0368	NaN	NaN	0.0108	NaN	NaN	NaN	0.0339	0.0626	0.0738	NaN	NaN	NaN	NaN	NaN	NaN	NaN	NaN	NaN	NaN	NaN	NaN	NaN	NaN	NaN
TAG42:1-FA16:0	NaN	NaN	NaN	NaN	NaN	NaN	0.0923	0.0965	0.0563	NaN	NaN	NaN	NaN	NaN	NaN	0.0387	0.1174	0.0734	NaN	NaN	NaN	NaN	NaN	NaN	NaN	NaN	NaN	NaN	NaN	NaN	NaN	NaN	NaN
TAG42:1-FA16:1	NaN	NaN	NaN	NaN	NaN	NaN	0.0393	0.0395	0.0326	NaN	NaN	NaN	NaN	NaN	NaN	NaN	0.0693	0.0362	NaN	NaN	NaN	NaN	NaN	NaN	NaN	NaN	NaN	NaN	NaN	NaN	NaN	NaN	NaN
TAG42:1-FA18:1	NaN	NaN	NaN	NaN	NaN	NaN	0.0785	0.0961	0.0495	NaN	NaN	NaN	NaN	NaN	NaN	NaN	0.0885	0.023	NaN	NaN	NaN	NaN	NaN	NaN	NaN	NaN	NaN	NaN	NaN	NaN	NaN	NaN	NaN
TAG42:2-FA12:0	NaN	NaN	NaN	NaN	NaN	NaN	0.0222	0.0256	0.013	NaN	NaN	NaN	NaN	NaN	NaN	0.0706	0.027	0.1572	NaN	NaN	NaN	NaN	NaN	NaN	NaN	NaN	NaN	NaN	NaN	NaN	NaN	NaN	NaN
TAG42:2-FA18:2	NaN	NaN	NaN	NaN	NaN	NaN	0.0233	0.0309	NaN	NaN	NaN	NaN	NaN	NaN	NaN	0.165	NaN	0.4115	NaN	NaN	NaN	NaN	NaN	NaN	NaN	NaN	NaN	NaN	NaN	NaN	NaN	NaN	NaN
TAG44:0-FA12:0	NaN	NaN	NaN	NaN	NaN	NaN	0.1593	0.1623	0.1143	0.0179	NaN	NaN	NaN	NaN	NaN	0.2223	0.112	0.4721	NaN	NaN	NaN	NaN	NaN	NaN	NaN	NaN	NaN	NaN	NaN	NaN	0.0137	NaN	NaN
TAG44:0-FA14:0	0.0204	0.0148	NaN	0.0204	0.0182	0.0159	0.3964	0.3952	0.3025	0.0233	0.0198	0.0283	0.0155	0.0156	NaN	0.0301	0.2832	0.0286	0.0134	0.0165	NaN	0.0099	0.0187	0.0245	NaN	NaN	NaN	0.0233	0.0169	0.0163	0.0368	0.0212	0.0218
TAG44:0-FA16:0	0.0248	0.0204	NaN	0.0196	0.0175	0.018	0.5042	0.4982	0.3607	0.0292	0.0271	0.0252	0.0252	0.0222	0.018	0.1449	0.3956	0.4625	0.0195	0.0263	0.0136	NaN	0.0235	0.019	NaN	NaN	0.0164	0.0262	0.0184	0.0248	0.0535	0.0263	0.0276
TAG44:0-FA18:0	NaN	NaN	NaN	NaN	NaN	NaN	0.0403	0.039	0.0244	NaN	NaN	NaN	NaN	NaN	NaN	0.1194	0.0285	0.4121	NaN	NaN	NaN	NaN	NaN	NaN	NaN	NaN	NaN	NaN	NaN	NaN	NaN	NaN	NaN
TAG44:1-FA12:0	NaN	NaN	NaN	NaN	NaN	NaN	0.2686	0.2896	0.1872	NaN	NaN	NaN	0.0167	NaN	NaN	0.0196	0.3332	0.0951	NaN	NaN	NaN	NaN	NaN	0.0104	NaN	NaN	NaN	NaN	NaN	NaN	0.0139	NaN	NaN
TAG44:1-FA14:0	NaN	NaN	NaN	NaN	NaN	NaN	0.2437	0.2717	0.1858	NaN	NaN	NaN	NaN	0.0122	NaN	0.2817	0.2729	0.6334	NaN	NaN	NaN	NaN	NaN	NaN	NaN	NaN	NaN	NaN	NaN	NaN	0.0129	NaN	0.0116
TAG44:1-FA14:1	NaN	NaN	NaN	NaN	NaN	NaN	0.0495	0.0504	0.0365	NaN	NaN	NaN	NaN	NaN	NaN	0.0944	0.0603	0.289	NaN	NaN	NaN	NaN	NaN	NaN	NaN	NaN	NaN	NaN	NaN	NaN	NaN	NaN	NaN
TAG44:1-FA16:0	0.0154	NaN	NaN	NaN	NaN	NaN	0.4987	0.5053	0.3196	0.0202	0.0149	NaN	0.0226	0.0166	NaN	0.2193	0.517	0.405	0.0151	NaN	NaN	NaN	0.0204	0.02	NaN	NaN	NaN	0.0181	NaN	NaN	0.0521	0.0251	0.0173
TAG44:1-FA16:1	NaN	NaN	NaN	NaN	NaN	NaN	0.1414	0.1612	0.1131	NaN	NaN	NaN	NaN	NaN	NaN	0.0319	0.1926	0.149	NaN	NaN	NaN	NaN	NaN	NaN	NaN	NaN	NaN	NaN	NaN	NaN	NaN	NaN	NaN
TAG44:1-FA18:1	0.0163	NaN	NaN	NaN	NaN	NaN	0.3242	0.3479	0.2277	0.0214	0.0188	NaN	NaN	0.0139	NaN	0.0343	0.3483	0.1078	0.0185	NaN	0.0187	NaN	0.0163	0.0148	NaN	NaN	NaN	0.0143	NaN	NaN	0.0684	0.0404	0.029
TAG44:2-FA12:0	NaN	NaN	NaN	NaN	NaN	NaN	0.0733	0.0691	0.0494	NaN	NaN	NaN	NaN	NaN	NaN	0.0697	0.085	0.1693	NaN	NaN	NaN	NaN	NaN	NaN	NaN	NaN	NaN	NaN	NaN	NaN	NaN	NaN	NaN
TAG44:2-FA14:0	NaN	NaN	NaN	NaN	NaN	NaN	0.051	0.0635	0.0437	NaN	NaN	NaN	NaN	NaN	NaN	0.0816	0.0854	0.1908	NaN	NaN	NaN	NaN	NaN	NaN	NaN	NaN	NaN	NaN	NaN	NaN	NaN	NaN	NaN
TAG44:2-FA16:0	NaN	NaN	NaN	NaN	NaN	NaN	0.1377	0.1478	0.0872	NaN	NaN	NaN	NaN	NaN	NaN	0.115	0.1363	0.2274	NaN	NaN	NaN	NaN	0.0106	NaN	NaN	NaN	NaN	NaN	NaN	NaN	0.0212	NaN	NaN
TAG44:2-FA16:1	NaN	NaN	NaN	NaN	NaN	NaN	0.0703	0.088	0.0598	NaN	NaN	NaN	NaN	NaN	NaN	0.0431	0.1545	0.1133	NaN	NaN	NaN	NaN	NaN	NaN	NaN	NaN	NaN	NaN	NaN	NaN	NaN	NaN	NaN
TAG44:2-FA18:1	NaN	NaN	NaN	NaN	NaN	NaN	0.1132	0.1199	0.074	NaN	NaN	NaN	NaN	NaN	NaN	NaN	0.1825	0.0357	NaN	NaN	NaN	NaN	NaN	0.0117	NaN	NaN	NaN	NaN	NaN	NaN	NaN	NaN	NaN
TAG44:2-FA18:2	NaN	NaN	NaN	NaN	NaN	NaN	0.1071	0.1068	0.0783	NaN	NaN	NaN	NaN	NaN	NaN	0.0321	0.0885	0.0658	NaN	NaN	NaN	NaN	NaN	NaN	NaN	NaN	NaN	NaN	NaN	NaN	0.0168	0.0194	NaN
TAG44:3-FA18:2	NaN	NaN	NaN	NaN	NaN	NaN	0.0212	0.0277	0.0164	NaN	NaN	NaN	NaN	NaN	NaN	0.0367	0.0267	0.0575	NaN	NaN	NaN	NaN	NaN	NaN	NaN	NaN	NaN	NaN	NaN	NaN	NaN	NaN	NaN
TAG45:0-FA14:0	0.0139	NaN	NaN	NaN	NaN	NaN	0.0583	0.0593	0.0481	NaN	NaN	NaN	0.0134	NaN	NaN	0.1005	0.0458	0.1174	NaN	0.0215	NaN	NaN	0.0142	0.0155	NaN	NaN	NaN	0.0133	0.0187	0.0137	0.0166	0.0145	0.0177
TAG45:0-FA15:0	0.0155	NaN	0.0115	0.0219	0.0108	NaN	0.0491	0.0513	0.0396	NaN	0.0154	0.0179	0.0147	NaN	NaN	0.027	0.0496	0.0587	NaN	0.017	NaN	NaN	0.018	0.0111	NaN	NaN	NaN	0.0197	NaN	0.0148	0.0127	NaN	NaN
TAG45:0-FA16:0	0.0239	NaN	NaN	0.0185	0.0127	0.0166	0.1248	0.1112	0.0889	0.0217	0.0188	0.0187	0.0215	0.0183	0.0132	0.1146	0.1224	0.13	0.0141	0.0193	NaN	0.0143	0.0178	0.025	0.0135	0.0205	0.0289	0.0262	0.0178	0.0146	0.0216	0.019	NaN
TAG45:1-FA15:0	NaN	NaN	NaN	NaN	NaN	NaN	0.0371	0.0363	0.031	NaN	NaN	NaN	NaN	NaN	NaN	0.0963	0.0444	0.1164	NaN	NaN	NaN	NaN	NaN	NaN	NaN	NaN	NaN	NaN	NaN	NaN	NaN	NaN	NaN
TAG45:1-FA16:0	NaN	NaN	NaN	NaN	NaN	NaN	0.1298	0.1007	0.086	NaN	NaN	NaN	0.0176	NaN	NaN	0.0464	0.1888	0.1168	NaN	NaN	NaN	NaN	0.0156	NaN	NaN	NaN	NaN	NaN	NaN	NaN	0.0151	NaN	NaN
TAG45:1-FA18:1	NaN	NaN	NaN	NaN	NaN	NaN	0.1012	0.0894	0.0717	NaN	0.0104	NaN	NaN	NaN	NaN	0.3662	0.1767	0.7519	NaN	NaN	NaN	NaN	NaN	NaN	NaN	NaN	NaN	NaN	NaN	NaN	0.0141	NaN	NaN
TAG46:0-FA12:0	NaN	NaN	NaN	NaN	NaN	NaN	0.1023	0.1277	0.0614	NaN	NaN	NaN	NaN	NaN	NaN	0.7771	0.0925	1.754	NaN	NaN	NaN	NaN	NaN	NaN	NaN	NaN	NaN	NaN	NaN	NaN	NaN	NaN	NaN
TAG46:0-FA14:0	0.0345	0.0169	0.0161	0.0275	0.0241	0.0267	0.7398	0.79	0.5637	0.0458	0.0315	0.0304	0.0294	0.0246	0.0213	0.0479	0.5837	0.0828	0.0236	0.0284	0.0185	0.0195	0.0254	0.028	0.0207	0.0201	0.02	0.0334	0.0276	0.0158	0.0558	0.0364	0.027
TAG46:0-FA16:0	0.0651	0.0353	0.036	0.0599	0.0365	0.0512	1.6418	1.7124	1.2474	0.11	0.0518	0.0665	0.0766	0.0661	0.0404	0.3855	1.2893	1.2863	0.0426	0.0558	0.0403	0.0248	0.0437	0.0521	0.0363	0.0359	0.0418	0.0691	0.0444	0.0378	0.1276	0.0649	0.0616
TAG46:0-FA18:0	NaN	NaN	NaN	NaN	NaN	NaN	0.0888	0.1012	0.0553	NaN	NaN	NaN	NaN	NaN	NaN	0.5597	0.0793	1.9765	NaN	NaN	NaN	NaN	NaN	NaN	NaN	NaN	NaN	NaN	NaN	NaN	0.0147	NaN	NaN
TAG46:1-FA12:0	0.019	NaN	NaN	0.0089	NaN	NaN	0.9526	1.0113	0.6388	0.0265	NaN	NaN	0.0225	NaN	0.0149	0.0598	0.9776	0.2033	NaN	NaN	0.0145	NaN	NaN	0.0175	NaN	NaN	NaN	0.0157	NaN	NaN	0.0358	0.0272	0.0203
TAG46:1-FA14:0	0.0304	NaN	NaN	0.0119	NaN	0.0152	1.0663	1.1498	0.8378	0.0356	0.0186	NaN	0.0342	0.0314	NaN	0.8681	1.2401	2.9215	0.015	NaN	NaN	0.0121	0.0266	0.0337	0.0221	NaN	NaN	0.0297	0.0176	0.0153	0.0426	0.0257	0.0205
TAG46:1-FA14:1	NaN	NaN	NaN	NaN	NaN	NaN	0.1113	0.1007	0.0754	NaN	NaN	NaN	NaN	NaN	NaN	0.3196	0.1256	1.085	NaN	NaN	NaN	NaN	NaN	NaN	NaN	NaN	NaN	NaN	NaN	NaN	NaN	NaN	NaN
TAG46:1-FA16:0	0.034	0.011	NaN	0.0214	NaN	0.0146	1.7502	1.8994	1.2898	0.0566	0.0276	0.0353	0.066	0.0441	0.0217	0.0563	2.0363	0.0786	0.0187	0.027	0.0246	0.0182	0.0233	0.0369	NaN	NaN	NaN	0.0278	0.0203	0.0176	0.0584	0.034	0.042
TAG46:1-FA16:1	0.0213	NaN	0.0116	0.0156	NaN	0.0118	0.5076	0.5486	0.4061	0.0291	NaN	0.0156	0.0245	0.0191	0.0138	0.5793	0.7064	1.7042	0.0098	0.0128	NaN	0.0118	0.0261	0.02	NaN	NaN	NaN	0.022	0.0165	0.0185	0.0229	0.0188	0.0157
TAG46:1-FA18:0	NaN	NaN	NaN	NaN	NaN	NaN	0.0831	0.0711	0.0531	NaN	NaN	NaN	NaN	NaN	NaN	0.212	0.0655	0.9076	NaN	NaN	NaN	NaN	NaN	NaN	NaN	NaN	NaN	NaN	NaN	NaN	0.0146	NaN	NaN
TAG46:1-FA18:1	0.0247	NaN	NaN	0.017	0.0142	0.012	1.1533	1.2242	0.8234	0.0477	0.0216	0.0222	0.0413	0.0236	0.0167	0.1522	1.2188	0.5816	0.0219	0.0151	0.0196	NaN	0.0179	0.028	NaN	NaN	NaN	0.0261	NaN	NaN	0.0737	0.0364	0.0384
TAG46:2-FA12:0	NaN	NaN	NaN	NaN	NaN	NaN	0.4922	0.5572	0.3879	NaN	NaN	NaN	0.0139	NaN	NaN	0.1049	0.6116	0.4242	NaN	NaN	NaN	NaN	NaN	NaN	NaN	NaN	NaN	NaN	NaN	NaN	0.0207	NaN	NaN
TAG46:2-FA14:0	NaN	NaN	NaN	NaN	NaN	NaN	0.2638	0.2742	0.219	NaN	NaN	NaN	NaN	NaN	NaN	0.2868	0.3596	0.9908	NaN	NaN	NaN	NaN	NaN	NaN	NaN	NaN	NaN	NaN	NaN	NaN	0.013	NaN	NaN
TAG46:2-FA14:1	NaN	NaN	NaN	NaN	NaN	NaN	0.1106	0.1286	0.0901	NaN	NaN	NaN	NaN	NaN	NaN	0.2962	0.2729	1.1404	NaN	NaN	NaN	NaN	0.0096	NaN	NaN	NaN	NaN	NaN	NaN	NaN	NaN	NaN	NaN
TAG46:2-FA16:0	NaN	NaN	NaN	NaN	NaN	NaN	0.5364	0.6175	0.4075	0.0226	NaN	NaN	0.0142	NaN	NaN	0.4573	0.7081	1.0902	NaN	NaN	NaN	NaN	NaN	0.0135	NaN	NaN	NaN	0.0102	NaN	NaN	0.0244	0.012	NaN
TAG46:2-FA16:1	NaN	NaN	NaN	0.0151	NaN	NaN	0.298	0.3508	0.2626	0.0143	NaN	NaN	0.0205	0.0163	NaN	0.1487	0.6832	0.5041	NaN	NaN	NaN	NaN	0.0207	0.0188	NaN	NaN	NaN	NaN	NaN	NaN	0.0188	NaN	NaN
TAG46:2-FA18:1	0.0166	NaN	NaN	NaN	NaN	NaN	0.5565	0.5952	0.4034	0.0306	0.0292	0.0197	0.0212	0.0139	NaN	0.0257	0.8196	0.1197	0.02	NaN	NaN	0.0162	0.0196	0.0241	NaN	NaN	NaN	0.0158	NaN	NaN	0.0555	0.0383	0.0302
TAG46:2-FA18:2	NaN	NaN	NaN	NaN	NaN	NaN	0.4367	0.4632	0.3273	0.0103	NaN	NaN	NaN	NaN	NaN	NaN	0.3315	0.0508	NaN	NaN	NaN	NaN	NaN	NaN	NaN	NaN	NaN	NaN	NaN	NaN	0.0223	0.0139	0.0136
TAG46:3-FA12:0	NaN	NaN	NaN	NaN	NaN	NaN	0.0569	0.0724	0.0415	NaN	NaN	NaN	NaN	NaN	NaN	0.0149	0.0632	0.094	NaN	NaN	NaN	NaN	NaN	NaN	NaN	NaN	NaN	NaN	NaN	NaN	NaN	NaN	NaN
TAG46:3-FA14:0	NaN	NaN	NaN	NaN	NaN	NaN	0.0367	0.0379	0.0261	NaN	NaN	NaN	NaN	NaN	NaN	0.0405	0.0377	0.1335	NaN	NaN	NaN	NaN	NaN	NaN	NaN	NaN	NaN	NaN	NaN	NaN	NaN	NaN	NaN
TAG46:3-FA14:1	NaN	NaN	NaN	NaN	NaN	NaN	0.0241	0.0245	0.0257	NaN	NaN	NaN	NaN	NaN	NaN	0.0508	0.0444	0.2547	NaN	NaN	NaN	NaN	NaN	NaN	NaN	NaN	NaN	NaN	NaN	NaN	NaN	NaN	NaN
TAG46:3-FA16:0	NaN	NaN	NaN	NaN	NaN	NaN	0.0678	0.0803	0.0547	NaN	NaN	NaN	NaN	NaN	NaN	0.0844	0.0925	0.2088	NaN	NaN	NaN	NaN	NaN	NaN	NaN	NaN	NaN	NaN	NaN	NaN	NaN	NaN	NaN
TAG46:3-FA16:1	NaN	NaN	NaN	NaN	NaN	NaN	0.062	0.0638	0.0569	NaN	NaN	NaN	NaN	NaN	NaN	0.0568	0.1509	0.2221	NaN	NaN	NaN	NaN	NaN	NaN	NaN	NaN	NaN	NaN	NaN	NaN	NaN	NaN	NaN
TAG46:3-FA18:1	NaN	NaN	NaN	NaN	NaN	NaN	0.1126	0.1224	0.0786	NaN	0.0106	NaN	NaN	NaN	NaN	NaN	0.1459	0.0307	NaN	NaN	NaN	NaN	0.0172	NaN	NaN	NaN	NaN	0.0089	NaN	NaN	0.0314	0.0291	0.0233
TAG46:3-FA18:2	NaN	NaN	NaN	NaN	NaN	NaN	0.1272	0.132	0.0912	NaN	NaN	NaN	NaN	NaN	NaN	NaN	0.1375	0.0345	NaN	NaN	NaN	NaN	0.0106	NaN	NaN	NaN	NaN	NaN	NaN	NaN	0.0231	0.0213	0.0121
TAG46:3-FA18:3	NaN	NaN	NaN	NaN	NaN	NaN	0.0321	0.0377	0.0218	NaN	NaN	NaN	NaN	NaN	NaN	0.0326	0.0207	0.0476	NaN	NaN	NaN	NaN	NaN	NaN	NaN	NaN	NaN	NaN	NaN	NaN	NaN	NaN	NaN
TAG46:4-FA18:2	NaN	NaN	NaN	NaN	NaN	NaN	NaN	NaN	0.0159	NaN	NaN	NaN	NaN	NaN	NaN	0.0636	0.0207	0.1074	NaN	NaN	NaN	NaN	NaN	NaN	NaN	NaN	NaN	NaN	NaN	NaN	NaN	NaN	NaN
TAG47:0-FA14:0	NaN	NaN	NaN	0.011	NaN	NaN	0.0487	0.0511	0.0372	NaN	NaN	NaN	NaN	NaN	NaN	0.1614	0.0381	0.2332	NaN	NaN	NaN	NaN	NaN	NaN	NaN	NaN	NaN	NaN	NaN	NaN	NaN	NaN	NaN
TAG47:0-FA15:0	0.0169	0.0157	0.0158	0.0285	NaN	0.0159	0.087	0.1092	0.0811	0.0219	0.0188	0.0188	0.0138	0.0149	NaN	0.0363	0.0758	0.0464	0.0102	0.0167	NaN	NaN	0.019	0.0173	NaN	NaN	0.0174	0.0182	NaN	0.0165	0.0178	0.018	0.0191
TAG47:0-FA16:0	0.0348	0.0331	0.0291	0.0558	0.0252	0.032	0.2374	0.2528	0.1864	0.0542	0.0426	0.0353	0.0367	0.0365	0.0283	0.0779	0.1854	0.2002	0.0181	0.0358	0.0263	0.0224	0.0343	0.0268	0.0245	0.0275	0.033	0.0396	0.0284	0.0293	0.0443	0.0254	0.0311
TAG47:0-FA17:0	NaN	NaN	NaN	0.0182	NaN	NaN	0.0452	0.0428	0.0417	NaN	NaN	0.0144	NaN	NaN	NaN	0.088	0.036	0.2598	NaN	0.013	NaN	NaN	NaN	NaN	NaN	NaN	NaN	NaN	NaN	0.0159	0.0114	NaN	NaN
TAG47:1-FA14:0	NaN	NaN	NaN	NaN	NaN	NaN	0.1483	0.1395	0.096	NaN	NaN	NaN	NaN	NaN	NaN	0.1383	0.154	0.298	NaN	NaN	NaN	NaN	NaN	NaN	NaN	NaN	NaN	NaN	NaN	0.0105	NaN	NaN	NaN
TAG47:1-FA15:0	NaN	NaN	NaN	0.0134	NaN	NaN	0.1477	0.1634	0.1226	0.0101	NaN	NaN	NaN	0.0106	NaN	0.0543	0.1815	0.1488	NaN	0.0092	NaN	NaN	NaN	NaN	NaN	NaN	NaN	NaN	0.0182	0.0174	NaN	NaN	NaN
TAG47:1-FA16:0	0.0137	NaN	NaN	0.0107	NaN	NaN	0.1942	0.2002	0.1378	0.0228	0.0141	NaN	0.0134	0.0159	NaN	0.0224	0.2447	0.046	NaN	NaN	NaN	NaN	0.014	0.0128	0.0181	NaN	0.0128	0.0102	0.0164	0.0175	0.0166	0.0132	NaN
TAG47:1-FA16:1	0.0144	NaN	NaN	0.0127	NaN	0.0126	0.0644	0.0939	0.07	0.0223	0.0177	NaN	NaN	0.0186	0.013	0.1641	0.0969	0.2646	NaN	NaN	0.0107	NaN	0.0199	NaN	0.0173	NaN	0.0136	0.0186	NaN	0.0205	NaN	NaN	NaN
TAG47:1-FA17:0	NaN	NaN	NaN	NaN	NaN	NaN	0.0358	0.0366	0.0285	NaN	NaN	NaN	NaN	NaN	NaN	0.027	0.0354	0.0836	NaN	NaN	NaN	NaN	NaN	NaN	NaN	NaN	NaN	NaN	NaN	NaN	NaN	NaN	NaN
TAG47:1-FA18:1	0.0171	NaN	NaN	NaN	NaN	NaN	0.2428	0.2269	0.1393	NaN	0.015	NaN	0.0153	NaN	NaN	0.0259	0.2692	0.1011	NaN	NaN	NaN	NaN	0.0139	0.0151	0.0203	0.0179	0.0231	NaN	0.0145	NaN	0.0184	NaN	0.011
TAG47:2-FA14:0	NaN	NaN	NaN	NaN	NaN	NaN	0.0406	0.049	0.0415	NaN	NaN	NaN	NaN	NaN	NaN	0.0462	0.0611	0.1331	NaN	NaN	NaN	NaN	NaN	NaN	NaN	NaN	NaN	NaN	NaN	NaN	NaN	NaN	NaN
TAG47:2-FA15:0	NaN	NaN	NaN	NaN	NaN	NaN	0.0439	0.0457	0.0326	NaN	NaN	NaN	NaN	NaN	NaN	0.1276	0.0714	0.2081	NaN	NaN	NaN	NaN	NaN	NaN	NaN	NaN	NaN	NaN	NaN	NaN	NaN	NaN	NaN
TAG47:2-FA16:1	NaN	NaN	NaN	NaN	NaN	NaN	0.0462	0.0542	0.0389	NaN	NaN	NaN	0.0138	NaN	NaN	0.023	0.1036	0.0648	NaN	NaN	NaN	NaN	0.0173	NaN	NaN	NaN	NaN	0.0147	0.015	0.014	NaN	NaN	NaN
TAG47:2-FA18:1	0.0151	NaN	NaN	NaN	NaN	NaN	0.1484	0.1438	0.0992	NaN	0.0185	NaN	0.0144	NaN	NaN	0.2397	0.2629	0.6579	NaN	0.0111	NaN	NaN	0.0161	0.0147	NaN	NaN	0.0141	NaN	NaN	NaN	0.0132	NaN	NaN
TAG47:2-FA18:2	NaN	NaN	NaN	NaN	NaN	NaN	0.0589	0.0642	0.0384	NaN	NaN	NaN	NaN	NaN	NaN	1.6859	0.0498	3.3202	NaN	NaN	NaN	NaN	NaN	NaN	NaN	NaN	NaN	NaN	NaN	NaN	NaN	NaN	NaN
TAG48:0-FA14:0	NaN	NaN	NaN	0.0113	NaN	NaN	0.5487	0.5261	0.3546	0.0361	NaN	NaN	0.017	0.0162	NaN	0.1801	0.4831	0.406	0.0124	NaN	NaN	NaN	0.0161	NaN	NaN	NaN	NaN	0.0175	NaN	NaN	0.0415	0.0204	0.0188
TAG48:0-FA16:0	0.1315	0.0862	0.064	0.1407	0.129	0.1458	3.1603	3.2644	2.4969	0.3387	0.201	0.156	0.1813	0.1594	0.1252	0.0888	2.485	0.2366	0.0871	0.11	0.1001	0.0676	0.0949	0.1195	0.0856	0.097	0.0792	0.147	0.1078	0.0858	0.2609	0.1359	0.1234
TAG48:0-FA18:0	0.0162	NaN	NaN	0.0113	0.0145	NaN	0.3754	0.3932	0.2543	0.0304	0.019	NaN	0.0205	0.0142	0.0127	1.8279	0.3232	6.0533	NaN	0.0157	0.0149	0.0121	NaN	0.019	NaN	NaN	0.0146	0.02	0.0096	NaN	0.0368	0.0188	0.0182
TAG48:1-FA12:0	NaN	NaN	NaN	NaN	NaN	NaN	0.1867	0.2049	0.1243	NaN	NaN	NaN	NaN	NaN	NaN	0.0422	0.1777	0.1682	NaN	NaN	NaN	NaN	NaN	NaN	NaN	NaN	NaN	NaN	NaN	NaN	0.0165	NaN	NaN
TAG48:1-FA14:0	0.0866	0.0219	0.0159	0.0292	0.0283	0.0288	3.995	4.3295	2.818	0.1293	0.0471	0.0593	0.1186	0.0724	0.0448	3.8212	4.1808	12.2058	0.0456	0.029	0.0444	0.0451	0.053	0.081	0.033	0.0232	0.0249	0.0727	0.0205	NaN	0.2104	0.0898	0.0852
TAG48:1-FA14:1	NaN	NaN	NaN	NaN	NaN	NaN	0.0655	0.0776	0.0476	NaN	NaN	NaN	NaN	NaN	NaN	0.7594	0.0965	2.3986	NaN	NaN	NaN	NaN	NaN	NaN	NaN	NaN	NaN	NaN	NaN	NaN	NaN	NaN	NaN
TAG48:1-FA16:0	0.1627	0.0411	0.0303	0.0717	0.0699	0.0782	6.9952	7.4613	5.254	0.2438	0.0937	0.1161	0.2578	0.157	0.0956	0.1669	8.0654	0.3814	0.0953	0.0725	0.0895	0.0832	0.0986	0.157	0.0586	0.0546	0.0428	0.1422	0.0507	0.0421	0.3125	0.1576	0.1363
TAG48:1-FA16:1	0.0369	0.0185	0.0195	0.0353	0.0306	0.0382	1.1588	1.2808	0.9638	0.0806	0.0374	0.0348	0.0544	0.0498	0.0402	2.2981	1.5061	7.4382	0.0255	0.0235	0.0236	0.0275	0.0346	0.0359	0.0315	0.0235	NaN	0.0397	0.0245	0.0264	0.0542	0.0304	0.0241
TAG48:1-FA18:0	0.0106	NaN	NaN	NaN	NaN	NaN	0.2915	0.3343	0.1943	NaN	NaN	NaN	NaN	NaN	NaN	0.3921	0.3068	1.3329	NaN	NaN	NaN	NaN	NaN	NaN	NaN	NaN	NaN	NaN	NaN	NaN	0.0278	NaN	NaN
TAG48:1-FA18:1	0.1151	0.0204	0.0194	0.0349	0.0269	0.0301	4.6644	4.8205	3.1968	0.1355	0.0617	0.0726	0.152	0.0866	0.0678	0.9147	5.1708	3.7054	0.0592	0.0453	0.0647	0.0513	0.0612	0.1191	0.0431	0.032	0.0273	0.0872	0.0258	0.0243	0.2485	0.1351	0.1143
TAG48:2-FA12:0	0.0121	NaN	NaN	NaN	NaN	NaN	0.6732	0.7829	0.4667	0.0143	NaN	0.01	0.0179	0.0151	NaN	0.3592	0.9182	1.5324	NaN	NaN	NaN	0.0087	NaN	0.0156	NaN	NaN	NaN	NaN	NaN	NaN	0.0356	0.0173	NaN
TAG48:2-FA14:0	0.0412	NaN	NaN	0.0139	0.0131	NaN	1.844	2.1785	1.6273	0.0492	0.0157	0.0287	0.0542	0.034	0.0233	1.3319	2.3586	5.5093	0.0233	0.0155	0.0229	0.0282	0.0238	0.0417	0.0211	0.017	NaN	0.0367	NaN	0.01	0.0742	0.0387	0.0326
TAG48:2-FA14:1	NaN	NaN	NaN	NaN	NaN	NaN	0.5105	0.559	0.3484	NaN	0.0132	NaN	0.0218	NaN	NaN	1.3346	0.958	5.4219	NaN	NaN	NaN	NaN	NaN	0.0216	NaN	NaN	NaN	NaN	NaN	NaN	0.0221	NaN	NaN
TAG48:2-FA16:0	0.0554	NaN	NaN	0.0246	0.0175	0.0246	2.4575	2.7275	1.9198	0.0754	0.0256	0.0386	0.08	0.0502	0.0266	0.0438	3.4711	0.1087	0.0281	0.0305	0.0362	0.031	0.0465	0.0688	0.0303	0.022	0.0256	0.0519	0.0165	0.0165	0.0988	0.0464	0.0494
TAG48:2-FA16:1	0.0493	0.0151	0.0151	0.026	0.0218	0.0248	1.4385	1.676	1.2802	0.0727	0.0318	0.0416	0.0799	0.0551	0.0392	1.8191	3.2126	6.867	0.0255	0.0274	0.0269	0.0313	0.0479	0.0588	0.0238	0.022	0.0287	0.0373	0.0238	0.0303	0.0482	0.034	0.0299
TAG48:2-FA18:0	NaN	NaN	NaN	NaN	NaN	NaN	0.0871	0.1099	0.0645	NaN	NaN	NaN	NaN	NaN	NaN	0.4927	0.0793	1.8133	NaN	NaN	0.0125	NaN	NaN	NaN	NaN	NaN	NaN	NaN	NaN	NaN	NaN	NaN	NaN
TAG48:2-FA18:1	0.0489	NaN	NaN	0.019	0.0144	NaN	2.5194	2.8734	1.9399	0.0796	0.0336	0.0376	0.0852	0.0461	0.0349	0.1291	4.4276	0.6643	0.0329	NaN	0.041	0.0269	0.0343	0.0683	0.0259	NaN	0.0209	0.038	0.0144	0.0205	0.1139	0.0583	0.047
TAG48:2-FA18:2	0.0239	NaN	NaN	NaN	NaN	NaN	1.3167	1.4935	1.0473	0.0363	NaN	0.0195	0.0271	0.0268	0.0176	0.1278	1.1991	0.5695	0.0138	0.0164	NaN	0.0179	0.0198	0.029	0.025	0.0155	NaN	0.0295	NaN	NaN	0.0812	0.033	0.0331
TAG48:3-FA12:0	NaN	NaN	NaN	NaN	NaN	NaN	0.2886	0.3381	0.2346	NaN	NaN	NaN	NaN	NaN	NaN	0.1588	0.3422	0.7191	NaN	NaN	NaN	NaN	NaN	NaN	NaN	NaN	NaN	0.0104	NaN	NaN	0.0187	0.0128	NaN
TAG48:3-FA14:0	NaN	NaN	NaN	NaN	NaN	NaN	0.2491	0.2938	0.2367	NaN	NaN	NaN	NaN	NaN	NaN	0.1284	0.324	0.6092	NaN	NaN	NaN	NaN	NaN	NaN	NaN	NaN	NaN	NaN	NaN	NaN	NaN	NaN	NaN
TAG48:3-FA14:1	NaN	NaN	NaN	NaN	NaN	NaN	0.1929	0.23	0.1671	NaN	NaN	NaN	0.0143	NaN	NaN	0.3191	0.4238	1.4125	NaN	NaN	NaN	NaN	NaN	NaN	NaN	NaN	NaN	NaN	NaN	NaN	NaN	NaN	NaN
TAG48:3-FA16:0	NaN	NaN	NaN	NaN	NaN	NaN	0.2917	0.3404	0.2276	NaN	NaN	NaN	NaN	NaN	NaN	0.3433	0.4125	1.3979	NaN	NaN	NaN	NaN	NaN	NaN	NaN	NaN	NaN	NaN	NaN	NaN	NaN	NaN	NaN
TAG48:3-FA16:1	0.0138	NaN	NaN	0.012	NaN	NaN	0.3388	0.3577	0.304	0.0185	0.0121	NaN	0.0144	0.0211	NaN	0.2888	0.7907	1.3717	NaN	0.0099	NaN	0.0128	0.0138	0.0216	0.0176	NaN	NaN	NaN	0.0115	NaN	0.0166	NaN	NaN
TAG48:3-FA18:1	0.0143	NaN	NaN	NaN	NaN	NaN	0.4771	0.6034	0.3865	0.0171	NaN	0.0102	0.0129	NaN	NaN	0.038	0.8925	0.1271	NaN	NaN	NaN	NaN	NaN	0.0197	NaN	NaN	NaN	0.0135	NaN	NaN	0.0335	0.0172	NaN
TAG48:3-FA18:2	0.0131	NaN	NaN	NaN	NaN	NaN	0.5164	0.638	0.4666	0.0174	NaN	NaN	0.013	NaN	0.0115	0.018	0.778	0.0936	NaN	NaN	NaN	0.0144	NaN	0.0167	NaN	NaN	NaN	0.0169	NaN	NaN	0.0259	0.0175	NaN
TAG48:3-FA18:3	NaN	NaN	NaN	NaN	NaN	NaN	0.1307	0.1455	0.0827	NaN	NaN	NaN	NaN	NaN	NaN	NaN	0.0766	0.0414	NaN	NaN	NaN	NaN	NaN	NaN	NaN	NaN	NaN	NaN	NaN	NaN	NaN	NaN	NaN
TAG48:4-FA12:0	NaN	NaN	NaN	NaN	NaN	NaN	0.0382	0.0666	0.0412	NaN	NaN	NaN	NaN	NaN	NaN	0.0098	0.046	0.0748	NaN	NaN	NaN	NaN	NaN	NaN	NaN	NaN	NaN	NaN	NaN	NaN	NaN	NaN	NaN
TAG48:4-FA14:0	NaN	NaN	NaN	NaN	NaN	NaN	0.0237	0.0234	0.0146	NaN	NaN	NaN	NaN	NaN	NaN	NaN	0.0212	0.055	NaN	NaN	NaN	NaN	NaN	NaN	NaN	NaN	NaN	NaN	NaN	NaN	NaN	NaN	NaN
TAG48:4-FA14:1	NaN	NaN	NaN	NaN	NaN	NaN	0.0218	0.037	0.0187	NaN	NaN	NaN	NaN	NaN	NaN	0.0271	0.0515	0.1268	NaN	NaN	NaN	NaN	NaN	NaN	NaN	NaN	NaN	NaN	NaN	NaN	NaN	NaN	NaN
TAG48:4-FA16:0	NaN	NaN	NaN	NaN	NaN	NaN	0.029	0.0377	0.0182	NaN	NaN	NaN	NaN	NaN	NaN	0.0343	0.0383	0.1588	NaN	NaN	NaN	NaN	NaN	NaN	NaN	NaN	NaN	NaN	NaN	NaN	NaN	NaN	NaN
TAG48:4-FA16:1	NaN	NaN	NaN	NaN	NaN	NaN	0.0284	0.0443	0.0351	NaN	NaN	NaN	NaN	NaN	NaN	0.04	0.0624	0.2309	NaN	NaN	NaN	NaN	NaN	NaN	NaN	NaN	NaN	NaN	NaN	NaN	NaN	NaN	NaN
TAG48:4-FA18:1	NaN	NaN	NaN	NaN	NaN	NaN	0.0613	0.089	0.0425	NaN	NaN	NaN	NaN	NaN	NaN	0.0233	0.1028	0.0993	NaN	NaN	NaN	NaN	NaN	NaN	NaN	NaN	NaN	NaN	NaN	NaN	NaN	NaN	NaN
TAG48:4-FA18:2	NaN	NaN	NaN	NaN	NaN	NaN	0.0768	0.1014	0.0735	NaN	NaN	NaN	NaN	NaN	NaN	NaN	0.1128	0.029	NaN	NaN	NaN	NaN	NaN	NaN	NaN	NaN	NaN	NaN	NaN	NaN	NaN	NaN	NaN
TAG48:4-FA18:3	NaN	NaN	NaN	NaN	NaN	NaN	0.0513	0.0568	0.0497	NaN	NaN	NaN	NaN	NaN	NaN	NaN	0.0632	0.0255	NaN	NaN	NaN	NaN	NaN	NaN	NaN	NaN	NaN	NaN	NaN	NaN	NaN	NaN	NaN
TAG48:5-FA18:2	NaN	NaN	NaN	NaN	NaN	NaN	0.0129	0.0129	NaN	NaN	NaN	NaN	NaN	NaN	NaN	0.048	0.0137	0.0773	NaN	NaN	NaN	NaN	NaN	NaN	NaN	NaN	NaN	NaN	NaN	NaN	NaN	NaN	NaN
TAG48:5-FA18:3	NaN	NaN	NaN	NaN	NaN	NaN	NaN	NaN	NaN	NaN	NaN	NaN	NaN	NaN	NaN	0.1553	NaN	0.2368	NaN	NaN	NaN	NaN	NaN	NaN	NaN	NaN	NaN	NaN	NaN	NaN	NaN	NaN	NaN
TAG49:0-FA15:0	NaN	NaN	NaN	0.0081	NaN	NaN	0.0663	0.078	0.0444	0.0138	NaN	NaN	NaN	NaN	NaN	0.0702	0.067	0.0867	NaN	NaN	NaN	NaN	NaN	NaN	NaN	NaN	NaN	NaN	NaN	NaN	NaN	NaN	NaN
TAG49:0-FA16:0	0.0208	0.0174	0.02	0.0298	0.0225	0.0239	0.2195	0.22	0.1652	0.0497	0.0366	0.0292	0.0272	0.0271	0.0164	0.034	0.2076	0.0556	NaN	0.0203	0.0188	0.0137	0.0257	0.0224	NaN	0.0207	NaN	0.0349	0.0245	0.0233	0.0358	0.0224	0.0204
TAG49:0-FA17:0	0.0161	0.012	0.0139	0.0202	NaN	0.0147	0.0851	0.0805	0.0643	0.0244	0.0195	0.0224	0.0186	0.0146	0.0153	0.1036	0.0693	0.1363	NaN	0.0133	NaN	NaN	NaN	0.0158	NaN	NaN	0.0141	0.0125	0.0167	0.0141	0.0187	NaN	0.0105
TAG49:0-FA18:0	NaN	NaN	NaN	NaN	NaN	NaN	0.0572	0.0497	0.0479	NaN	0.0108	NaN	NaN	NaN	NaN	0.2576	0.0402	0.7135	NaN	NaN	NaN	NaN	NaN	NaN	NaN	NaN	NaN	NaN	NaN	NaN	NaN	NaN	NaN
TAG49:1-FA14:0	NaN	NaN	NaN	NaN	NaN	NaN	0.1051	0.1255	0.0799	NaN	NaN	NaN	NaN	NaN	NaN	0.5998	0.1348	1.2445	NaN	NaN	NaN	NaN	NaN	NaN	NaN	NaN	NaN	NaN	NaN	NaN	NaN	NaN	NaN
TAG49:1-FA15:0	0.0168	NaN	NaN	0.0116	NaN	0.0186	0.5412	0.5488	0.3445	0.0366	0.026	0.0258	0.0218	0.0178	0.0227	0.057	0.5532	0.1444	0.0145	NaN	NaN	0.0148	0.0203	0.021	0.0186	NaN	NaN	NaN	0.0146	0.0138	0.0392	0.0137	NaN
TAG49:1-FA16:0	0.0325	0.014	NaN	0.0204	0.0193	0.0229	0.8189	0.804	0.5745	0.068	0.037	0.0299	0.0394	0.0402	0.0268	0.0926	0.9232	0.224	0.0153	0.0166	0.0261	0.023	0.0289	0.0374	0.0284	NaN	NaN	0.0346	0.0249	0.0231	0.0514	0.0361	0.0371
TAG49:1-FA16:1	NaN	NaN	NaN	NaN	NaN	NaN	0.0735	0.0814	0.0497	0.011	0.0157	NaN	NaN	0.0136	NaN	0.3622	0.1059	0.9926	NaN	NaN	NaN	NaN	NaN	NaN	NaN	NaN	NaN	NaN	NaN	0.0152	NaN	NaN	NaN
TAG49:1-FA17:0	NaN	NaN	NaN	NaN	NaN	NaN	0.151	0.1451	0.1103	0.0134	NaN	NaN	NaN	0.0104	NaN	0.077	0.1808	0.1666	NaN	NaN	NaN	NaN	NaN	0.0092	NaN	NaN	NaN	NaN	NaN	NaN	0.0152	NaN	NaN
TAG49:1-FA18:1	0.0266	NaN	NaN	0.0163	NaN	0.0127	0.6599	0.7012	0.4823	0.0514	0.0268	0.0199	0.0347	0.0277	0.0266	0.1555	0.7154	0.6167	NaN	0.0192	0.014	0.0161	0.0258	0.0254	NaN	NaN	NaN	0.022	0.0174	0.0159	0.0448	0.0274	0.0239
TAG49:2-FA14:0	NaN	NaN	NaN	NaN	NaN	NaN	0.0955	0.1056	0.0735	NaN	NaN	NaN	NaN	NaN	NaN	0.2349	0.1501	0.5751	NaN	NaN	NaN	NaN	NaN	NaN	NaN	NaN	NaN	NaN	NaN	NaN	NaN	NaN	NaN
TAG49:2-FA15:0	NaN	NaN	NaN	NaN	NaN	NaN	0.2548	0.298	0.2425	0.021	NaN	NaN	NaN	NaN	NaN	0.2112	0.4025	0.6324	NaN	NaN	NaN	NaN	NaN	0.0101	NaN	NaN	NaN	0.0147	NaN	NaN	0.0145	NaN	NaN
TAG49:2-FA16:0	0.035	0.0245	0.0276	0.0286	0.0202	0.0251	0.3192	0.3343	0.2466	0.0341	0.0297	0.0286	0.0351	0.0382	0.0301	0.0312	0.468	0.0894	0.0221	0.0263	0.0244	0.0285	0.032	0.0372	0.0319	0.0248	0.0339	0.0323	0.0268	0.0283	0.0365	0.0227	0.0385
TAG49:2-FA16:1	0.0141	NaN	NaN	0.0131	NaN	NaN	0.2009	0.2202	0.1705	0.0196	0.015	NaN	0.0165	0.0191	0.0097	0.2452	0.4136	0.8244	NaN	0.0119	0.0108	0.0139	0.0174	0.0165	NaN	NaN	NaN	0.0186	0.0128	0.02	0.0145	NaN	NaN
TAG49:2-FA17:0	NaN	NaN	NaN	NaN	NaN	NaN	0.0478	0.0519	0.037	NaN	NaN	NaN	NaN	NaN	NaN	0.0662	0.0668	0.2414	NaN	NaN	NaN	NaN	NaN	NaN	NaN	NaN	NaN	NaN	NaN	NaN	NaN	NaN	NaN
TAG49:2-FA18:1	0.0129	NaN	NaN	NaN	NaN	NaN	0.3296	0.337	0.2435	0.0203	0.0126	NaN	0.0205	0.0144	NaN	0.0286	0.5791	0.0974	NaN	NaN	NaN	NaN	0.0226	0.0137	NaN	NaN	NaN	NaN	NaN	NaN	0.0213	0.0184	0.0098
TAG49:2-FA18:2	NaN	NaN	NaN	NaN	NaN	NaN	0.2018	0.2234	0.1518	NaN	NaN	NaN	NaN	NaN	NaN	0.0281	0.17	0.0625	NaN	NaN	NaN	NaN	NaN	NaN	NaN	NaN	NaN	0.0133	NaN	NaN	0.0156	NaN	NaN
TAG49:3-FA15:0	NaN	NaN	NaN	NaN	NaN	NaN	0.0406	0.0461	0.0407	NaN	NaN	NaN	NaN	NaN	NaN	0.071	0.0597	0.1956	NaN	NaN	NaN	NaN	NaN	NaN	NaN	NaN	NaN	NaN	NaN	NaN	NaN	NaN	NaN
TAG49:3-FA16:0	NaN	NaN	0.0094	0.011	0.0145	NaN	0.0449	0.0499	0.0405	NaN	NaN	NaN	0.0123	NaN	0.0147	0.0312	0.0555	0.1617	NaN	NaN	NaN	NaN	NaN	0.0105	NaN	NaN	NaN	0.0138	0.0096	NaN	0.0156	NaN	NaN
TAG49:3-FA16:1	NaN	NaN	NaN	NaN	NaN	NaN	0.0631	0.0671	0.0494	NaN	NaN	NaN	NaN	NaN	NaN	NaN	0.1398	0.0204	NaN	NaN	NaN	NaN	NaN	NaN	NaN	NaN	NaN	0.0102	NaN	NaN	NaN	NaN	NaN
TAG49:3-FA18:2	NaN	NaN	NaN	NaN	NaN	NaN	0.0702	0.0907	0.0687	NaN	NaN	NaN	NaN	NaN	NaN	0.0371	0.107	0.0729	NaN	NaN	NaN	NaN	NaN	NaN	NaN	NaN	NaN	NaN	NaN	NaN	NaN	NaN	NaN
TAG49:3-FA18:3	NaN	NaN	NaN	NaN	NaN	NaN	0.0239	0.0175	NaN	NaN	NaN	NaN	NaN	NaN	NaN	1.2482	NaN	2.8755	NaN	NaN	NaN	NaN	NaN	NaN	NaN	NaN	NaN	NaN	NaN	NaN	NaN	NaN	NaN
TAG50:0-FA14:0	NaN	NaN	NaN	NaN	NaN	NaN	0.0766	0.0939	0.0434	NaN	NaN	NaN	NaN	NaN	NaN	0.4234	0.0603	0.7757	NaN	NaN	NaN	NaN	NaN	NaN	NaN	NaN	NaN	NaN	NaN	NaN	NaN	NaN	NaN
TAG50:0-FA16:0	0.1218	0.0609	0.0449	0.0936	0.0878	0.104	2.4346	2.6242	1.7731	0.2603	0.1516	0.092	0.1273	0.1043	0.0949	0.3963	2.116	1.0532	0.0612	0.0869	0.0778	0.0639	0.0813	0.0963	0.0528	0.0714	0.0477	0.1127	0.0741	0.0564	0.2139	0.1197	0.1093
TAG50:0-FA18:0	0.0511	0.0316	0.0303	0.0503	0.0497	0.0577	0.8058	0.814	0.5299	0.1276	0.0824	0.0504	0.0622	0.041	0.0509	10.2437	0.5967	29.7633	0.0397	0.0406	0.0443	0.0273	0.0311	0.0304	0.0314	0.0308	0.0364	0.0415	0.0362	0.0336	0.0978	0.0515	0.0472
TAG50:1-FA14:0	0.0261	NaN	NaN	0.0105	0.0115	NaN	0.8565	0.9085	0.5581	0.0306	0.0145	0.0113	0.0244	0.0169	0.016	0.6235	0.7575	2.0843	0.0122	NaN	NaN	NaN	NaN	0.0223	NaN	NaN	NaN	0.0239	NaN	NaN	0.0552	0.0309	0.0244
TAG50:1-FA16:0	0.6442	0.183	0.153	0.2692	0.2827	0.3781	20.7658	22.1457	15.4848	1.0959	0.4227	0.4378	0.841	0.6058	0.4228	0.7357	20.1781	2.0137	0.3004	0.2254	0.3567	0.3764	0.4483	0.5764	0.2348	0.2137	0.1835	0.4404	0.1642	0.1435	1.0758	0.5411	0.4773
TAG50:1-FA16:1	0.0306	0.0142	NaN	0.0185	NaN	0.021	0.8139	0.9159	0.6332	0.0588	0.0243	0.0225	0.0418	0.0293	0.0233	5.6138	1.3626	16.0604	0.0195	0.0139	0.0162	0.0205	0.0226	0.0272	0.014	NaN	NaN	0.0191	0.0112	NaN	0.0404	0.0186	0.0177
TAG50:1-FA18:0	0.0388	NaN	NaN	0.0208	0.0188	0.0286	1.3695	1.4776	0.979	0.0672	0.0288	0.0299	0.0542	0.033	0.0289	0.0501	1.4601	0.1197	0.028	0.0224	0.0334	0.0209	0.0247	0.0365	NaN	NaN	NaN	0.0354	NaN	NaN	0.0889	0.04	0.0358
TAG50:1-FA18:1	0.3622	0.0896	0.0758	0.1464	0.1559	0.184	11.0361	11.7734	7.9699	0.6645	0.2666	0.247	0.4818	0.3496	0.2501	1.8183	11.0084	6.3987	0.1934	0.1346	0.2126	0.2143	0.275	0.3538	0.1254	0.1282	0.1202	0.251	0.0815	0.0782	0.6722	0.3506	0.2563
TAG50:1-FA20:1	NaN	NaN	NaN	NaN	NaN	NaN	0.0829	0.0865	0.05	NaN	NaN	NaN	NaN	NaN	NaN	0.062	0.095	0.1973	NaN	NaN	NaN	NaN	NaN	NaN	NaN	NaN	NaN	NaN	NaN	NaN	NaN	NaN	NaN
TAG50:2-FA14:0	0.0688	NaN	NaN	0.0183	0.0188	0.0231	3.1804	3.5194	2.4425	0.0892	0.0245	0.0462	0.092	0.0625	0.0349	8.0516	4.2848	31.9009	0.0442	0.0325	0.0416	0.0507	0.0609	0.1006	0.0263	0.0242	0.023	0.0568	0.0146	NaN	0.1587	0.0702	0.0613
TAG50:2-FA14:1	NaN	NaN	NaN	NaN	NaN	NaN	0.0886	0.0961	0.0605	NaN	NaN	NaN	NaN	NaN	NaN	4.8923	0.1166	20.0665	NaN	NaN	NaN	NaN	NaN	NaN	NaN	NaN	NaN	NaN	NaN	NaN	NaN	NaN	NaN
TAG50:2-FA16:0	0.3348	0.0755	0.0693	0.1253	0.1352	0.155	13.5159	15.3695	11.1189	0.5292	0.1288	0.2114	0.5076	0.3643	0.2418	0.2087	20.1275	0.6014	0.1459	0.1075	0.1914	0.2494	0.3279	0.4401	0.2043	0.1467	0.1095	0.2763	0.0828	0.0812	0.5589	0.269	0.2327
TAG50:2-FA16:1	0.1804	0.0367	0.0457	0.0634	0.0608	0.0655	6.1566	7.1022	5.1073	0.2784	0.0877	0.1206	0.2735	0.1973	0.1255	10.0332	12.4407	38.0108	0.1014	0.0688	0.0951	0.1224	0.1654	0.2181	0.0691	0.0486	0.0432	0.115	0.0306	0.0344	0.1945	0.0933	0.0862
TAG50:2-FA18:0	0.0127	NaN	NaN	NaN	NaN	NaN	0.3741	0.4393	0.2967	0.0144	NaN	NaN	NaN	NaN	NaN	1.3053	0.3816	4.1871	0.0103	NaN	0.0205	0.0111	NaN	0.0135	NaN	NaN	NaN	NaN	NaN	NaN	0.0282	0.0196	0.0169
TAG50:2-FA18:1	0.3293	0.0632	0.0457	0.0856	0.071	0.0784	14.3247	15.3048	10.5962	0.4951	0.1233	0.2351	0.5021	0.357	0.2188	0.0222	24.1846	0.0579	0.1744	0.1154	0.1884	0.2255	0.2874	0.47	0.1145	0.0911	0.0622	0.1933	0.0496	0.0441	0.5146	0.2533	0.2212
TAG50:2-FA18:2	0.0923	0.0302	0.0244	0.0471	0.0462	0.0577	3.3826	3.8264	2.7912	0.1424	0.039	0.0565	0.1115	0.0826	0.0663	0.6015	2.7841	2.6996	0.0468	0.0377	0.0481	0.0833	0.0999	0.1205	0.0654	0.0681	0.0471	0.1127	0.0407	0.0419	0.2093	0.1128	0.1014
TAG50:2-FA20:2	NaN	NaN	NaN	NaN	NaN	NaN	0.0325	0.0305	0.0227	NaN	NaN	NaN	NaN	NaN	NaN	0.2274	0.0414	0.8829	NaN	NaN	NaN	NaN	NaN	NaN	NaN	NaN	NaN	NaN	NaN	NaN	NaN	NaN	NaN
TAG50:3-FA14:0	0.0348	NaN	NaN	0.0121	NaN	0.0113	1.377	1.5875	1.22	0.0359	NaN	0.0163	0.0369	0.0248	0.0176	1.291	1.5723	5.955	0.015	NaN	0.0196	0.0315	0.0289	0.0427	0.0277	NaN	NaN	0.0297	NaN	NaN	0.0749	0.039	0.0323
TAG50:3-FA14:1	NaN	NaN	NaN	NaN	NaN	NaN	0.2646	0.3239	0.2131	NaN	NaN	NaN	NaN	NaN	NaN	2.3052	0.5004	10.2412	NaN	NaN	NaN	NaN	NaN	0.0125	NaN	NaN	NaN	NaN	NaN	NaN	NaN	NaN	NaN
TAG50:3-FA16:0	0.066	0.0173	0.0159	0.0218	0.0218	0.0307	2.3848	2.6559	2.0655	0.0804	0.0178	0.0342	0.0852	0.0647	0.0395	0.0281	3.4886	0.0648	0.0306	0.0282	0.0368	0.0653	0.0663	0.0926	0.0461	0.0248	0.0242	0.0449	NaN	0.0168	0.0804	0.038	0.0353
TAG50:3-FA16:1	0.072	0.0154	0.0139	0.0308	0.0263	0.0316	2.6666	3.1256	2.5009	0.1189	0.0292	0.0583	0.1161	0.0872	0.0541	2.0584	5.7462	8.6494	0.0408	0.0314	0.0383	0.073	0.0853	0.1067	0.0384	0.0227	0.0236	0.0481	0.0204	0.0191	0.0714	0.043	0.0443
TAG50:3-FA18:0	NaN	NaN	NaN	NaN	NaN	NaN	0.0497	0.0571	0.037	NaN	NaN	NaN	NaN	NaN	NaN	1.7674	0.041	7.5094	NaN	NaN	NaN	NaN	NaN	NaN	NaN	NaN	NaN	NaN	NaN	NaN	NaN	NaN	NaN
TAG50:3-FA18:1	0.0747	0.0201	0.0212	0.0304	0.0177	0.0237	2.6163	3.2165	2.3415	0.0821	0.033	0.0526	0.0948	0.0698	0.0521	0.088	4.8462	0.2779	0.0499	0.036	0.0462	0.0549	0.0614	0.1011	0.0505	0.042	0.0224	0.0626	0.0213	0.017	0.1121	0.0732	0.0592
TAG50:3-FA18:2	0.0816	0.0153	0.0128	0.0314	0.0191	0.0231	3.0458	3.6906	2.7441	0.1103	0.0197	0.0444	0.1049	0.0878	0.0427	NaN	4.6434	0.0481	0.0369	0.0289	0.0438	0.0776	0.0924	0.1141	0.0558	0.0367	0.0255	0.0724	0.0236	0.0168	0.1424	0.0626	0.0664
TAG50:3-FA18:3	0.0117	NaN	NaN	NaN	NaN	NaN	0.2668	0.2969	0.233	NaN	NaN	NaN	NaN	NaN	NaN	0.075	0.1731	0.3659	NaN	NaN	NaN	0.0096	0.012	0.0155	NaN	NaN	NaN	NaN	NaN	NaN	NaN	NaN	NaN
TAG50:3-FA20:3	NaN	NaN	NaN	NaN	NaN	NaN	0.0332	0.0332	0.0289	NaN	NaN	NaN	NaN	NaN	NaN	0.0369	0.0253	0.2257	NaN	NaN	NaN	NaN	NaN	NaN	NaN	NaN	NaN	NaN	NaN	NaN	NaN	NaN	NaN
TAG50:4-FA14:0	NaN	NaN	NaN	NaN	NaN	NaN	0.2037	0.245	0.1985	NaN	NaN	NaN	NaN	NaN	NaN	0.0746	0.1999	0.3404	NaN	NaN	NaN	NaN	NaN	NaN	NaN	NaN	NaN	NaN	NaN	NaN	NaN	NaN	NaN
TAG50:4-FA14:1	NaN	NaN	NaN	NaN	NaN	NaN	0.0774	0.0852	0.0671	NaN	NaN	NaN	NaN	NaN	NaN	0.1779	0.117	0.9231	NaN	NaN	NaN	NaN	NaN	NaN	NaN	NaN	NaN	NaN	NaN	NaN	NaN	NaN	NaN
TAG50:4-FA16:0	NaN	NaN	NaN	NaN	NaN	NaN	0.1472	0.1888	0.1285	NaN	NaN	NaN	NaN	0.0104	NaN	0.1054	0.208	0.5005	NaN	NaN	NaN	NaN	NaN	NaN	NaN	NaN	NaN	NaN	NaN	NaN	NaN	NaN	NaN
TAG50:4-FA16:1	NaN	NaN	NaN	NaN	NaN	NaN	0.2467	0.3049	0.2271	NaN	NaN	NaN	NaN	NaN	NaN	0.1914	0.4772	1.025	NaN	NaN	NaN	NaN	0.0109	NaN	NaN	NaN	NaN	NaN	NaN	NaN	NaN	NaN	NaN
TAG50:4-FA18:1	NaN	NaN	NaN	NaN	NaN	NaN	0.2009	0.2818	0.1816	NaN	NaN	NaN	NaN	NaN	NaN	0.0919	0.2828	0.465	NaN	NaN	NaN	NaN	0.0115	0.0158	NaN	NaN	NaN	NaN	NaN	NaN	NaN	NaN	NaN
TAG50:4-FA18:2	NaN	NaN	NaN	NaN	NaN	NaN	0.3648	0.4191	0.3955	0.0144	NaN	NaN	NaN	NaN	NaN	NaN	0.4755	0.035	NaN	NaN	NaN	0.02	0.0139	0.0204	NaN	NaN	NaN	0.017	NaN	NaN	0.0186	0.0199	0.0162
TAG50:4-FA18:3	NaN	NaN	NaN	NaN	NaN	NaN	0.224	0.2641	0.189	NaN	NaN	NaN	NaN	NaN	NaN	0.0154	0.2551	0.1045	NaN	NaN	NaN	NaN	NaN	0.0122	NaN	NaN	NaN	NaN	NaN	NaN	NaN	NaN	NaN
TAG50:4-FA20:3	NaN	NaN	NaN	NaN	NaN	NaN	NaN	0.0153	NaN	NaN	NaN	NaN	NaN	NaN	NaN	NaN	NaN	0.0401	NaN	NaN	NaN	NaN	NaN	NaN	NaN	NaN	NaN	NaN	NaN	NaN	NaN	NaN	NaN
TAG50:4-FA20:4	NaN	NaN	NaN	NaN	NaN	NaN	0.0377	0.0392	0.0352	NaN	NaN	NaN	NaN	NaN	NaN	NaN	0.0488	0.0288	NaN	NaN	NaN	NaN	NaN	NaN	NaN	NaN	NaN	NaN	NaN	NaN	NaN	NaN	NaN
TAG50:5-FA14:0	NaN	NaN	NaN	NaN	NaN	NaN	0.0288	0.0312	0.0252	NaN	NaN	NaN	NaN	NaN	NaN	0.0095	0.0229	0.0711	NaN	NaN	NaN	NaN	NaN	NaN	NaN	NaN	NaN	NaN	NaN	NaN	NaN	NaN	NaN
TAG50:5-FA16:0	NaN	NaN	NaN	NaN	NaN	NaN	NaN	0.0127	NaN	NaN	NaN	NaN	NaN	NaN	NaN	0.0145	0.0205	0.0529	NaN	NaN	NaN	NaN	NaN	NaN	NaN	NaN	NaN	NaN	NaN	NaN	NaN	NaN	NaN
TAG50:5-FA16:1	NaN	NaN	NaN	NaN	NaN	NaN	0.0191	0.0179	0.0166	NaN	NaN	NaN	NaN	NaN	NaN	0.0159	0.026	0.088	NaN	NaN	NaN	NaN	NaN	NaN	NaN	NaN	NaN	NaN	NaN	NaN	NaN	NaN	NaN
TAG50:5-FA18:1	NaN	NaN	NaN	NaN	NaN	NaN	0.0214	0.0348	0.0273	NaN	NaN	NaN	NaN	NaN	NaN	0.0147	0.0389	0.1003	NaN	NaN	NaN	NaN	NaN	NaN	NaN	NaN	NaN	NaN	NaN	NaN	NaN	NaN	NaN
TAG50:5-FA18:2	NaN	NaN	NaN	NaN	NaN	NaN	0.0323	0.0397	0.0397	NaN	NaN	NaN	NaN	NaN	NaN	0.0185	0.04	0.0644	NaN	NaN	NaN	NaN	NaN	NaN	NaN	NaN	NaN	NaN	NaN	NaN	NaN	NaN	NaN
TAG50:5-FA18:3	NaN	NaN	NaN	NaN	NaN	NaN	0.0373	0.039	0.0415	NaN	NaN	NaN	NaN	NaN	NaN	NaN	0.0408	NaN	NaN	NaN	NaN	NaN	NaN	NaN	NaN	NaN	NaN	NaN	NaN	NaN	NaN	NaN	NaN
TAG50:5-FA20:4	NaN	NaN	NaN	NaN	NaN	NaN	NaN	NaN	0.0146	NaN	NaN	NaN	NaN	NaN	NaN	NaN	0.0333	NaN	NaN	NaN	NaN	NaN	NaN	NaN	NaN	NaN	NaN	NaN	NaN	NaN	NaN	NaN	NaN
TAG50:5-FA20:5	NaN	NaN	NaN	NaN	NaN	NaN	0.0189	0.0169	NaN	NaN	NaN	NaN	NaN	NaN	NaN	0.1082	NaN	0.0968	NaN	NaN	NaN	NaN	NaN	NaN	NaN	NaN	NaN	NaN	NaN	NaN	NaN	NaN	NaN
TAG50:6-FA20:4	NaN	NaN	NaN	NaN	NaN	NaN	NaN	NaN	NaN	NaN	NaN	NaN	NaN	NaN	NaN	0.0496	NaN	0.0734	NaN	NaN	NaN	NaN	NaN	NaN	NaN	NaN	NaN	NaN	NaN	NaN	NaN	NaN	NaN
TAG51:0-FA16:0	0.0133	0.0084	NaN	0.0125	NaN	0.0152	0.1106	0.0925	0.0608	0.0255	0.0135	NaN	0.0182	0.0152	NaN	0.0284	0.1302	0.0539	NaN	0.0107	NaN	NaN	NaN	0.0117	NaN	NaN	NaN	NaN	0.0132	NaN	0.0183	NaN	NaN
TAG51:0-FA17:0	NaN	NaN	NaN	NaN	NaN	NaN	0.0626	0.0615	0.0365	0.016	0.0141	NaN	NaN	NaN	NaN	0.066	0.0569	0.1749	NaN	NaN	NaN	NaN	NaN	NaN	NaN	NaN	NaN	NaN	NaN	NaN	NaN	NaN	NaN
TAG51:0-FA18:0	NaN	NaN	NaN	NaN	NaN	NaN	0.0447	0.0513	0.0357	0.0164	0.0107	NaN	NaN	NaN	NaN	0.7207	0.0425	0.814	NaN	NaN	NaN	NaN	NaN	NaN	NaN	NaN	NaN	NaN	NaN	NaN	NaN	NaN	NaN
TAG51:1-FA15:0	NaN	NaN	NaN	NaN	NaN	NaN	0.12	0.1295	0.0778	0.0116	NaN	NaN	NaN	NaN	NaN	0.2745	0.1157	0.615	NaN	NaN	NaN	NaN	NaN	NaN	NaN	NaN	NaN	NaN	NaN	NaN	NaN	NaN	NaN
TAG51:1-FA16:0	0.0419	0.0158	0.0172	0.0189	0.0253	0.0218	0.6209	0.6516	0.4128	0.0571	0.0341	0.0246	0.0569	0.0307	0.0238	0.121	0.8546	0.2081	0.0134	0.0157	0.0192	0.0286	0.0249	0.0301	0.0238	NaN	NaN	0.0293	0.015	0.0151	0.0568	0.0317	0.0299
TAG51:1-FA17:0	0.0267	NaN	NaN	0.0125	NaN	0.015	0.4332	0.4643	0.3233	0.0482	0.0258	0.02	0.0334	0.0334	0.0276	0.3473	0.4948	0.8733	NaN	0.0102	0.016	0.0179	0.0222	0.0204	0.0225	0.0205	NaN	0.0302	0.0159	0.0215	0.0443	0.0178	0.0159
TAG51:1-FA18:0	NaN	NaN	NaN	NaN	NaN	NaN	0.1595	0.1562	0.102	0.0196	NaN	NaN	NaN	NaN	0.0169	0.3418	0.1773	1.2351	NaN	NaN	NaN	NaN	NaN	0.0081	NaN	NaN	NaN	NaN	NaN	NaN	0.0153	NaN	NaN
TAG51:1-FA18:1	0.0278	NaN	NaN	0.0142	0.0194	0.0217	0.5809	0.6097	0.3905	0.0534	0.0452	0.0254	0.037	0.0274	0.0253	1.004	0.6202	1.821	0.0156	0.0127	NaN	NaN	0.0215	0.0287	NaN	NaN	0.0184	0.0227	0.013	NaN	0.0487	0.0309	0.0252
TAG51:2-FA15:0	0.0244	NaN	NaN	NaN	NaN	NaN	0.5207	0.5786	0.3878	0.0283	NaN	0.0145	0.0216	0.0146	NaN	0.2384	0.7843	0.3751	0.0094	NaN	NaN	0.019	0.0205	0.0252	NaN	NaN	NaN	0.014	NaN	NaN	0.0267	0.0151	NaN
TAG51:2-FA16:0	0.2337	0.2091	0.2132	0.2148	0.194	0.1975	0.9498	1.0247	0.7189	0.2465	0.2084	0.2252	0.2567	0.2196	0.2422	0.1685	1.6009	0.4616	0.2146	0.2113	0.2182	0.2068	0.2042	0.2448	0.2025	0.2195	0.2197	0.2126	0.2098	0.1936	0.2529	0.2149	0.2188
TAG51:2-FA16:1	0.0143	NaN	NaN	NaN	NaN	NaN	0.1562	0.1674	0.1226	NaN	0.0108	NaN	0.0184	NaN	NaN	1.3366	0.346	3.919	NaN	NaN	NaN	NaN	NaN	0.0092	NaN	NaN	NaN	NaN	NaN	NaN	NaN	NaN	NaN
TAG51:2-FA17:0	0.0123	NaN	NaN	NaN	NaN	NaN	0.2679	0.2884	0.2054	NaN	NaN	NaN	0.0121	0.0113	0.0112	0.07	0.3259	0.2255	NaN	NaN	NaN	0.0113	NaN	NaN	NaN	NaN	NaN	0.0134	NaN	NaN	0.021	NaN	NaN
TAG51:2-FA18:1	0.1764	0.1388	0.13	0.1321	0.1322	0.1326	1.6492	1.8706	1.3301	0.2061	0.1748	0.1657	0.2009	0.1546	0.1571	0.1168	2.7854	0.5494	0.1384	0.153	0.1655	0.1525	0.1637	0.1983	0.1475	0.1401	0.1449	0.1568	0.1261	0.1419	0.1922	0.1639	0.1534
TAG51:2-FA18:2	NaN	NaN	NaN	NaN	NaN	NaN	0.18	0.2107	0.1298	0.016	NaN	NaN	NaN	NaN	NaN	0.2217	0.1513	0.5007	NaN	NaN	NaN	NaN	NaN	NaN	NaN	NaN	NaN	NaN	NaN	NaN	NaN	NaN	NaN
TAG51:3-FA15:0	0.013	NaN	NaN	NaN	NaN	NaN	0.2585	0.2731	0.2117	0.0146	NaN	NaN	NaN	NaN	NaN	0.026	0.3592	0.093	NaN	NaN	NaN	0.0136	0.0168	0.0138	NaN	NaN	NaN	NaN	NaN	NaN	0.015	NaN	NaN
TAG51:3-FA16:1	NaN	NaN	NaN	NaN	NaN	NaN	0.1581	0.1797	0.1193	NaN	NaN	NaN	0.0186	NaN	NaN	0.2059	0.4006	0.8689	NaN	NaN	NaN	NaN	NaN	0.0116	NaN	NaN	NaN	NaN	NaN	NaN	NaN	NaN	NaN
TAG51:3-FA17:0	NaN	NaN	NaN	NaN	NaN	NaN	0.0491	0.0511	0.0301	NaN	NaN	NaN	NaN	NaN	NaN	NaN	0.0563	NaN	NaN	NaN	NaN	NaN	NaN	NaN	NaN	NaN	NaN	NaN	NaN	NaN	NaN	NaN	NaN
TAG51:3-FA18:2	0.0125	NaN	NaN	NaN	NaN	NaN	0.3846	0.485	0.3342	0.0247	NaN	NaN	0.0134	0.0163	NaN	0.0209	0.5783	0.0897	NaN	NaN	NaN	0.0149	0.0223	0.0255	0.0194	NaN	NaN	0.0179	NaN	NaN	0.0264	NaN	NaN
TAG51:3-FA18:3	NaN	NaN	NaN	NaN	NaN	NaN	0.0181	0.0157	0.0137	NaN	NaN	NaN	NaN	NaN	NaN	0.0422	NaN	0.1294	NaN	NaN	NaN	NaN	NaN	NaN	NaN	NaN	NaN	NaN	NaN	NaN	NaN	NaN	NaN
TAG51:4-FA15:0	NaN	NaN	NaN	NaN	NaN	NaN	0.0462	0.0571	0.045	NaN	NaN	NaN	NaN	NaN	NaN	0.0644	0.0469	0.2201	NaN	NaN	NaN	NaN	NaN	NaN	NaN	NaN	NaN	NaN	NaN	NaN	NaN	NaN	NaN
TAG51:4-FA16:1	NaN	NaN	NaN	NaN	NaN	NaN	0.0454	0.0555	0.0338	0.014	0.0143	NaN	0.0124	0.0126	0.014	0.017	0.1107	0.0598	0.012	0.0127	0.0158	NaN	0.0124	0.0131	NaN	NaN	NaN	0.0113	0.0128	0.0155	0.0146	0.013	0.0132
TAG51:4-FA18:2	0.0325	0.0307	0.0204	0.0265	0.0275	0.0235	0.1051	0.1215	0.1047	0.0277	0.0257	0.0282	0.0265	0.0325	0.0286	NaN	0.134	NaN	0.0255	0.0295	0.0235	0.0326	0.0283	0.0357	0.0307	0.0244	0.0309	0.0304	0.0229	0.0293	0.026	0.0272	0.0241
TAG51:4-FA18:3	NaN	NaN	NaN	NaN	NaN	NaN	0.0284	0.0397	0.0314	NaN	NaN	NaN	NaN	NaN	NaN	NaN	0.0368	0.0277	NaN	NaN	NaN	NaN	NaN	NaN	NaN	NaN	NaN	NaN	NaN	NaN	NaN	NaN	NaN
TAG51:5-FA18:2	0.0115	NaN	0.0141	0.0126	NaN	NaN	0.0318	0.0244	0.0177	0.0151	NaN	NaN	NaN	NaN	NaN	0.2411	0.023	0.4886	0.0125	0.0148	NaN	0.0115	0.0101	0.0143	NaN	0.0142	NaN	0.0147	NaN	NaN	NaN	0.0121	NaN
TAG51:5-FA18:3	NaN	NaN	NaN	NaN	NaN	NaN	NaN	NaN	NaN	NaN	NaN	NaN	NaN	NaN	NaN	0.3018	0.0137	0.6338	NaN	NaN	NaN	NaN	NaN	NaN	NaN	NaN	NaN	NaN	NaN	NaN	NaN	NaN	NaN
TAG52:0-FA16:0	0.026	0.0195	0.0182	0.0279	0.0296	0.035	0.4428	0.4336	0.2691	0.0667	0.0348	0.0243	0.0287	0.024	0.0289	0.0598	0.3579	0.055	0.0221	0.0231	0.0228	NaN	0.0201	0.0275	0.0207	NaN	0.0177	0.0261	NaN	0.021	0.0496	0.0227	0.0316
TAG52:0-FA18:0	0.0576	0.0335	0.0275	0.0384	0.043	0.0444	0.6086	0.644	0.3699	0.1189	0.0596	0.0429	0.0422	0.0334	0.0372	3.1566	0.531	10.1668	0.0252	0.0373	0.044	0.0236	0.026	0.0264	NaN	0.0373	0.0283	0.0436	0.0354	0.0341	0.0723	0.0387	0.0449
TAG52:0-FA20:0	NaN	NaN	NaN	NaN	NaN	NaN	0.0975	0.0702	0.0405	0.0118	NaN	NaN	NaN	NaN	NaN	0.079	0.0703	0.1806	NaN	NaN	NaN	NaN	NaN	NaN	NaN	NaN	NaN	NaN	NaN	NaN	0.0123	NaN	NaN
TAG52:1-FA16:0	0.2078	0.0621	0.0496	0.1116	0.1419	0.1369	6.1452	6.7016	4.0051	0.3748	0.1727	0.1582	0.2423	0.1796	0.1302	2.4246	7.1079	6.3711	0.1088	0.082	0.1105	0.1261	0.1557	0.2031	0.0821	0.0775	0.0606	0.1478	0.0504	0.0494	0.3885	0.174	0.1733
TAG52:1-FA16:1	NaN	NaN	NaN	NaN	NaN	NaN	0.0993	0.1217	0.0814	NaN	NaN	NaN	NaN	NaN	0.0118	4.2402	0.1319	13.6471	NaN	0.0111	NaN	NaN	NaN	NaN	NaN	NaN	NaN	NaN	NaN	NaN	NaN	NaN	NaN
TAG52:1-FA18:0	0.176	0.0569	0.0498	0.0849	0.1158	0.1283	4.8715	5.0363	3.0713	0.3726	0.1837	0.1224	0.1828	0.1326	0.1391	0.0878	4.7727	0.1595	0.1	0.0712	0.1173	0.0867	0.1079	0.1442	0.0638	0.0798	0.0554	0.1282	0.05	0.0502	0.3341	0.1931	0.1491
TAG52:1-FA18:1	0.2566	0.0672	0.0692	0.1079	0.1064	0.1196	7.7888	8.3188	5.2149	0.4815	0.2011	0.1577	0.3213	0.224	0.1742	0.0988	9.6605	0.2146	0.133	0.1126	0.1455	0.162	0.2065	0.2766	0.0935	0.0995	0.0835	0.1954	0.0637	0.0674	0.4852	0.2518	0.2133
TAG52:1-FA20:0	NaN	NaN	NaN	NaN	NaN	NaN	0.1708	0.1251	0.0753	NaN	NaN	NaN	NaN	NaN	NaN	0.0878	0.1687	0.21	NaN	NaN	NaN	NaN	NaN	NaN	NaN	NaN	NaN	NaN	NaN	NaN	NaN	NaN	NaN
TAG52:1-FA20:1	0.0148	NaN	NaN	0.0118	NaN	0.0138	0.146	0.1679	0.1132	0.0322	0.0227	0.0147	0.0127	0.0128	0.0195	19.5078	0.1783	76.1746	NaN	NaN	NaN	NaN	NaN	NaN	NaN	NaN	NaN	NaN	NaN	NaN	NaN	NaN	NaN
TAG52:2-FA14:0	NaN	NaN	NaN	NaN	NaN	NaN	0.1056	0.1474	0.0864	NaN	NaN	NaN	NaN	NaN	NaN	0.9007	0.1802	2.9198	NaN	NaN	NaN	NaN	NaN	NaN	NaN	NaN	NaN	NaN	NaN	NaN	NaN	NaN	NaN
TAG52:2-FA16:0	0.9595	0.1879	0.1544	0.2643	0.2798	0.2716	32.5015	35.9421	23.2121	1.1824	0.3712	0.5146	1.2454	0.8077	0.4444	1.405	49.8515	4.1135	0.3843	0.3147	0.5009	0.7248	0.9179	1.3003	0.3558	0.2771	0.2215	0.6033	0.1323	0.137	1.482	0.6594	0.5925
TAG52:2-FA16:1	0.0391	0.0104	0.0159	0.023	0.0232	0.0161	1.1688	1.281	0.8831	0.0699	0.0286	0.027	0.0508	0.0327	0.0283	35.6212	1.8573	137.56	0.0283	0.0249	0.0269	0.0207	0.025	0.0387	NaN	NaN	NaN	0.0241	NaN	NaN	0.0454	0.02	0.0182
TAG52:2-FA18:0	0.0812	0.0227	0.0219	0.0552	0.0521	0.0636	2.6097	2.9314	2.0237	0.1391	0.0522	0.0491	0.1009	0.0652	0.0557	0.9671	2.71	3.5576	0.0386	0.0406	0.0583	0.0631	0.0643	0.0816	0.0626	0.0583	0.0507	0.0804	0.0269	0.0276	0.1769	0.0927	0.0701
TAG52:2-FA18:1	1.7355	0.3657	0.2933	0.4371	0.4114	0.4781	59.0273	68.4551	42.9787	2.2871	0.7327	1.0151	2.202	1.507	0.9168	0.0286	90.6765	0.0986	0.7934	0.621	0.9013	1.2494	1.7707	2.3754	0.5557	0.4605	0.349	1.0422	0.2423	0.2165	2.8616	1.4051	1.17
TAG52:2-FA18:2	0.0732	0.0183	0.0197	0.0435	0.04	0.0455	2.5273	2.7593	1.7643	0.1127	0.0244	0.0361	0.0728	0.0602	0.0425	0.2111	2.4407	0.6219	0.0362	0.0282	0.0467	0.0704	0.0853	0.0826	0.0579	0.0527	0.0475	0.0855	0.0297	0.0338	0.1558	0.0875	0.0713
TAG52:2-FA20:0	NaN	NaN	NaN	NaN	NaN	NaN	0.0554	0.0493	0.0346	NaN	NaN	NaN	NaN	NaN	NaN	0.0359	0.0573	0.1047	NaN	NaN	NaN	NaN	NaN	NaN	NaN	NaN	NaN	NaN	NaN	NaN	NaN	NaN	NaN
TAG52:2-FA20:1	NaN	NaN	NaN	NaN	NaN	NaN	0.2482	0.3257	0.2142	0.0155	NaN	NaN	0.0136	NaN	NaN	0.0436	0.4776	0.1312	NaN	NaN	NaN	NaN	NaN	NaN	NaN	NaN	NaN	NaN	NaN	NaN	0.0176	NaN	NaN
TAG52:2-FA20:2	NaN	NaN	NaN	0.0112	NaN	0.0121	0.0467	0.0689	0.0481	0.0136	NaN	NaN	NaN	NaN	NaN	8.4213	0.0774	37.0003	NaN	NaN	NaN	NaN	NaN	NaN	NaN	NaN	NaN	NaN	NaN	NaN	NaN	NaN	NaN
TAG52:3-FA14:0	NaN	NaN	NaN	NaN	NaN	NaN	0.0607	0.0831	0.051	NaN	NaN	NaN	NaN	NaN	NaN	4.0128	0.0862	16.1878	NaN	NaN	NaN	NaN	NaN	NaN	NaN	NaN	NaN	NaN	NaN	NaN	NaN	NaN	NaN
TAG52:3-FA16:0	0.4811	0.0985	0.0864	0.1964	0.1734	0.1692	18.527	21.0283	14.1541	0.5522	0.1069	0.2268	0.5539	0.4345	0.2375	0.2017	23.4502	0.6432	0.2106	0.1979	0.2714	0.5711	0.7529	0.8029	0.2995	0.2753	0.2081	0.4313	0.1374	0.1081	0.865	0.4052	0.3727
TAG52:3-FA16:1	0.1269	0.0247	0.021	0.0326	0.0276	0.037	4.5032	5.1731	3.9096	0.1898	0.0491	0.0805	0.1694	0.1118	0.0908	16.6792	9.6932	68.1637	0.0722	0.056	0.0796	0.0919	0.12	0.177	0.0489	0.0371	0.0274	0.0642	0.0226	0.0179	0.1453	0.0692	0.056
TAG52:3-FA18:0	NaN	NaN	NaN	NaN	NaN	NaN	0.394	0.489	0.3236	0.0242	NaN	0.0125	0.0221	0.0169	0.0145	7.4333	0.3736	32.2179	0.0132	NaN	NaN	0.0099	0.0106	0.0168	NaN	NaN	NaN	0.0184	NaN	NaN	0.0275	0.0161	NaN
TAG52:3-FA18:1	0.6804	0.1255	0.1035	0.1843	0.1615	0.1833	26.0978	29.1184	21.0541	0.8328	0.1953	0.3908	0.8646	0.6166	0.3641	0.0796	42.6087	0.2426	0.3603	0.2533	0.3888	0.6953	0.8585	1.1022	0.3591	0.2931	0.216	0.4687	0.1116	0.1091	1.0486	0.5311	0.4829
TAG52:3-FA18:2	0.4576	0.0887	0.0749	0.1542	0.1349	0.142	17.0963	18.456	12.7302	0.5224	0.1037	0.1955	0.5175	0.417	0.2175	0.0237	20.8502	0.0928	0.2018	0.1744	0.2709	0.5231	0.6472	0.7614	0.296	0.233	0.1774	0.4072	0.1142	0.1061	0.8144	0.4485	0.3772
TAG52:3-FA18:3	NaN	NaN	NaN	NaN	NaN	NaN	0.1998	0.2113	0.1462	NaN	NaN	NaN	NaN	NaN	NaN	0.06	0.166	0.2061	NaN	NaN	NaN	NaN	NaN	0.0101	NaN	NaN	NaN	NaN	NaN	NaN	NaN	NaN	NaN
TAG52:3-FA20:0	NaN	NaN	NaN	NaN	NaN	NaN	0.0484	0.0577	0.0397	NaN	NaN	NaN	NaN	NaN	NaN	0.0822	0.055	0.349	NaN	NaN	NaN	NaN	NaN	NaN	NaN	NaN	NaN	NaN	NaN	NaN	NaN	NaN	NaN
TAG52:3-FA20:1	NaN	NaN	NaN	NaN	NaN	NaN	0.0877	0.0999	0.0523	NaN	NaN	NaN	NaN	NaN	NaN	0.0321	0.139	0.117	NaN	NaN	NaN	NaN	NaN	NaN	NaN	NaN	NaN	NaN	NaN	NaN	NaN	NaN	NaN
TAG52:3-FA20:2	NaN	NaN	NaN	NaN	NaN	NaN	0.0999	0.1079	0.0823	NaN	NaN	NaN	NaN	NaN	NaN	NaN	0.217	0.0359	NaN	NaN	NaN	NaN	NaN	NaN	NaN	NaN	NaN	NaN	NaN	NaN	NaN	NaN	NaN
TAG52:3-FA20:3	0.0151	NaN	NaN	0.0192	0.0282	0.0324	0.0615	0.064	0.061	0.0267	NaN	NaN	NaN	NaN	0.0125	0.0248	0.0594	0.0874	0.0132	0.0136	NaN	NaN	NaN	NaN	NaN	0.0164	NaN	0.0143	0.0127	0.0173	NaN	NaN	NaN
TAG52:3-FA22:1	NaN	NaN	NaN	NaN	NaN	NaN	0.0173	NaN	NaN	NaN	NaN	NaN	NaN	NaN	NaN	1.3282	0.0244	6.0614	NaN	NaN	NaN	NaN	NaN	NaN	NaN	NaN	NaN	NaN	NaN	NaN	NaN	NaN	NaN
TAG52:4-FA14:0	NaN	NaN	NaN	NaN	NaN	NaN	0.0399	0.0671	0.0423	NaN	NaN	NaN	NaN	NaN	NaN	0.9891	0.055	5.6104	NaN	NaN	NaN	NaN	NaN	NaN	NaN	NaN	NaN	NaN	NaN	NaN	NaN	NaN	NaN
TAG52:4-FA16:0	0.1033	0.0352	0.0291	0.0619	0.0561	0.0774	3.6518	4.2624	2.9342	0.1127	0.0257	0.0535	0.1141	0.1069	0.0658	0.0128	3.7687	0.0545	0.0652	0.0458	0.1062	0.1786	0.2224	0.2431	0.1359	0.1315	0.0835	0.1175	0.0582	0.0529	0.1748	0.0941	0.0833
TAG52:4-FA16:1	0.0533	0.017	NaN	0.0168	NaN	0.0198	1.6019	1.9595	1.6136	0.064	0.0109	0.0255	0.0468	0.0399	0.0433	1.6443	2.7642	8.0279	0.0281	0.0216	0.0345	0.059	0.0617	0.0909	0.0433	0.025	0.0188	0.0322	0.0121	0.0118	0.0509	0.0317	0.0287
TAG52:4-FA18:0	NaN	NaN	NaN	NaN	NaN	NaN	0.0366	0.037	0.0343	NaN	NaN	NaN	NaN	NaN	NaN	2.3221	0.0322	11.8428	NaN	NaN	NaN	NaN	NaN	NaN	NaN	NaN	NaN	NaN	NaN	NaN	NaN	NaN	NaN
TAG52:4-FA18:1	0.0797	0.0248	0.0243	0.034	0.0248	0.0296	2.9686	3.4185	2.6123	0.1001	0.0197	0.0458	0.0837	0.0836	0.0496	0.5734	4.1883	2.2331	0.047	0.0369	0.0641	0.1105	0.134	0.167	0.0677	0.0443	0.0386	0.0571	0.0217	0.0278	0.11	0.0733	0.055
TAG52:4-FA18:2	0.168	0.0395	0.0316	0.0645	0.0538	0.062	5.3067	6.277	4.7498	0.1992	0.0284	0.0767	0.1548	0.1565	0.0824	NaN	6.4651	0.0441	0.0771	0.0664	0.0999	0.2776	0.3166	0.3595	0.2039	0.1737	0.1263	0.2115	0.0704	0.063	0.2991	0.1563	0.142
TAG52:4-FA18:3	0.0413	NaN	NaN	0.0115	NaN	NaN	1.4142	1.5048	1.0816	0.039	NaN	0.0206	0.041	0.0374	0.0246	0.0185	1.3935	0.0882	0.0188	0.0173	0.0259	0.0515	0.0688	0.0666	0.0316	0.0311	NaN	0.0299	NaN	NaN	0.0428	0.0374	0.0281
TAG52:4-FA20:0	NaN	NaN	NaN	NaN	NaN	NaN	0.0218	0.0258	0.0208	NaN	NaN	NaN	NaN	NaN	NaN	0.0534	0.026	0.2522	NaN	NaN	NaN	NaN	NaN	NaN	NaN	NaN	NaN	NaN	NaN	NaN	NaN	NaN	NaN
TAG52:4-FA20:2	NaN	NaN	NaN	NaN	NaN	NaN	0.0227	0.0285	0.0248	NaN	NaN	NaN	NaN	NaN	NaN	0.0699	0.0496	0.2715	NaN	NaN	NaN	NaN	NaN	NaN	NaN	NaN	NaN	NaN	NaN	NaN	NaN	NaN	NaN
TAG52:4-FA20:3	NaN	NaN	NaN	NaN	NaN	NaN	0.0836	0.0981	0.0968	NaN	NaN	NaN	NaN	NaN	NaN	NaN	0.1354	0.0324	NaN	NaN	NaN	NaN	NaN	NaN	NaN	NaN	NaN	NaN	NaN	NaN	NaN	NaN	NaN
TAG52:4-FA20:4	0.0249	0.0137	0.014	0.0491	0.062	0.0792	0.1206	0.1237	0.1098	0.0267	0.0186	NaN	0.0172	0.0236	0.0195	0.0178	0.1547	0.0543	0.0297	0.0265	0.0601	0.0152	0.0125	NaN	NaN	0.0334	0.0263	0.0338	0.0279	0.0461	NaN	NaN	NaN
TAG52:4-FA22:1	NaN	NaN	NaN	NaN	NaN	NaN	NaN	NaN	NaN	NaN	NaN	NaN	NaN	NaN	NaN	0.0173	NaN	0.0713	NaN	NaN	NaN	NaN	NaN	NaN	NaN	NaN	NaN	NaN	NaN	NaN	NaN	NaN	NaN
TAG52:4-FA22:4	NaN	NaN	NaN	NaN	NaN	NaN	NaN	0.0231	0.0223	NaN	NaN	NaN	NaN	NaN	NaN	0.1223	0.0342	0.6541	NaN	NaN	NaN	NaN	NaN	NaN	NaN	NaN	NaN	NaN	NaN	NaN	NaN	NaN	NaN
TAG52:5-FA14:0	NaN	NaN	NaN	NaN	NaN	NaN	0.0406	0.041	0.0449	NaN	NaN	NaN	NaN	NaN	NaN	0.1542	0.0329	0.8773	NaN	NaN	NaN	NaN	NaN	NaN	NaN	NaN	NaN	NaN	NaN	NaN	NaN	NaN	NaN
TAG52:5-FA16:0	0.013	NaN	NaN	0.0134	NaN	0.0102	0.3828	0.4797	0.3606	NaN	NaN	NaN	0.0158	0.0138	NaN	0.1097	0.3558	0.5243	NaN	NaN	0.02	0.0282	0.0297	0.0292	NaN	0.0186	NaN	NaN	NaN	NaN	0.0207	0.0092	NaN
TAG52:5-FA16:1	0.0129	NaN	NaN	NaN	NaN	NaN	0.2579	0.327	0.3123	NaN	NaN	NaN	0.0104	0.0152	0.0094	0.2158	0.3956	1.1903	NaN	NaN	0.0158	0.0208	0.0163	0.025	0.0186	0.0134	NaN	0.0108	NaN	NaN	0.0152	NaN	NaN
TAG52:5-FA18:1	NaN	NaN	NaN	0.0129	NaN	NaN	0.1843	0.2213	0.1878	0.017	NaN	NaN	0.0107	0.0202	0.0117	0.1958	0.2369	0.9157	NaN	0.0109	0.0123	0.013	0.0203	0.0208	NaN	NaN	0.0147	NaN	NaN	NaN	NaN	NaN	NaN
TAG52:5-FA18:2	0.0197	NaN	NaN	NaN	NaN	0.0122	0.5253	0.685	0.565	0.0237	NaN	0.013	0.0255	0.0238	NaN	NaN	0.5655	0.0447	0.0146	0.0135	0.023	0.0459	0.0427	0.0504	0.035	0.0289	0.0222	0.0224	0.0133	NaN	0.0317	0.0236	0.0181
TAG52:5-FA18:3	NaN	NaN	NaN	NaN	NaN	NaN	0.4394	0.5481	0.4347	0.014	NaN	NaN	0.0121	0.0185	NaN	0.0998	0.4688	0.6301	NaN	NaN	0.0112	0.0308	0.0301	0.0402	0.0267	0.0253	NaN	0.0173	NaN	NaN	NaN	0.0147	NaN
TAG52:5-FA20:3	NaN	NaN	NaN	NaN	NaN	NaN	NaN	0.0242	0.0181	NaN	NaN	NaN	NaN	NaN	NaN	0.0238	0.031	0.0466	NaN	NaN	NaN	NaN	NaN	NaN	NaN	NaN	NaN	NaN	NaN	NaN	NaN	NaN	NaN
TAG52:5-FA20:4	NaN	NaN	NaN	0.0138	0.0177	0.0174	0.1086	0.1233	0.1063	0.0136	NaN	NaN	NaN	0.0159	NaN	0.0299	0.2899	0.0731	0.0151	0.0162	0.0228	NaN	NaN	NaN	NaN	NaN	NaN	NaN	NaN	NaN	NaN	NaN	NaN
TAG52:5-FA20:5	NaN	NaN	NaN	NaN	NaN	NaN	0.0389	0.0417	0.0331	NaN	NaN	NaN	NaN	NaN	NaN	NaN	0.0251	0.0353	NaN	NaN	NaN	NaN	NaN	NaN	NaN	NaN	NaN	NaN	NaN	NaN	NaN	NaN	NaN
TAG52:5-FA22:5	NaN	NaN	NaN	NaN	NaN	NaN	0.062	0.0653	0.0561	NaN	NaN	NaN	NaN	NaN	NaN	0.022	0.0525	0.0662	NaN	NaN	NaN	NaN	NaN	NaN	NaN	NaN	NaN	NaN	NaN	NaN	NaN	NaN	NaN
TAG52:6-FA14:0	NaN	NaN	NaN	NaN	NaN	NaN	0.0253	0.0279	0.0301	NaN	NaN	NaN	NaN	NaN	NaN	0.0122	0.016	0.0882	NaN	NaN	NaN	NaN	NaN	NaN	NaN	NaN	NaN	NaN	NaN	NaN	NaN	NaN	NaN
TAG52:6-FA16:0	NaN	NaN	NaN	NaN	NaN	NaN	0.0606	0.0667	0.0524	NaN	NaN	NaN	NaN	NaN	NaN	NaN	0.0433	0.0399	NaN	NaN	NaN	NaN	NaN	NaN	NaN	NaN	NaN	NaN	NaN	NaN	NaN	NaN	NaN
TAG52:6-FA16:1	NaN	NaN	NaN	NaN	NaN	NaN	0.0294	0.0334	0.0372	NaN	NaN	NaN	NaN	NaN	NaN	0.0218	0.04	0.0836	NaN	NaN	NaN	NaN	NaN	NaN	NaN	NaN	NaN	NaN	NaN	NaN	NaN	NaN	NaN
TAG52:6-FA18:1	NaN	NaN	NaN	NaN	NaN	NaN	0.0207	0.0216	0.0216	NaN	NaN	NaN	NaN	NaN	NaN	0.0244	0.0212	0.1001	NaN	NaN	NaN	NaN	NaN	NaN	NaN	NaN	NaN	NaN	NaN	NaN	NaN	NaN	NaN
TAG52:6-FA18:2	NaN	NaN	NaN	NaN	NaN	NaN	0.0356	0.0328	0.0376	NaN	NaN	NaN	NaN	NaN	NaN	NaN	0.0414	0.1158	NaN	NaN	NaN	NaN	NaN	0.0104	NaN	NaN	NaN	NaN	NaN	NaN	NaN	NaN	NaN
TAG52:6-FA18:3	NaN	NaN	NaN	NaN	NaN	NaN	0.0482	0.0622	0.0603	NaN	NaN	NaN	NaN	NaN	NaN	0.0251	0.0437	0.0811	NaN	NaN	NaN	NaN	NaN	0.0072	NaN	NaN	NaN	NaN	NaN	NaN	NaN	NaN	NaN
TAG52:6-FA20:4	NaN	NaN	NaN	NaN	NaN	NaN	0.0196	0.0212	0.0207	NaN	NaN	NaN	NaN	NaN	NaN	0.033	0.0301	0.0901	NaN	NaN	NaN	NaN	NaN	NaN	NaN	NaN	NaN	NaN	NaN	NaN	NaN	NaN	NaN
TAG52:6-FA20:5	NaN	NaN	NaN	NaN	NaN	NaN	0.0364	0.0424	0.0333	NaN	NaN	NaN	NaN	NaN	NaN	0.0977	0.0402	0.089	NaN	NaN	NaN	NaN	NaN	NaN	NaN	NaN	NaN	NaN	NaN	NaN	NaN	NaN	NaN
TAG52:6-FA22:6	NaN	NaN	NaN	NaN	NaN	NaN	0.1313	0.1529	0.106	NaN	NaN	NaN	NaN	NaN	NaN	0.0268	0.0525	0.0548	NaN	NaN	NaN	NaN	NaN	NaN	NaN	NaN	NaN	NaN	NaN	NaN	NaN	NaN	NaN
TAG52:7-FA16:0	0.0141	0.0084	NaN	0.0096	NaN	NaN	0.0918	0.0851	0.0555	0.0168	NaN	0.0097	NaN	NaN	0.011	NaN	0.1086	0.0228	NaN	NaN	NaN	NaN	NaN	NaN	NaN	NaN	NaN	0.0147	NaN	NaN	0.0137	0.0104	0.0082
TAG52:7-FA18:1	NaN	NaN	NaN	NaN	NaN	NaN	0.047	0.0376	0.0249	NaN	NaN	NaN	NaN	NaN	NaN	0.0173	0.0375	0.0466	NaN	NaN	NaN	NaN	NaN	NaN	NaN	NaN	NaN	NaN	NaN	NaN	NaN	NaN	NaN
TAG52:7-FA20:5	NaN	NaN	NaN	NaN	NaN	NaN	NaN	0.0139	NaN	NaN	NaN	NaN	NaN	NaN	NaN	0.0373	0.0179	0.0556	NaN	NaN	NaN	NaN	NaN	NaN	NaN	NaN	NaN	NaN	NaN	NaN	NaN	NaN	NaN
TAG52:7-FA22:6	NaN	NaN	NaN	NaN	NaN	NaN	0.0364	0.0384	0.0331	NaN	NaN	NaN	NaN	NaN	NaN	NaN	0.0331	0.0194	NaN	NaN	NaN	NaN	NaN	NaN	NaN	NaN	NaN	NaN	NaN	NaN	NaN	NaN	NaN
TAG52:8-FA16:1	NaN	NaN	NaN	NaN	NaN	NaN	0.0297	0.0332	0.0207	NaN	NaN	NaN	NaN	NaN	NaN	0.0513	0.053	0.0991	NaN	NaN	NaN	NaN	NaN	NaN	NaN	NaN	NaN	NaN	NaN	NaN	NaN	NaN	NaN
TAG52:8-FA18:2	NaN	NaN	NaN	NaN	NaN	NaN	NaN	NaN	NaN	NaN	NaN	NaN	NaN	NaN	NaN	0.2934	NaN	0.1847	NaN	NaN	NaN	NaN	NaN	NaN	NaN	NaN	NaN	NaN	NaN	NaN	NaN	NaN	NaN
TAG53:0-FA16:0	NaN	NaN	NaN	NaN	NaN	NaN	0.0639	0.0613	0.0508	NaN	NaN	NaN	NaN	NaN	NaN	0.0877	0.0707	0.163	NaN	NaN	NaN	NaN	NaN	NaN	NaN	NaN	NaN	NaN	NaN	NaN	NaN	NaN	NaN
TAG53:1-FA16:0	0.0226	NaN	NaN	NaN	NaN	NaN	0.1603	0.1518	0.0777	NaN	NaN	NaN	0.02	0.011	NaN	0.1583	0.3359	0.1488	NaN	NaN	NaN	NaN	0.0103	NaN	NaN	NaN	NaN	NaN	NaN	NaN	0.0259	0.0112	NaN
TAG53:1-FA17:0	0.0113	NaN	NaN	NaN	NaN	NaN	0.1196	0.113	0.0803	0.021	0.0157	NaN	0.0139	NaN	0.0147	0.2063	0.1323	0.3007	NaN	NaN	NaN	NaN	NaN	NaN	NaN	NaN	NaN	NaN	NaN	NaN	0.0159	NaN	NaN
TAG53:1-FA18:0	0.0226	NaN	NaN	NaN	NaN	NaN	0.1407	0.1603	0.0867	0.0243	0.0156	NaN	0.0206	NaN	0.0141	1.2081	0.2055	0.7506	NaN	0.0127	NaN	NaN	NaN	NaN	NaN	NaN	NaN	NaN	NaN	NaN	0.0249	0.0196	0.0132
TAG53:1-FA18:1	0.0207	NaN	NaN	NaN	NaN	NaN	0.2537	0.2251	0.1439	0.0267	0.0201	NaN	0.0207	0.0135	0.0129	0.3884	0.3391	0.996	NaN	NaN	NaN	0.0099	0.0124	0.017	NaN	NaN	NaN	0.0169	NaN	NaN	0.0254	0.0145	0.0168
TAG53:2-FA16:0	0.0734	NaN	NaN	0.0105	0.012	NaN	0.5936	0.5918	0.3172	0.0264	0.0152	0.0144	0.0724	0.024	NaN	1.5436	1.4747	2.4733	NaN	NaN	0.0129	0.0212	0.0267	0.0395	NaN	NaN	NaN	0.0144	NaN	NaN	0.0732	0.0292	0.048
TAG53:2-FA17:0	0.0295	NaN	NaN	NaN	NaN	NaN	0.5953	0.6339	0.3882	0.0358	0.019	0.0191	0.0327	0.0245	0.0233	0.0405	0.7242	0.0963	0.0161	0.0174	NaN	0.0192	0.0257	0.0265	0.0186	NaN	0.0139	0.0224	0.0121	0.014	0.0413	0.0231	0.0209
TAG53:2-FA18:1	0.1925	0.1278	0.1217	0.1294	0.1255	0.1258	1.5534	1.5842	1.0573	0.2082	0.1612	0.1692	0.2147	0.1753	0.1528	0.353	2.2983	0.3929	0.146	0.1355	0.1341	0.1744	0.1818	0.177	0.1447	0.1216	0.1348	0.1587	0.1089	0.1322	0.2261	0.1582	0.1862
TAG53:2-FA18:2	NaN	NaN	NaN	NaN	NaN	NaN	0.0711	0.0687	0.0391	NaN	NaN	NaN	NaN	NaN	NaN	0.1498	0.0643	0.4873	NaN	NaN	NaN	NaN	NaN	NaN	NaN	NaN	NaN	NaN	NaN	NaN	NaN	NaN	NaN
TAG53:3-FA16:0	0.0329	NaN	NaN	NaN	NaN	NaN	0.3551	0.3751	0.2046	0.0129	NaN	NaN	0.0319	NaN	0.0108	0.179	0.5946	0.5015	NaN	NaN	NaN	NaN	0.0258	0.0255	NaN	NaN	NaN	0.0138	NaN	NaN	0.0465	0.0203	0.0228
TAG53:3-FA17:0	0.0158	0.008	NaN	NaN	NaN	NaN	0.3083	0.3286	0.2244	0.0228	0.0123	NaN	0.0189	0.0144	NaN	0.0457	0.3022	0.0965	NaN	NaN	NaN	0.0167	0.0221	0.0204	0.024	NaN	0.0141	0.0174	NaN	0.0133	0.0262	0.0175	NaN
TAG53:3-FA18:2	0.0187	NaN	NaN	NaN	NaN	NaN	0.3277	0.3647	0.2576	0.0232	NaN	NaN	0.0198	0.0152	NaN	0.0244	0.401	0.0706	NaN	NaN	NaN	NaN	0.0226	0.0221	NaN	NaN	NaN	0.023	0.0112	NaN	0.0254	NaN	0.0152
TAG53:4-FA16:0	NaN	NaN	NaN	NaN	NaN	NaN	0.0643	0.0816	0.0415	NaN	NaN	NaN	NaN	NaN	NaN	0.3737	0.1044	0.7051	NaN	NaN	NaN	NaN	NaN	NaN	NaN	NaN	NaN	NaN	NaN	NaN	NaN	NaN	NaN
TAG53:4-FA17:0	NaN	NaN	NaN	NaN	NaN	NaN	0.0591	0.0662	0.0481	NaN	NaN	NaN	NaN	NaN	NaN	0.0173	0.0496	0.0397	NaN	NaN	NaN	NaN	NaN	NaN	NaN	NaN	NaN	NaN	NaN	NaN	NaN	NaN	NaN
TAG53:4-FA18:2	0.2527	0.2504	0.2334	0.2426	0.2419	0.2396	0.4873	0.4879	0.4383	0.2511	0.2378	0.2489	0.243	0.2598	0.2579	NaN	0.5695	0.0179	0.222	0.2462	0.2515	0.2571	0.2532	0.2488	0.2697	0.2843	0.2706	0.2566	0.2175	0.2322	0.2526	0.2333	0.2504
TAG53:4-FA18:3	NaN	NaN	NaN	NaN	NaN	NaN	0.029	0.0301	0.0212	NaN	NaN	NaN	NaN	NaN	NaN	NaN	0.0283	0.0518	NaN	NaN	NaN	NaN	NaN	NaN	NaN	NaN	NaN	NaN	NaN	NaN	NaN	NaN	NaN
TAG53:4-FA20:4	NaN	NaN	NaN	NaN	NaN	NaN	NaN	NaN	NaN	NaN	NaN	NaN	NaN	NaN	NaN	NaN	NaN	0.0216	NaN	NaN	NaN	NaN	NaN	NaN	NaN	NaN	NaN	NaN	NaN	NaN	NaN	NaN	NaN
TAG53:5-FA20:4	NaN	NaN	NaN	NaN	NaN	NaN	NaN	NaN	0.0144	NaN	NaN	NaN	NaN	NaN	NaN	0.0411	0.0274	0.0341	NaN	NaN	NaN	NaN	NaN	NaN	NaN	NaN	NaN	NaN	NaN	NaN	NaN	NaN	NaN
TAG53:6-FA20:4	NaN	NaN	NaN	NaN	NaN	NaN	NaN	NaN	NaN	NaN	NaN	NaN	NaN	NaN	NaN	0.0765	NaN	0.0848	NaN	NaN	NaN	NaN	NaN	NaN	NaN	NaN	NaN	NaN	NaN	NaN	NaN	NaN	NaN
TAG54:0-FA16:0	NaN	NaN	NaN	0.0137	NaN	0.0115	0.0364	0.0298	0.0225	NaN	NaN	NaN	NaN	NaN	NaN	0.1845	0.0492	0.3057	NaN	NaN	NaN	NaN	NaN	NaN	NaN	NaN	NaN	NaN	NaN	NaN	NaN	NaN	NaN
TAG54:0-FA18:0	0.0211	0.0239	0.019	0.0221	0.0213	0.0239	0.1143	0.1224	0.0741	0.0322	0.0229	0.0194	0.0203	0.0194	0.021	0.6029	0.0856	1.1638	0.0166	0.0244	0.0226	0.0194	0.0233	0.0165	0.0264	NaN	0.0255	0.0242	0.0169	0.0184	0.0304	0.0147	0.0287
TAG54:1-FA16:0	0.023	NaN	NaN	0.0141	0.0221	0.0237	0.1996	0.2418	0.1336	0.0304	0.0258	0.0166	0.0141	0.0111	NaN	0.6572	0.2945	1.3151	0.0069	NaN	NaN	NaN	NaN	NaN	NaN	NaN	NaN	0.0113	NaN	0.0079	0.0199	NaN	NaN
TAG54:1-FA18:0	0.0588	0.0367	0.0365	0.0467	0.0518	0.048	1.2973	1.2701	0.7774	0.1229	0.0573	0.0439	0.0658	0.0422	0.043	0.2835	0.9199	0.4257	0.0405	0.0339	0.0522	0.0292	0.0365	0.0407	0.0293	0.0299	0.0289	0.0481	0.0204	0.023	0.1229	0.0643	0.0461
TAG54:1-FA18:1	0.1445	0.1335	0.1224	0.1276	0.1282	0.1425	1.1173	1.1994	0.7366	0.183	0.1524	0.1355	0.151	0.132	0.1419	0.0686	1.0329	0.1856	0.1233	0.1251	0.143	0.1251	0.1377	0.1384	0.1191	0.1372	0.12	0.1349	0.1115	0.1044	0.1844	0.1474	0.159
TAG54:1-FA20:0	0.0294	NaN	NaN	0.0159	0.0153	NaN	0.5907	0.3825	0.2451	0.0254	0.0135	NaN	0.0266	0.012	NaN	0.8868	0.4837	1.7563	NaN	NaN	NaN	0.0143	0.0166	0.0163	NaN	NaN	NaN	0.0149	NaN	NaN	0.0502	0.0223	0.0186
TAG54:1-FA20:1	NaN	NaN	NaN	NaN	NaN	NaN	0.1104	0.1337	0.0777	0.028	0.0171	NaN	NaN	NaN	NaN	2.8168	0.1674	6.858	NaN	NaN	NaN	NaN	NaN	NaN	NaN	NaN	NaN	NaN	NaN	NaN	NaN	NaN	NaN
TAG54:2-FA16:0	0.066	0.0113	NaN	0.0281	0.0401	0.0315	0.9237	1.078	0.6372	0.0752	0.0401	0.0284	0.0569	0.0263	0.0276	6.3486	1.5505	17.1824	0.0255	0.0249	0.0284	0.0259	0.0347	0.0322	NaN	NaN	0.018	0.0299	0.0164	NaN	0.0659	0.0277	0.0368
TAG54:2-FA18:0	0.2005	0.0681	0.05	0.0779	0.0919	0.1043	5.496	5.7801	3.5903	0.3293	0.1441	0.114	0.1945	0.1272	0.1196	0.1317	4.8564	0.3333	0.123	0.0837	0.1197	0.099	0.109	0.1606	0.071	0.0695	0.0578	0.1328	0.0459	0.0331	0.3642	0.1785	0.1443
TAG54:2-FA18:1	0.3943	0.1058	0.1037	0.1253	0.1288	0.1356	11.2207	12.3583	7.884	0.5968	0.2619	0.228	0.3807	0.2508	0.2393	0.135	12.0191	0.3431	0.2155	0.1771	0.235	0.1791	0.2246	0.3403	0.1091	0.0976	0.0873	0.2586	0.0664	0.0516	0.6743	0.3116	0.2794
TAG54:2-FA18:2	0.0169	NaN	NaN	0.0157	0.0183	0.0244	0.3652	0.3867	0.2519	0.0233	NaN	NaN	0.0182	0.0142	0.0132	0.6607	0.2484	1.9013	0.0146	NaN	0.0167	0.019	0.0156	0.0175	NaN	NaN	NaN	0.0188	NaN	NaN	0.0283	0.0205	0.0157
TAG54:2-FA20:0	NaN	NaN	NaN	0.0076	NaN	NaN	0.2895	0.2387	0.1496	NaN	NaN	NaN	NaN	NaN	NaN	0.028	0.3361	0.0947	NaN	NaN	NaN	NaN	NaN	NaN	NaN	NaN	NaN	NaN	NaN	NaN	NaN	NaN	NaN
TAG54:2-FA20:1	0.0562	0.0185	0.0127	0.0245	0.0295	0.0304	0.9666	1.1558	0.6763	0.0828	0.0525	0.0398	0.0473	0.0327	0.0447	0.3537	1.463	1.2762	0.0323	0.0268	0.0263	0.0193	0.0337	0.0307	NaN	0.0203	NaN	0.022	NaN	NaN	0.0728	0.0258	0.031
TAG54:2-FA20:2	NaN	NaN	NaN	NaN	0.012	NaN	0.0458	0.0531	0.0256	NaN	NaN	NaN	NaN	NaN	NaN	0.2263	0.0749	0.6326	NaN	NaN	NaN	NaN	NaN	NaN	NaN	NaN	NaN	NaN	NaN	NaN	NaN	NaN	NaN
TAG54:3-FA16:0	0.0286	0.0156	0.0163	0.0391	0.0484	0.0615	0.6121	0.7213	0.4796	0.0561	0.0247	0.0201	0.0293	0.0311	0.023	1.1773	0.928	3.3723	0.0286	0.0263	0.0271	0.0164	0.0226	0.0235	0.016	0.0345	0.0208	0.0314	0.0209	0.0281	0.0389	0.0176	0.0162
TAG54:3-FA16:1	0.01	NaN	NaN	NaN	NaN	NaN	0.1701	0.2476	0.1552	NaN	NaN	NaN	0.0127	NaN	NaN	25.8256	0.5143	90.2668	NaN	NaN	NaN	NaN	NaN	NaN	NaN	NaN	NaN	NaN	NaN	NaN	0.0091	NaN	NaN
TAG54:3-FA18:0	0.0977	0.0324	0.0267	0.0624	0.065	0.0797	2.8854	3.2584	2.1929	0.1434	0.0432	0.0471	0.1012	0.0809	0.0786	1.1485	2.2	3.8905	0.0587	0.0507	0.0763	0.0895	0.0841	0.102	0.0789	0.0701	0.055	0.1217	0.0379	0.0394	0.2156	0.1333	0.091
TAG54:3-FA18:1	1.0147	0.2125	0.1746	0.2615	0.2215	0.2331	41.7774	46.0774	31.6626	1.5408	0.6393	0.636	1.1774	0.7631	0.656	0.0147	55.0579	0.0288	0.6047	0.4442	0.6796	0.6391	0.8457	1.4045	0.364	0.3009	0.2306	0.6651	0.2067	0.1339	1.7425	0.8499	0.7588
TAG54:3-FA18:2	0.0957	0.0305	0.0262	0.0452	0.05	0.0531	2.7024	3.322	2.208	0.1201	0.0336	0.0448	0.0911	0.0755	0.0763	0.3666	2.3737	1.2992	0.0498	0.0474	0.0722	0.0763	0.0781	0.0916	0.0721	0.0488	0.0521	0.1074	0.0343	0.0304	0.2106	0.1071	0.0966
TAG54:3-FA18:3	NaN	NaN	NaN	NaN	NaN	NaN	0.0313	0.0319	0.022	NaN	NaN	NaN	NaN	NaN	NaN	0.221	0.0227	0.9812	NaN	NaN	NaN	NaN	NaN	NaN	NaN	NaN	NaN	NaN	NaN	NaN	NaN	NaN	NaN
TAG54:3-FA20:1	0.0214	NaN	NaN	NaN	NaN	NaN	0.4974	0.6402	0.3982	0.0327	0.0127	NaN	0.0188	NaN	0.0138	0.0262	0.8784	0.094	NaN	NaN	NaN	NaN	0.015	NaN	NaN	NaN	NaN	0.0168	NaN	NaN	0.0186	NaN	NaN
TAG54:3-FA20:2	0.0208	0.0143	NaN	0.0185	0.0181	0.0253	0.325	0.4041	0.2755	0.0448	0.02	0.0188	0.0186	0.0175	0.023	0.1823	0.6876	0.8096	0.0227	0.0157	0.0177	NaN	NaN	0.0139	NaN	0.0151	NaN	0.0242	0.0139	0.0163	0.0248	0.0173	0.0149
TAG54:3-FA20:3	NaN	0.0116	NaN	0.0204	0.0245	0.0259	0.0417	0.0497	0.0397	0.0246	0.0112	NaN	NaN	NaN	NaN	0.0757	0.0657	0.3521	0.0148	NaN	0.0123	NaN	NaN	NaN	NaN	NaN	NaN	NaN	0.0178	NaN	NaN	NaN	NaN
TAG54:4-FA16:0	0.0332	0.023	0.0231	0.056	0.0733	0.0706	0.4132	0.4556	0.3786	0.0581	0.0271	0.0192	0.0331	0.0385	0.0243	0.1872	0.5126	0.5728	0.0385	0.0296	0.0439	0.0192	0.0187	0.0163	0.0223	0.0353	0.0354	0.0486	0.0407	0.0412	0.0252	0.015	0.0125
TAG54:4-FA16:1	NaN	NaN	NaN	NaN	NaN	NaN	0.0787	0.1126	0.0885	NaN	NaN	NaN	NaN	NaN	NaN	7.0418	0.1825	32.2789	NaN	NaN	NaN	NaN	NaN	NaN	NaN	NaN	NaN	NaN	NaN	NaN	NaN	NaN	NaN
TAG54:4-FA18:0	0.0357	0.0127	0.0139	0.0298	0.0315	0.0398	0.5218	0.652	0.4376	0.0398	0.0174	0.0154	0.024	0.0302	0.0284	3.2663	0.356	14.6088	0.0252	0.0195	0.0252	0.0344	0.0357	0.0359	0.0356	0.0399	0.0306	0.0457	0.0321	0.0273	0.0467	0.0401	0.0297
TAG54:4-FA18:1	0.3834	0.0854	0.0812	0.1356	0.1097	0.1275	14.4087	17.7868	13.4583	0.5152	0.1543	0.2316	0.3296	0.289	0.2537	0.0735	17.3122	0.2811	0.2401	0.1991	0.2821	0.377	0.4469	0.5918	0.2634	0.2236	0.1746	0.3372	0.1131	0.0803	0.7988	0.4896	0.3622
TAG54:4-FA18:2	0.1878	0.0444	0.042	0.0722	0.0605	0.0654	6.7809	8.4021	6.4195	0.2791	0.0762	0.1133	0.1694	0.1439	0.1176	0.0376	7.6833	0.1795	0.1188	0.0905	0.1543	0.2199	0.2141	0.3	0.1613	0.1393	0.1174	0.2153	0.0831	0.0647	0.3914	0.238	0.1822
TAG54:4-FA18:3	NaN	NaN	NaN	NaN	NaN	NaN	0.2291	0.2597	0.1875	NaN	NaN	NaN	NaN	NaN	NaN	0.1091	0.1777	0.5268	NaN	NaN	NaN	NaN	NaN	0.0132	NaN	NaN	NaN	NaN	NaN	NaN	NaN	NaN	NaN
TAG54:4-FA20:1	NaN	NaN	NaN	NaN	NaN	NaN	0.0541	0.0774	0.061	NaN	NaN	NaN	NaN	NaN	NaN	0.1632	0.0938	0.7651	NaN	NaN	NaN	NaN	NaN	NaN	NaN	NaN	NaN	NaN	NaN	NaN	NaN	NaN	NaN
TAG54:4-FA20:2	NaN	NaN	NaN	NaN	NaN	NaN	0.1331	0.1906	0.1245	0.0151	NaN	NaN	NaN	NaN	NaN	0.0539	0.3232	0.2341	0.0091	NaN	NaN	NaN	NaN	NaN	NaN	NaN	NaN	NaN	NaN	NaN	NaN	NaN	NaN
TAG54:4-FA20:3	0.0286	0.0226	0.0223	0.0391	0.0519	0.0553	0.3296	0.3921	0.2987	0.0638	0.0266	0.0197	0.0158	0.0311	0.0313	0.0204	0.4944	0.08	0.0416	0.0346	0.034	0.0227	0.0163	0.0193	0.0246	0.0275	0.0196	0.0338	0.0228	0.025	0.0223	0.0155	NaN
TAG54:4-FA20:4	0.0213	0.0168	NaN	0.0551	0.076	0.0787	0.0851	0.0921	0.0746	0.0329	0.0181	NaN	0.0205	0.0211	0.0221	0.0378	0.1317	0.1055	0.0225	0.023	0.0525	0.0129	0.0119	NaN	NaN	0.0281	0.0238	0.0394	0.0435	0.0451	0.0141	0.0121	NaN
TAG54:4-FA22:1	NaN	NaN	NaN	NaN	NaN	NaN	0.0316	0.0381	0.0391	NaN	NaN	NaN	NaN	NaN	NaN	0.1694	0.0408	0.7878	NaN	NaN	NaN	NaN	NaN	NaN	NaN	NaN	NaN	NaN	NaN	NaN	NaN	NaN	NaN
TAG54:4-FA22:4	NaN	NaN	NaN	0.0182	0.0217	0.0237	0.043	0.0404	0.0322	NaN	NaN	NaN	NaN	NaN	NaN	0.0468	0.0584	0.219	NaN	NaN	0.0134	NaN	NaN	NaN	NaN	NaN	NaN	NaN	NaN	0.0131	NaN	NaN	NaN
TAG54:5-FA16:0	0.0269	0.0178	0.0213	0.0406	0.058	0.0625	0.3021	0.3845	0.2979	0.045	NaN	NaN	0.0198	0.0253	0.0155	0.022	0.4263	0.0623	0.0286	0.0282	0.036	0.0251	0.0159	0.0185	0.0186	0.0269	0.0255	0.0326	0.0266	0.0319	0.015	NaN	NaN
TAG54:5-FA16:1	NaN	NaN	NaN	NaN	NaN	NaN	0.0436	0.0702	0.063	NaN	NaN	NaN	NaN	NaN	NaN	0.9763	0.1099	5.0115	NaN	NaN	NaN	NaN	NaN	NaN	NaN	NaN	NaN	NaN	NaN	NaN	NaN	NaN	NaN
TAG54:5-FA18:0	NaN	NaN	NaN	NaN	NaN	NaN	0.0615	0.0745	0.0581	NaN	NaN	NaN	NaN	NaN	NaN	0.7676	0.0467	4.2843	NaN	NaN	NaN	NaN	NaN	NaN	NaN	NaN	NaN	NaN	NaN	NaN	NaN	NaN	NaN
TAG54:5-FA18:1	0.0977	0.0354	0.029	0.0567	0.0522	0.0627	2.3357	2.9751	2.4859	0.1149	0.0458	0.0466	0.0731	0.0772	0.0678	0.2716	2.3	1.2125	0.0737	0.0636	0.0961	0.1322	0.1685	0.1817	0.1217	0.1165	0.0907	0.1238	0.0669	0.0609	0.1532	0.1197	0.0931
TAG54:5-FA18:2	0.0911	0.0362	0.0339	0.0446	0.0487	0.053	2.1058	2.7359	2.3658	0.1159	0.0473	0.0573	0.0784	0.0747	0.0685	NaN	1.9672	0.0683	0.0586	0.0688	0.068	0.1546	0.1798	0.194	0.1655	0.1766	0.1433	0.174	0.076	0.0662	0.1953	0.1946	0.1226
TAG54:5-FA18:3	0.0189	NaN	NaN	NaN	NaN	NaN	0.5949	0.7646	0.5666	0.0185	NaN	NaN	0.0195	0.0196	NaN	0.0746	0.5957	0.3711	NaN	0.0107	NaN	0.0282	0.0292	0.0418	NaN	0.0187	NaN	0.0193	NaN	NaN	0.0285	0.0235	0.0147
TAG54:5-FA20:2	NaN	NaN	NaN	NaN	NaN	NaN	0.0191	0.021	0.0168	NaN	NaN	NaN	NaN	NaN	NaN	0.3917	0.0301	2.1266	NaN	NaN	NaN	NaN	NaN	NaN	NaN	NaN	NaN	NaN	NaN	NaN	NaN	NaN	NaN
TAG54:5-FA20:3	NaN	NaN	NaN	0.0121	NaN	0.0186	0.1032	0.1572	0.1422	0.0148	NaN	NaN	NaN	NaN	NaN	NaN	0.1988	0.0274	NaN	0.0113	NaN	NaN	NaN	NaN	NaN	0.0148	NaN	NaN	NaN	NaN	NaN	NaN	NaN
TAG54:5-FA20:4	0.0648	0.0347	0.0348	0.0863	0.1131	0.1406	0.522	0.5791	0.4781	0.0742	0.0286	0.0235	0.04	0.0644	0.0546	NaN	1.0482	0.0267	0.0929	0.0837	0.183	0.045	0.0451	0.0391	0.0326	0.0603	0.0473	0.0815	0.0569	0.0723	0.0238	0.0163	NaN
TAG54:5-FA20:5	NaN	NaN	NaN	NaN	NaN	NaN	0.022	0.0219	0.0188	NaN	NaN	NaN	NaN	NaN	NaN	0.0392	0.0184	0.2255	NaN	NaN	NaN	NaN	NaN	NaN	NaN	NaN	NaN	NaN	NaN	NaN	NaN	NaN	NaN
TAG54:5-FA22:1	NaN	NaN	NaN	NaN	NaN	NaN	0.014	0.0214	0.0153	NaN	NaN	NaN	NaN	NaN	NaN	0.057	NaN	0.1617	NaN	NaN	NaN	NaN	NaN	NaN	NaN	NaN	NaN	NaN	NaN	NaN	NaN	NaN	NaN
TAG54:5-FA22:4	NaN	NaN	NaN	NaN	NaN	NaN	0.0342	0.0475	0.0386	NaN	NaN	NaN	NaN	NaN	NaN	0.0653	0.1051	0.3465	NaN	NaN	NaN	NaN	NaN	NaN	NaN	NaN	NaN	NaN	NaN	NaN	NaN	NaN	NaN
TAG54:5-FA22:5	0.0196	0.015	0.0153	0.0238	0.0262	0.0307	0.1169	0.1322	0.0901	0.0233	0.0152	NaN	NaN	0.0182	NaN	0.0263	0.0871	0.1714	NaN	NaN	0.013	NaN	0.0149	0.0143	NaN	NaN	NaN	0.0191	0.0187	0.0139	0.0166	NaN	NaN
TAG54:6-FA16:0	0.0151	NaN	NaN	0.0242	0.0333	0.0301	0.2107	0.245	0.2065	NaN	NaN	NaN	NaN	0.0173	NaN	0.1003	0.185	0.5183	NaN	0.0095	NaN	NaN	0.0079	0.0111	NaN	NaN	NaN	0.0168	NaN	NaN	NaN	NaN	NaN
TAG54:6-FA16:1	NaN	NaN	NaN	NaN	NaN	NaN	0.0475	0.0546	0.0491	NaN	NaN	NaN	NaN	NaN	NaN	0.1526	0.0707	0.7412	NaN	NaN	NaN	NaN	NaN	NaN	NaN	NaN	NaN	NaN	NaN	NaN	NaN	NaN	NaN
TAG54:6-FA18:1	0.0186	NaN	NaN	NaN	NaN	NaN	0.2855	0.3219	0.2861	NaN	NaN	NaN	0.0107	NaN	NaN	0.0726	0.2279	0.396	NaN	0.0117	0.0186	0.0269	0.0238	0.0262	NaN	0.0244	0.0232	0.017	NaN	NaN	0.0252	0.0126	NaN
TAG54:6-FA18:2	0.0369	0.0236	0.0221	0.0391	0.0291	0.0374	0.4047	0.5018	0.467	0.0544	0.051	0.0371	0.0367	0.0394	0.0377	0.0108	0.3376	0.0487	0.03	0.0407	0.0466	0.1027	0.1025	0.0893	0.1033	0.1602	0.1348	0.1008	0.0844	0.0778	0.0721	0.0855	0.0693
TAG54:6-FA18:3	0.0138	NaN	NaN	NaN	NaN	NaN	0.1981	0.282	0.2289	NaN	NaN	NaN	NaN	0.012	NaN	0.1555	0.1702	0.9966	NaN	NaN	NaN	0.0192	0.0231	0.0234	0.0163	0.0258	0.0183	0.0188	NaN	NaN	0.0186	0.0175	0.0125
TAG54:6-FA20:3	NaN	NaN	NaN	NaN	NaN	NaN	0.0176	0.0157	0.0169	NaN	NaN	NaN	NaN	NaN	NaN	0.0704	0.0216	0.27	NaN	NaN	NaN	NaN	NaN	NaN	NaN	NaN	NaN	NaN	NaN	NaN	NaN	NaN	NaN
TAG54:6-FA20:4	0.019	NaN	NaN	0.0333	0.0492	0.0402	0.2014	0.2432	0.2255	0.0258	NaN	NaN	0.0172	0.0293	0.017	0.0425	0.4232	0.2485	0.0307	0.032	0.0649	0.0236	0.0231	0.024	0.0245	0.033	0.0276	0.0333	0.0207	0.0318	0.0107	NaN	NaN
TAG54:6-FA20:5	0.0248	NaN	NaN	0.0132	NaN	0.0118	0.1623	0.1991	0.1507	NaN	NaN	NaN	NaN	NaN	NaN	0.0678	0.1407	0.1795	NaN	NaN	NaN	NaN	NaN	NaN	NaN	NaN	NaN	NaN	NaN	NaN	NaN	NaN	NaN
TAG54:6-FA22:5	NaN	NaN	NaN	NaN	0.0116	0.0136	0.0982	0.0979	0.0852	NaN	NaN	NaN	NaN	NaN	NaN	0.0168	0.131	0.0644	NaN	NaN	NaN	NaN	NaN	NaN	NaN	NaN	NaN	NaN	NaN	NaN	NaN	NaN	NaN
TAG54:6-FA22:6	0.018	0.013	NaN	0.0295	0.0401	0.0437	0.2823	0.2896	0.2451	0.0218	NaN	NaN	NaN	0.0166	NaN	0.0253	0.113	0.0644	NaN	NaN	NaN	NaN	NaN	NaN	NaN	NaN	NaN	0.0146	0.0149	NaN	0.0142	NaN	NaN
TAG54:7-FA16:1	NaN	NaN	NaN	NaN	NaN	NaN	0.0273	0.0296	0.0355	NaN	NaN	NaN	NaN	NaN	NaN	NaN	0.0297	0.0817	NaN	NaN	NaN	NaN	NaN	NaN	NaN	NaN	NaN	NaN	NaN	NaN	NaN	NaN	NaN
TAG54:7-FA18:1	NaN	NaN	NaN	NaN	NaN	NaN	0.0423	0.0459	0.037	NaN	NaN	NaN	NaN	NaN	NaN	0.0156	0.0312	0.0502	NaN	NaN	NaN	NaN	NaN	NaN	NaN	NaN	NaN	NaN	NaN	NaN	NaN	NaN	NaN
TAG54:7-FA18:2	NaN	NaN	NaN	NaN	NaN	NaN	0.0438	0.0566	0.0579	NaN	NaN	NaN	NaN	NaN	NaN	NaN	0.0381	0.1001	NaN	NaN	NaN	0.0115	0.0156	0.0135	0.0165	0.0354	0.0285	NaN	NaN	NaN	NaN	NaN	NaN
TAG54:7-FA18:3	NaN	NaN	NaN	NaN	NaN	NaN	0.0493	0.0548	0.0515	NaN	NaN	NaN	NaN	NaN	NaN	0.0609	0.0337	0.1346	NaN	NaN	NaN	NaN	0.0175	0.0136	NaN	0.0269	0.0202	NaN	NaN	NaN	NaN	NaN	NaN
TAG54:7-FA20:4	NaN	NaN	NaN	NaN	NaN	NaN	0.0248	0.0276	0.0285	NaN	NaN	NaN	NaN	NaN	NaN	0.0192	0.0362	0.0376	NaN	NaN	NaN	NaN	NaN	NaN	NaN	NaN	NaN	NaN	NaN	NaN	NaN	NaN	NaN
TAG54:7-FA20:5	NaN	NaN	NaN	NaN	NaN	NaN	0.0868	0.0851	0.0745	NaN	NaN	NaN	NaN	NaN	NaN	0.0697	0.0921	0.2414	NaN	NaN	NaN	NaN	NaN	NaN	NaN	NaN	NaN	NaN	NaN	NaN	NaN	NaN	NaN
TAG54:7-FA22:5	NaN	NaN	NaN	NaN	NaN	NaN	0.0218	0.021	0.0182	NaN	NaN	NaN	NaN	NaN	NaN	NaN	0.0324	NaN	NaN	NaN	NaN	NaN	NaN	NaN	NaN	NaN	NaN	NaN	NaN	NaN	NaN	NaN	NaN
TAG54:7-FA22:6	NaN	NaN	NaN	NaN	0.0104	NaN	0.1955	0.2107	0.208	NaN	NaN	NaN	NaN	NaN	NaN	NaN	0.1467	NaN	NaN	NaN	NaN	NaN	NaN	NaN	NaN	NaN	NaN	NaN	NaN	NaN	NaN	NaN	NaN
TAG54:8-FA18:2	NaN	NaN	NaN	NaN	NaN	NaN	NaN	NaN	0.0135	NaN	NaN	NaN	NaN	NaN	NaN	NaN	NaN	NaN	NaN	NaN	NaN	NaN	NaN	NaN	NaN	NaN	NaN	NaN	NaN	NaN	NaN	NaN	NaN
TAG54:8-FA18:3	NaN	NaN	NaN	NaN	NaN	NaN	NaN	NaN	NaN	NaN	NaN	NaN	NaN	NaN	NaN	0.0367	NaN	0.0305	NaN	NaN	NaN	NaN	NaN	NaN	NaN	NaN	NaN	NaN	NaN	NaN	NaN	NaN	NaN
TAG54:8-FA20:4	NaN	NaN	NaN	NaN	NaN	NaN	NaN	NaN	NaN	NaN	NaN	NaN	NaN	NaN	NaN	0.0141	NaN	0.0393	NaN	NaN	NaN	NaN	NaN	NaN	NaN	NaN	NaN	NaN	NaN	NaN	NaN	NaN	NaN
TAG54:8-FA20:5	NaN	NaN	NaN	NaN	NaN	NaN	0.0355	0.0287	0.0197	NaN	NaN	NaN	NaN	NaN	NaN	0.0556	0.0463	0.0802	NaN	NaN	NaN	NaN	NaN	NaN	NaN	NaN	NaN	NaN	NaN	NaN	NaN	NaN	NaN
TAG54:8-FA22:6	NaN	NaN	NaN	NaN	NaN	NaN	0.0281	0.0274	0.0375	NaN	NaN	NaN	NaN	NaN	NaN	0.0622	0.0272	0.0759	NaN	NaN	NaN	NaN	NaN	NaN	NaN	NaN	NaN	NaN	NaN	NaN	NaN	NaN	NaN
TAG55:1-FA16:0	NaN	NaN	NaN	NaN	0.012	NaN	0.0742	0.0832	0.0704	NaN	NaN	NaN	NaN	NaN	NaN	0.3834	0.0691	0.2993	NaN	NaN	0.0112	NaN	NaN	NaN	NaN	NaN	NaN	NaN	NaN	NaN	NaN	NaN	NaN
TAG55:1-FA18:1	NaN	NaN	NaN	NaN	NaN	NaN	0.0687	0.0484	0.0481	NaN	NaN	NaN	NaN	NaN	NaN	NaN	0.0871	NaN	NaN	NaN	NaN	NaN	NaN	NaN	NaN	NaN	NaN	NaN	NaN	NaN	NaN	NaN	NaN
TAG55:2-FA18:1	0.0319	NaN	NaN	NaN	NaN	NaN	0.3039	0.2717	0.151	0.0164	0.02	0.0139	0.0301	0.0135	NaN	1.725	0.5143	1.2004	NaN	NaN	NaN	NaN	NaN	0.0181	NaN	NaN	NaN	NaN	NaN	NaN	0.0301	0.0106	0.0172
TAG55:2-FA18:2	NaN	NaN	NaN	NaN	NaN	NaN	0.0111	NaN	NaN	NaN	NaN	NaN	NaN	NaN	NaN	0.0394	NaN	0.0625	NaN	NaN	NaN	NaN	NaN	NaN	NaN	NaN	NaN	NaN	NaN	NaN	NaN	NaN	NaN
TAG55:3-FA18:1	0.0877	0.0165	0.0132	0.0208	0.0197	0.0161	1.2125	1.1312	0.6446	0.0415	0.0288	0.0255	0.1149	0.034	0.0256	0.604	2.2638	1.1811	0.0141	0.016	0.0184	0.0247	0.0431	0.0553	NaN	0.0178	0.0234	0.0228	0.0176	NaN	0.1048	0.0392	0.0491
TAG55:3-FA18:2	NaN	NaN	NaN	NaN	NaN	NaN	0.0451	0.0539	0.0344	NaN	NaN	NaN	NaN	NaN	NaN	0.0954	0.0597	0.2205	NaN	NaN	NaN	NaN	NaN	NaN	NaN	NaN	NaN	NaN	NaN	NaN	NaN	NaN	NaN
TAG55:4-FA18:1	0.0356	0.0137	0.0118	NaN	0.0124	NaN	0.9695	1.0826	0.5359	0.0237	0.0208	0.0163	0.045	0.0176	0.0145	0.0922	1.6445	0.3304	NaN	0.0159	0.0183	NaN	0.0308	0.0311	NaN	0.0175	0.0155	0.0157	NaN	NaN	0.0688	0.0387	0.0347
TAG55:4-FA18:2	NaN	NaN	NaN	NaN	NaN	NaN	0.1152	0.1904	0.0822	NaN	NaN	NaN	NaN	NaN	NaN	0.0482	0.2311	0.2209	NaN	NaN	NaN	NaN	NaN	NaN	NaN	NaN	NaN	NaN	NaN	NaN	NaN	NaN	NaN
TAG55:5-FA18:1	0.0313	0.0325	0.0394	0.0368	0.0325	0.0328	0.1699	0.2559	0.1304	0.0447	0.0416	0.0378	0.0471	0.0347	0.044	NaN	0.262	0.0319	0.0301	0.0309	0.034	0.0313	0.0504	0.0381	0.0468	0.0373	0.0368	0.0331	0.0289	0.0369	0.0431	0.0337	0.0363
TAG55:5-FA18:2	NaN	NaN	NaN	NaN	NaN	NaN	0.0979	0.1752	0.0786	NaN	NaN	NaN	NaN	NaN	NaN	NaN	0.1572	NaN	NaN	NaN	NaN	NaN	NaN	NaN	NaN	NaN	NaN	NaN	NaN	NaN	0.0144	0.0118	NaN
TAG55:5-FA20:4	NaN	NaN	NaN	NaN	NaN	NaN	NaN	0.0152	0.0154	NaN	NaN	NaN	NaN	NaN	NaN	0.0185	0.0211	0.0295	NaN	NaN	NaN	NaN	NaN	NaN	NaN	NaN	NaN	NaN	NaN	NaN	NaN	NaN	NaN
TAG55:7-FA15:0	NaN	NaN	NaN	NaN	NaN	NaN	NaN	NaN	NaN	NaN	NaN	NaN	NaN	NaN	NaN	0.0347	NaN	0.0642	NaN	NaN	NaN	NaN	NaN	NaN	NaN	NaN	NaN	NaN	NaN	0.0212	NaN	NaN	NaN
TAG55:7-FA22:6	NaN	NaN	NaN	NaN	NaN	NaN	0.0399	0.0377	0.032	NaN	NaN	NaN	NaN	NaN	NaN	0.0228	0.0282	0.0387	NaN	NaN	NaN	NaN	NaN	NaN	NaN	NaN	NaN	NaN	NaN	NaN	NaN	NaN	NaN
TAG56:10-FA18:2	NaN	NaN	NaN	NaN	NaN	NaN	0.043	0.049	0.0264	NaN	NaN	NaN	NaN	NaN	NaN	0.066	0.063	0.0848	NaN	NaN	NaN	NaN	NaN	NaN	NaN	NaN	NaN	NaN	NaN	NaN	NaN	NaN	NaN
TAG56:1-FA16:0	NaN	NaN	NaN	0.0116	0.0142	0.0177	0.0225	0.0247	0.0143	0.0219	NaN	NaN	NaN	NaN	NaN	0.0442	0.0377	0.1005	NaN	NaN	NaN	NaN	NaN	NaN	NaN	NaN	NaN	NaN	NaN	NaN	NaN	NaN	NaN
TAG56:1-FA18:1	0.0165	0.0163	0.0189	0.0215	0.0228	0.0249	0.0733	0.0825	0.0466	0.0291	0.0195	NaN	0.0141	0.0151	NaN	0.1496	0.0766	0.2349	0.0135	0.013	0.0189	0.0139	0.0179	0.0156	NaN	0.0207	NaN	0.0217	0.018	0.0153	0.0197	0.0163	0.0164
TAG56:2-FA16:0	NaN	NaN	NaN	NaN	0.0149	NaN	0.0633	0.082	0.0497	0.02	NaN	NaN	NaN	NaN	NaN	0.2714	0.0957	0.5252	NaN	NaN	NaN	NaN	NaN	NaN	NaN	NaN	NaN	NaN	NaN	NaN	NaN	NaN	NaN
TAG56:2-FA18:0	0.0174	NaN	NaN	0.0163	0.0217	0.0223	0.1664	0.2165	0.1267	0.026	0.0206	NaN	0.0174	NaN	0.0112	0.1715	0.2189	0.3151	0.013	NaN	0.0134	NaN	NaN	0.0128	NaN	NaN	NaN	0.0114	NaN	NaN	0.0188	NaN	NaN
TAG56:2-FA20:0	0.0168	NaN	NaN	NaN	0.0116	NaN	0.7511	0.506	0.3022	0.0228	NaN	0.0095	0.0188	0.0137	NaN	0.0207	0.5695	0.0838	NaN	NaN	NaN	NaN	0.0108	0.0141	NaN	NaN	NaN	NaN	NaN	NaN	0.0369	0.016	NaN
TAG56:2-FA20:1	0.018	NaN	NaN	NaN	0.0171	0.0143	0.2286	0.2697	0.1592	0.0297	0.0262	0.0148	0.012	NaN	0.0188	0.051	0.2643	0.1415	0.019	0.0139	0.0191	NaN	0.0122	0.0136	NaN	NaN	NaN	0.0104	NaN	NaN	0.0252	NaN	NaN
TAG56:3-FA16:0	NaN	NaN	NaN	0.0103	NaN	NaN	0.0303	0.0337	0.0219	NaN	NaN	NaN	NaN	NaN	NaN	1.4397	0.0697	3.2287	NaN	NaN	NaN	NaN	NaN	NaN	NaN	NaN	NaN	NaN	NaN	NaN	NaN	NaN	NaN
TAG56:3-FA18:0	0.0154	NaN	NaN	0.0184	0.0261	0.0259	0.1088	0.1308	0.0897	0.0213	0.0188	NaN	NaN	0.0098	NaN	0.0453	0.1137	0.1454	0.0131	NaN	0.0158	NaN	NaN	NaN	NaN	NaN	NaN	0.0149	NaN	NaN	0.0125	NaN	NaN
TAG56:3-FA18:1	0.1696	0.0968	0.1025	0.1157	0.1153	0.1127	1.6134	2.0248	1.2331	0.2062	0.1581	0.1184	0.1568	0.1169	0.132	0.0741	2.7255	0.1918	0.1268	0.1045	0.1379	0.0971	0.1183	0.1392	0.1098	0.1112	0.095	0.11	0.0953	0.0991	0.1636	0.1179	0.1133
TAG56:3-FA18:2	NaN	NaN	NaN	NaN	NaN	NaN	0.0986	0.1299	0.0754	0.0094	NaN	NaN	NaN	NaN	NaN	0.6462	0.1053	1.8683	NaN	NaN	NaN	NaN	NaN	NaN	NaN	NaN	NaN	NaN	NaN	NaN	NaN	NaN	NaN
TAG56:3-FA20:0	NaN	NaN	NaN	NaN	NaN	NaN	0.1865	0.1841	0.1089	NaN	NaN	NaN	NaN	NaN	NaN	0.0457	0.1741	0.1185	NaN	NaN	NaN	NaN	NaN	NaN	NaN	NaN	NaN	NaN	NaN	NaN	0.014	NaN	NaN
TAG56:3-FA20:1	0.0391	0.0159	0.0119	0.0153	0.0136	0.0189	0.8898	1.1245	0.6711	0.0712	0.0393	0.0304	0.039	0.0264	0.0326	0.0385	1.4498	0.136	0.0283	0.0212	0.0258	0.02	0.0189	0.0252	0.016	NaN	NaN	0.0227	NaN	NaN	0.0461	0.0203	0.0215
TAG56:3-FA20:2	NaN	NaN	NaN	0.0097	NaN	0.0144	0.0633	0.0744	0.0458	0.0207	NaN	NaN	NaN	NaN	0.0114	0.0392	0.0808	0.1166	NaN	NaN	NaN	NaN	NaN	NaN	NaN	NaN	NaN	NaN	NaN	NaN	NaN	NaN	NaN
TAG56:4-FA16:0	NaN	NaN	NaN	0.021	0.0239	0.0308	0.0338	0.0392	0.0338	0.0166	NaN	NaN	NaN	NaN	NaN	0.4451	0.09	1.7659	NaN	NaN	NaN	NaN	NaN	NaN	NaN	NaN	NaN	0.0085	0.0102	NaN	NaN	NaN	NaN
TAG56:4-FA18:0	0.0219	0.0146	NaN	0.0366	0.0455	0.058	0.0811	0.0907	0.0749	0.0366	0.0149	NaN	NaN	0.0128	0.0178	0.1405	0.0689	0.6464	0.0202	0.0203	0.032	0.0137	NaN	NaN	NaN	0.0153	NaN	0.0252	0.0223	0.0203	NaN	NaN	NaN
TAG56:4-FA18:1	0.0545	0.0179	0.0216	0.0311	0.0338	0.0471	0.6638	0.9036	0.6076	0.0707	0.0431	0.0289	0.0288	0.0259	0.0394	0.1843	1.1248	0.7722	0.0382	0.0347	0.0413	0.0258	0.0261	0.0268	0.0235	0.0196	0.0206	0.0322	0.0196	NaN	0.0386	0.0209	0.0228
TAG56:4-FA18:2	0.0133	NaN	NaN	NaN	NaN	0.01	0.2461	0.3707	0.2578	0.0209	NaN	NaN	NaN	0.0133	NaN	0.1465	0.3734	0.693	NaN	NaN	NaN	NaN	NaN	0.011	NaN	NaN	NaN	NaN	NaN	NaN	NaN	NaN	NaN
TAG56:4-FA20:1	0.0152	NaN	NaN	0.0155	NaN	NaN	0.3408	0.453	0.3154	0.0263	NaN	NaN	NaN	NaN	0.0142	0.0328	0.4316	0.0947	0.0117	NaN	0.0143	NaN	0.0146	0.0157	NaN	NaN	NaN	0.0116	NaN	NaN	0.02	NaN	NaN
TAG56:4-FA20:2	0.0145	NaN	NaN	NaN	NaN	0.0136	0.2144	0.2681	0.1914	0.0269	0.0139	NaN	0.0151	NaN	0.0164	0.0197	0.4019	0.043	0.0185	0.0164	0.0205	0.0093	NaN	NaN	0.0106	NaN	NaN	0.0152	NaN	NaN	0.0171	NaN	NaN
TAG56:4-FA20:3	0.0182	0.0127	NaN	0.0257	0.0287	0.0336	0.0672	0.0729	0.06	0.0287	0.02	NaN	NaN	NaN	NaN	0.0174	0.058	0.0907	0.0223	0.0127	0.0203	0.0126	NaN	NaN	NaN	NaN	NaN	0.0137	0.0108	0.0116	NaN	NaN	NaN
TAG56:4-FA20:4	NaN	NaN	NaN	0.0265	0.0212	0.0286	0.017	0.0277	0.0186	NaN	NaN	NaN	NaN	NaN	NaN	0.1197	NaN	0.6317	NaN	0.013	0.0339	NaN	NaN	NaN	NaN	NaN	NaN	NaN	NaN	0.0173	NaN	NaN	NaN
TAG56:4-FA22:4	NaN	NaN	NaN	0.0217	0.0146	0.0259	0.0315	0.0272	0.0179	NaN	NaN	NaN	NaN	NaN	NaN	0.0358	0.0458	0.1091	NaN	NaN	NaN	NaN	NaN	NaN	NaN	NaN	NaN	NaN	NaN	NaN	NaN	NaN	NaN
TAG56:5-FA16:0	NaN	NaN	NaN	0.0308	0.0449	0.0418	0.1629	0.185	0.132	0.0247	NaN	0.0113	NaN	0.0149	0.0123	0.2488	0.36	1.3237	0.0215	0.0142	0.0256	NaN	NaN	0.0108	NaN	0.0189	NaN	0.019	0.016	0.0186	NaN	NaN	NaN
TAG56:5-FA18:0	0.014	NaN	0.0101	0.0321	0.0451	0.0407	0.0687	0.082	0.0672	0.0238	NaN	NaN	NaN	0.0111	NaN	0.0614	0.0714	0.2917	0.0216	0.0219	0.0327	0.0118	0.0111	0.0109	NaN	0.0169	0.0157	0.0195	0.0171	0.0137	0.0105	NaN	NaN
TAG56:5-FA18:1	0.0531	0.0279	0.0252	0.0445	0.0573	0.0606	0.4302	0.576	0.4891	0.0791	0.0357	0.0232	0.0237	0.036	0.0356	0.0241	0.7173	0.1154	0.0553	0.0306	0.0713	0.0286	0.0292	0.0322	0.0235	0.0275	0.0258	0.0555	0.0282	0.0249	0.0324	0.0211	NaN
TAG56:5-FA18:2	NaN	NaN	NaN	0.0115	0.0119	NaN	0.1208	0.1571	0.1301	0.0186	NaN	NaN	NaN	NaN	NaN	0.0442	0.1515	0.2591	NaN	NaN	NaN	NaN	NaN	0.0135	NaN	NaN	NaN	0.0167	NaN	NaN	0.0125	NaN	NaN
TAG56:5-FA20:1	NaN	NaN	NaN	NaN	NaN	NaN	0.0583	0.0735	0.0616	NaN	NaN	NaN	NaN	NaN	NaN	0.0834	0.0655	0.46	NaN	NaN	NaN	NaN	NaN	NaN	NaN	NaN	NaN	NaN	NaN	NaN	NaN	NaN	NaN
TAG56:5-FA20:2	0.0077	NaN	NaN	NaN	NaN	NaN	0.0888	0.1012	0.0949	0.0142	NaN	NaN	NaN	NaN	NaN	0.0656	0.1247	0.3434	NaN	NaN	NaN	NaN	NaN	NaN	NaN	NaN	NaN	NaN	NaN	NaN	NaN	NaN	NaN
TAG56:5-FA20:3	0.0238	NaN	0.0164	0.0304	0.0252	0.0283	0.1606	0.2173	0.198	0.0368	0.0219	0.0111	0.0104	0.0173	0.0191	0.1517	0.2064	0.8731	0.0249	0.0168	0.0286	0.0116	NaN	NaN	NaN	0.0193	NaN	0.0191	0.0168	0.014	NaN	NaN	0.0082
TAG56:5-FA20:4	0.0456	0.0261	0.0183	0.0657	0.0618	0.0803	0.1051	0.1268	0.1216	0.0432	0.0214	NaN	0.0248	0.0337	0.0308	0.0427	0.1662	0.1122	0.0498	0.0361	0.0875	0.0316	0.0241	0.0163	NaN	0.0326	0.0253	0.0352	0.0294	0.0269	0.0285	0.0181	NaN
TAG56:5-FA22:4	0.0179	NaN	NaN	0.0337	0.0462	0.0469	0.1832	0.222	0.1657	0.0235	0.0137	NaN	NaN	0.0139	0.0188	0.1197	0.4693	0.5651	0.0224	0.0169	0.0268	NaN	NaN	0.0114	NaN	0.0199	0.0128	0.0214	0.0211	0.0193	0.0113	NaN	NaN
TAG56:5-FA22:5	0.0152	0.0132	0.013	0.024	0.0352	0.0266	0.0753	0.0722	0.0515	0.0121	NaN	NaN	NaN	NaN	NaN	NaN	0.0697	0.043	NaN	NaN	0.011	NaN	NaN	NaN	NaN	NaN	NaN	0.013	NaN	0.0145	NaN	NaN	NaN
TAG56:6-FA16:0	0.0239	0.012	0.0136	0.0371	0.0489	0.0367	0.2661	0.3638	0.239	0.0188	NaN	NaN	NaN	0.0149	NaN	0.1592	0.3403	0.954	NaN	NaN	0.017	NaN	0.0156	0.0134	NaN	0.0189	NaN	0.0205	0.0186	NaN	NaN	NaN	NaN
TAG56:6-FA18:0	NaN	NaN	NaN	0.0136	0.0205	0.0151	0.0358	0.049	0.0404	NaN	NaN	NaN	NaN	NaN	NaN	0.0389	0.0274	0.2742	0.0106	NaN	NaN	NaN	NaN	NaN	NaN	NaN	NaN	NaN	NaN	0.0115	NaN	NaN	NaN
TAG56:6-FA18:1	0.0412	0.0175	0.0159	0.0356	0.0438	0.0436	0.3726	0.4463	0.3969	0.0469	0.0204	0.0217	0.0233	0.0263	0.0344	NaN	0.4582	0.0274	0.0396	0.0285	0.0512	0.0233	0.0235	0.0234	0.0279	NaN	0.0192	0.0306	0.0216	0.0176	0.021	NaN	0.0116
TAG56:6-FA18:2	NaN	NaN	NaN	0.0208	0.0186	0.0218	0.0938	0.1348	0.1169	0.0134	NaN	NaN	NaN	NaN	NaN	NaN	0.1344	0.0495	NaN	0.0095	0.0231	0.0131	NaN	0.0114	0.0176	0.0191	0.0157	0.0223	0.0169	NaN	NaN	NaN	NaN
TAG56:6-FA18:3	NaN	NaN	NaN	NaN	NaN	NaN	0.0131	NaN	0.015	NaN	NaN	NaN	NaN	NaN	NaN	0.0277	0.0184	0.1643	NaN	NaN	NaN	NaN	NaN	NaN	NaN	NaN	NaN	NaN	NaN	NaN	NaN	NaN	NaN
TAG56:6-FA20:2	NaN	NaN	NaN	NaN	NaN	NaN	0.0199	NaN	0.0206	NaN	NaN	NaN	NaN	NaN	NaN	0.1311	0.0235	0.9557	NaN	NaN	NaN	NaN	NaN	NaN	NaN	NaN	NaN	NaN	NaN	NaN	NaN	NaN	NaN
TAG56:6-FA20:3	NaN	NaN	NaN	0.0156	NaN	0.0159	0.063	0.0847	0.0846	NaN	NaN	NaN	NaN	NaN	NaN	0.0143	0.0634	0.0378	NaN	NaN	NaN	NaN	NaN	NaN	NaN	NaN	NaN	0.0151	0.0116	NaN	NaN	NaN	NaN
TAG56:6-FA20:4	0.0428	0.023	0.0235	0.0442	0.0635	0.0639	0.2398	0.2394	0.2593	0.064	0.0234	0.0171	0.0238	0.0327	0.039	0.0548	0.3458	0.3264	0.0603	0.0498	0.1088	0.0384	0.0317	0.03	NaN	0.0453	0.0271	0.0468	0.0308	0.0391	NaN	0.0181	0.0146
TAG56:6-FA20:5	NaN	NaN	NaN	NaN	NaN	NaN	0.0363	0.0332	0.0349	NaN	NaN	NaN	NaN	NaN	NaN	0.2052	0.0243	0.8785	NaN	NaN	NaN	NaN	NaN	NaN	NaN	NaN	NaN	NaN	NaN	NaN	NaN	NaN	NaN
TAG56:6-FA22:4	NaN	NaN	NaN	0.0127	0.0171	0.0193	0.0818	0.0903	0.0675	NaN	NaN	NaN	NaN	NaN	NaN	0.0462	0.17	0.1074	NaN	NaN	0.0103	NaN	NaN	NaN	NaN	NaN	NaN	NaN	NaN	NaN	NaN	NaN	NaN
TAG56:6-FA22:5	0.0309	0.0196	0.0208	0.0388	0.053	0.0487	0.4391	0.5425	0.3948	0.0327	0.0148	NaN	0.0233	0.0271	0.0228	0.077	0.5306	0.2625	0.0224	0.0189	0.0273	0.0145	0.0203	0.0237	NaN	0.0237	0.0171	0.0188	0.0143	0.022	0.0176	NaN	NaN
TAG56:6-FA22:6	NaN	NaN	0.009	0.0336	0.0438	0.0374	0.1398	0.1661	0.1174	0.0124	NaN	NaN	NaN	0.0096	NaN	NaN	0.0764	0.0506	NaN	NaN	NaN	NaN	NaN	NaN	NaN	NaN	NaN	NaN	NaN	NaN	NaN	NaN	NaN
TAG56:7-FA16:0	NaN	NaN	NaN	0.0246	0.0293	0.0338	0.2262	0.2786	0.2063	NaN	NaN	NaN	NaN	0.0166	NaN	0.0141	0.1653	NaN	NaN	NaN	NaN	0.0103	NaN	0.0125	NaN	0.0141	NaN	0.0108	0.0164	0.0181	NaN	NaN	NaN
TAG56:7-FA16:1	NaN	NaN	NaN	NaN	NaN	NaN	0.0167	0.0232	0.0185	NaN	NaN	NaN	NaN	NaN	NaN	0.0743	0.0218	0.3185	NaN	NaN	NaN	NaN	NaN	NaN	NaN	NaN	NaN	NaN	NaN	NaN	NaN	NaN	NaN
TAG56:7-FA18:0	NaN	NaN	NaN	NaN	NaN	NaN	NaN	NaN	NaN	NaN	NaN	NaN	NaN	NaN	NaN	0.029	NaN	0.1898	NaN	NaN	NaN	NaN	NaN	NaN	NaN	NaN	NaN	NaN	NaN	NaN	NaN	NaN	NaN
TAG56:7-FA18:1	0.021	NaN	NaN	0.0156	0.022	0.0181	0.2025	0.2334	0.2269	NaN	NaN	NaN	0.0103	0.0193	0.0129	NaN	0.1492	0.0262	0.0127	NaN	0.0189	0.0143	NaN	NaN	NaN	NaN	NaN	NaN	NaN	NaN	0.0107	NaN	NaN
TAG56:7-FA18:2	NaN	NaN	NaN	0.0115	0.0106	NaN	0.0962	0.107	0.0992	NaN	NaN	NaN	NaN	0.0125	NaN	NaN	0.0787	0.0336	0.0122	NaN	NaN	0.0138	NaN	NaN	NaN	NaN	NaN	0.022	NaN	NaN	NaN	NaN	NaN
TAG56:7-FA18:3	NaN	NaN	NaN	NaN	NaN	NaN	NaN	0.0157	NaN	NaN	NaN	NaN	NaN	NaN	NaN	0.0545	NaN	0.3438	NaN	NaN	NaN	NaN	NaN	NaN	NaN	NaN	NaN	NaN	NaN	NaN	NaN	NaN	NaN
TAG56:7-FA20:3	NaN	NaN	NaN	NaN	0.0124	0.0144	NaN	NaN	0.0236	NaN	NaN	NaN	NaN	NaN	NaN	0.0442	0.0174	0.1072	NaN	NaN	NaN	NaN	NaN	NaN	NaN	NaN	NaN	NaN	0.0119	NaN	NaN	NaN	NaN
TAG56:7-FA20:4	0.0292	0.0125	0.0134	0.0379	0.0365	0.0396	0.0921	0.1128	0.1299	0.0233	0.0134	NaN	0.0156	0.0303	0.0223	0.0125	0.1252	0.0328	0.0379	0.0293	0.0646	0.0191	0.0197	0.0161	0.0282	0.0345	0.0314	0.0415	0.0285	0.0364	0.0153	0.012	0.0146
TAG56:7-FA20:5	0.0131	NaN	NaN	NaN	NaN	NaN	0.0853	0.0845	0.0844	NaN	NaN	NaN	NaN	NaN	NaN	0.0935	0.0647	0.3185	NaN	NaN	NaN	NaN	NaN	NaN	NaN	NaN	NaN	NaN	NaN	NaN	NaN	NaN	NaN
TAG56:7-FA22:4	NaN	NaN	NaN	NaN	NaN	NaN	NaN	NaN	NaN	NaN	NaN	NaN	NaN	NaN	NaN	0.2642	0.0272	0.9481	NaN	NaN	NaN	NaN	NaN	NaN	NaN	NaN	NaN	NaN	NaN	NaN	NaN	NaN	NaN
TAG56:7-FA22:5	0.0128	NaN	NaN	0.0181	0.018	0.0221	0.1913	0.197	0.1887	NaN	NaN	NaN	NaN	NaN	NaN	0.0699	0.1907	0.0637	NaN	NaN	0.011	NaN	NaN	NaN	NaN	NaN	NaN	NaN	NaN	NaN	0.0106	NaN	NaN
TAG56:7-FA22:6	0.0484	0.0225	0.0213	0.064	0.069	0.0755	0.9199	1.059	0.8466	0.0359	0.0141	0.0159	0.0323	0.0379	0.0222	NaN	0.5842	0.0324	0.0161	0.0187	0.0268	0.0238	0.0254	0.0195	0.0282	0.0373	0.0228	0.0371	0.0233	0.0216	0.022	NaN	NaN
TAG56:8-FA16:0	NaN	NaN	NaN	NaN	NaN	0.0089	0.0716	0.088	0.0611	NaN	NaN	NaN	NaN	NaN	NaN	0.0565	0.0791	0.0646	NaN	NaN	NaN	NaN	NaN	NaN	NaN	NaN	NaN	NaN	NaN	NaN	NaN	NaN	NaN
TAG56:8-FA16:1	NaN	NaN	NaN	NaN	NaN	NaN	NaN	0.0205	0.0135	NaN	NaN	NaN	NaN	NaN	NaN	NaN	0.0212	0.0604	NaN	NaN	NaN	NaN	NaN	NaN	NaN	NaN	NaN	NaN	NaN	NaN	NaN	NaN	NaN
TAG56:8-FA18:1	NaN	NaN	NaN	NaN	NaN	NaN	0.0624	0.0646	0.0431	NaN	NaN	NaN	NaN	NaN	NaN	NaN	0.0701	0.0183	NaN	NaN	NaN	NaN	NaN	NaN	NaN	NaN	NaN	NaN	NaN	NaN	NaN	NaN	NaN
TAG56:8-FA18:2	NaN	NaN	NaN	NaN	NaN	NaN	0.0521	0.0604	0.0532	NaN	NaN	NaN	NaN	NaN	NaN	0.0688	0.0278	0.1333	NaN	NaN	NaN	NaN	NaN	NaN	NaN	NaN	NaN	NaN	NaN	NaN	NaN	NaN	NaN
TAG56:8-FA18:3	NaN	NaN	NaN	NaN	NaN	NaN	NaN	0.0166	NaN	NaN	NaN	NaN	NaN	NaN	NaN	0.0772	NaN	0.0658	NaN	NaN	NaN	NaN	NaN	NaN	NaN	NaN	NaN	NaN	NaN	NaN	NaN	NaN	NaN
TAG56:8-FA20:4	0.0781	0.085	0.0864	0.1041	0.1035	0.1097	0.1006	0.0943	0.0944	0.0707	0.0658	0.0775	0.0769	0.0866	0.0688	NaN	0.1005	0.0391	0.0987	0.0923	0.1346	0.0767	0.092	0.0713	0.0991	0.1132	0.1067	0.1097	0.0964	0.0847	0.0811	0.0706	0.0835
TAG56:8-FA20:5	NaN	NaN	NaN	NaN	NaN	NaN	0.0726	0.0599	0.0547	NaN	NaN	NaN	NaN	NaN	NaN	0.1047	0.0795	0.3325	NaN	NaN	NaN	NaN	NaN	NaN	NaN	NaN	NaN	NaN	NaN	NaN	NaN	NaN	NaN
TAG56:8-FA22:5	NaN	NaN	NaN	NaN	NaN	NaN	0.0358	0.0254	0.0228	NaN	NaN	NaN	NaN	NaN	NaN	NaN	0.0358	NaN	NaN	NaN	NaN	NaN	NaN	NaN	NaN	NaN	NaN	NaN	NaN	NaN	NaN	NaN	NaN
TAG56:8-FA22:6	0.0228	0.0099	NaN	0.0222	0.0228	0.025	0.315	0.3776	0.3207	NaN	NaN	NaN	0.016	0.0144	NaN	NaN	0.2129	0.0163	NaN	NaN	NaN	NaN	0.0149	NaN	NaN	NaN	NaN	NaN	0.0108	0.0148	NaN	NaN	NaN
TAG56:9-FA18:3	NaN	NaN	NaN	NaN	NaN	NaN	NaN	NaN	NaN	NaN	NaN	NaN	NaN	NaN	NaN	0.0248	NaN	0.0516	NaN	NaN	NaN	NaN	NaN	NaN	NaN	NaN	NaN	NaN	NaN	NaN	NaN	NaN	NaN
TAG56:9-FA20:4	NaN	NaN	NaN	NaN	NaN	NaN	NaN	NaN	NaN	NaN	NaN	NaN	NaN	NaN	NaN	0.0273	NaN	0.052	NaN	NaN	NaN	NaN	NaN	NaN	NaN	NaN	NaN	NaN	NaN	NaN	NaN	NaN	NaN
TAG56:9-FA20:5	NaN	NaN	NaN	NaN	NaN	NaN	0.0478	0.0444	0.0294	NaN	NaN	NaN	NaN	NaN	NaN	0.0539	0.05	0.0587	NaN	NaN	NaN	NaN	NaN	NaN	NaN	NaN	NaN	NaN	NaN	NaN	0.0153	NaN	NaN
TAG56:9-FA22:6	NaN	NaN	NaN	NaN	NaN	NaN	0.0419	0.0515	0.0415	NaN	NaN	NaN	NaN	NaN	NaN	NaN	0.0393	0.0097	NaN	NaN	NaN	NaN	NaN	NaN	NaN	NaN	NaN	NaN	NaN	NaN	NaN	NaN	NaN
TAG57:2-FA18:1	NaN	NaN	NaN	NaN	NaN	NaN	0.0639	0.0633	0.0553	0.014	NaN	NaN	NaN	NaN	NaN	NaN	0.0797	NaN	NaN	NaN	NaN	NaN	NaN	NaN	NaN	NaN	NaN	NaN	NaN	NaN	NaN	NaN	NaN
TAG57:3-FA18:2	NaN	NaN	NaN	NaN	NaN	NaN	NaN	NaN	0.0086	NaN	NaN	NaN	NaN	NaN	NaN	NaN	NaN	NaN	NaN	NaN	NaN	NaN	NaN	NaN	NaN	NaN	NaN	NaN	NaN	NaN	NaN	NaN	NaN
TAG58:10-FA20:4	NaN	NaN	NaN	0.0134	0.0165	0.0164	NaN	NaN	NaN	NaN	NaN	NaN	NaN	NaN	NaN	NaN	NaN	NaN	NaN	NaN	0.0169	NaN	NaN	NaN	NaN	NaN	NaN	NaN	NaN	NaN	NaN	NaN	NaN
TAG58:10-FA20:5	NaN	NaN	NaN	NaN	NaN	NaN	NaN	NaN	NaN	NaN	NaN	NaN	NaN	NaN	NaN	0.0139	NaN	0.0374	NaN	NaN	NaN	NaN	NaN	NaN	NaN	NaN	NaN	NaN	NaN	NaN	NaN	NaN	NaN
TAG58:10-FA22:5	NaN	NaN	NaN	NaN	NaN	NaN	NaN	NaN	NaN	NaN	NaN	NaN	NaN	NaN	NaN	0.0341	NaN	0.0742	NaN	NaN	NaN	NaN	NaN	NaN	NaN	NaN	NaN	NaN	NaN	NaN	NaN	NaN	NaN
TAG58:10-FA22:6	NaN	NaN	NaN	0.0124	0.018	0.0232	0.0443	0.039	0.0431	NaN	NaN	NaN	NaN	NaN	NaN	0.0842	0.0373	0.1712	NaN	NaN	0.0119	NaN	NaN	NaN	NaN	NaN	NaN	NaN	NaN	0.0068	NaN	NaN	NaN
TAG58:2-FA18:1	NaN	NaN	NaN	NaN	0.0166	0.0213	0.0465	0.0468	0.0277	0.0295	0.0232	NaN	NaN	NaN	NaN	0.0337	0.0762	0.1492	NaN	NaN	NaN	NaN	NaN	NaN	NaN	NaN	NaN	NaN	NaN	NaN	0.0103	NaN	NaN
TAG58:3-FA18:1	NaN	NaN	NaN	NaN	0.0132	NaN	0.1143	0.1239	0.0704	0.0259	0.0201	NaN	NaN	NaN	NaN	NaN	0.1532	0.0286	NaN	NaN	NaN	NaN	NaN	NaN	NaN	NaN	NaN	NaN	NaN	NaN	0.0093	NaN	NaN
TAG58:5-FA18:1	0.0129	NaN	NaN	0.0145	0.0215	0.0251	0.0367	0.0488	0.0368	0.02	NaN	NaN	NaN	NaN	NaN	0.0086	0.0676	0.0399	0.0116	0.0118	0.0137	NaN	NaN	NaN	NaN	NaN	NaN	NaN	NaN	NaN	NaN	NaN	NaN
TAG58:6-FA16:0	NaN	NaN	NaN	NaN	0.0148	NaN	NaN	0.0206	NaN	NaN	NaN	NaN	NaN	NaN	NaN	0.0563	NaN	0.3118	NaN	NaN	NaN	NaN	NaN	NaN	NaN	NaN	NaN	NaN	NaN	NaN	NaN	NaN	NaN
TAG58:6-FA18:0	NaN	NaN	NaN	0.0206	0.0283	0.0266	0.0336	0.0372	0.0289	NaN	NaN	NaN	NaN	NaN	NaN	NaN	NaN	0.0359	NaN	NaN	NaN	NaN	NaN	NaN	NaN	NaN	NaN	NaN	0.0098	NaN	NaN	NaN	NaN
TAG58:6-FA18:1	0.0246	NaN	0.0175	0.0211	0.0306	0.0328	0.0822	0.1124	0.0994	0.0262	NaN	0.0122	NaN	NaN	NaN	0.0535	0.1375	0.2361	0.0218	0.0208	0.021	NaN	NaN	NaN	NaN	NaN	NaN	NaN	NaN	NaN	NaN	NaN	NaN
TAG58:6-FA20:4	NaN	NaN	NaN	0.0123	NaN	0.0133	NaN	NaN	NaN	NaN	NaN	NaN	NaN	NaN	NaN	0.0354	NaN	0.0779	NaN	NaN	NaN	NaN	NaN	NaN	NaN	NaN	NaN	NaN	NaN	NaN	NaN	NaN	NaN
TAG58:6-FA22:4	0.0092	NaN	NaN	0.0173	0.0255	0.0256	0.0619	0.0686	0.0634	0.0146	NaN	NaN	NaN	0.0115	NaN	NaN	0.1051	0.0209	0.0156	NaN	0.021	NaN	NaN	NaN	NaN	NaN	NaN	0.0125	0.0128	0.014	NaN	NaN	NaN
TAG58:6-FA22:5	0.0118	NaN	NaN	0.0214	0.0288	0.0229	0.0665	0.0744	0.0568	NaN	NaN	NaN	NaN	NaN	NaN	NaN	0.0507	0.0176	0.0142	0.0134	NaN	NaN	NaN	NaN	NaN	NaN	NaN	NaN	NaN	NaN	NaN	NaN	NaN
TAG58:7-FA16:0	NaN	NaN	NaN	0.0103	NaN	0.0139	NaN	NaN	NaN	NaN	NaN	NaN	NaN	NaN	NaN	0.0611	NaN	0.2541	NaN	NaN	NaN	NaN	NaN	NaN	NaN	NaN	NaN	NaN	NaN	NaN	NaN	NaN	NaN
TAG58:7-FA18:0	NaN	NaN	NaN	0.0166	NaN	0.0208	0.0281	0.0254	0.0236	NaN	NaN	NaN	NaN	NaN	NaN	0.0158	0.014	0.0646	NaN	NaN	0.0154	NaN	NaN	NaN	NaN	NaN	NaN	NaN	NaN	NaN	NaN	NaN	NaN
TAG58:7-FA18:1	0.0162	NaN	NaN	0.0185	0.0221	0.0278	0.1261	0.1474	0.1491	0.0188	NaN	NaN	NaN	0.0122	NaN	NaN	0.1021	0.0258	0.0155	0.0123	0.0197	NaN	NaN	NaN	NaN	NaN	NaN	0.018	NaN	NaN	NaN	NaN	NaN
TAG58:7-FA18:2	NaN	NaN	NaN	NaN	0.0127	0.0157	0.0199	0.0262	0.0272	NaN	NaN	NaN	NaN	NaN	NaN	0.0209	0.0271	0.0861	NaN	NaN	NaN	NaN	NaN	NaN	NaN	NaN	NaN	NaN	NaN	NaN	NaN	NaN	NaN
TAG58:7-FA20:4	0.0123	NaN	NaN	0.0208	0.0244	0.0289	NaN	NaN	NaN	NaN	NaN	NaN	NaN	NaN	NaN	0.093	NaN	0.2654	0.0136	NaN	0.0398	NaN	NaN	NaN	NaN	NaN	NaN	0.0132	NaN	NaN	NaN	NaN	NaN
TAG58:7-FA22:4	NaN	NaN	NaN	NaN	NaN	0.0183	0.0393	0.0334	0.0352	NaN	NaN	NaN	NaN	NaN	NaN	0.0348	0.0456	0.0853	NaN	NaN	NaN	NaN	NaN	NaN	NaN	NaN	NaN	0.0082	NaN	NaN	NaN	NaN	NaN
TAG58:7-FA22:5	0.0145	NaN	NaN	0.0195	0.0221	0.0226	0.1305	0.1578	0.1414	0.0149	NaN	NaN	NaN	NaN	0.0089	0.044	0.1314	0.1281	0.0161	0.0122	0.0191	NaN	NaN	NaN	NaN	0.013	NaN	0.0146	0.017	NaN	NaN	NaN	NaN
TAG58:7-FA22:6	0.0155	NaN	NaN	0.0302	0.0319	0.0428	0.1172	0.1378	0.1166	NaN	NaN	NaN	NaN	NaN	NaN	NaN	0.0567	0.0368	NaN	NaN	0.0169	NaN	NaN	NaN	NaN	0.0105	NaN	NaN	NaN	NaN	0.0114	NaN	NaN
TAG58:8-FA18:1	NaN	NaN	NaN	NaN	0.0107	0.0122	0.1069	0.1173	0.1082	0.0118	NaN	NaN	NaN	NaN	NaN	NaN	0.073	NaN	NaN	NaN	0.0105	NaN	NaN	NaN	NaN	NaN	NaN	NaN	NaN	NaN	NaN	NaN	NaN
TAG58:8-FA18:2	NaN	NaN	NaN	NaN	NaN	NaN	0.0255	0.0292	0.0368	NaN	NaN	NaN	NaN	NaN	NaN	NaN	0.0179	0.0339	NaN	NaN	NaN	NaN	NaN	NaN	NaN	NaN	NaN	NaN	NaN	NaN	NaN	NaN	NaN
TAG58:8-FA20:3	NaN	NaN	NaN	NaN	NaN	0.0119	NaN	NaN	NaN	NaN	NaN	NaN	NaN	NaN	NaN	0.0371	NaN	0.1043	NaN	NaN	NaN	NaN	NaN	NaN	NaN	NaN	NaN	NaN	NaN	NaN	NaN	NaN	NaN
TAG58:8-FA20:4	0.0189	NaN	NaN	0.0372	0.0495	0.048	NaN	NaN	NaN	NaN	NaN	NaN	NaN	0.0142	NaN	0.1115	NaN	0.2798	0.0323	0.0376	0.1341	NaN	NaN	NaN	NaN	0.0236	0.02	0.0331	0.0217	0.024	NaN	NaN	NaN
TAG58:8-FA22:5	NaN	NaN	NaN	NaN	0.0137	0.0137	0.0916	0.074	0.0798	NaN	NaN	NaN	NaN	NaN	NaN	0.0559	0.0592	0.0596	NaN	NaN	0.0123	NaN	NaN	NaN	NaN	NaN	NaN	NaN	NaN	NaN	NaN	NaN	NaN
TAG58:8-FA22:6	0.0228	0.0101	NaN	0.0266	0.0264	0.035	0.3449	0.3462	0.3273	0.0151	NaN	NaN	NaN	0.0192	0.0134	NaN	0.199	0.0277	0.0102	0.0148	0.0121	0.0134	0.0103	0.0101	NaN	0.0164	NaN	0.0142	NaN	0.0116	NaN	NaN	NaN
TAG58:9-FA18:1	NaN	NaN	NaN	NaN	NaN	NaN	0.0705	0.0602	0.0478	NaN	NaN	NaN	NaN	NaN	NaN	NaN	0.0735	0.0273	NaN	NaN	NaN	NaN	NaN	NaN	NaN	NaN	NaN	NaN	NaN	NaN	0.0114	NaN	NaN
TAG58:9-FA18:2	NaN	NaN	NaN	NaN	NaN	NaN	0.0224	0.0239	0.0312	NaN	NaN	NaN	NaN	NaN	NaN	0.0158	NaN	0.033	NaN	NaN	NaN	NaN	NaN	NaN	NaN	NaN	NaN	NaN	NaN	NaN	NaN	NaN	NaN
TAG58:9-FA20:4	NaN	NaN	NaN	0.0215	0.0298	0.0263	NaN	NaN	NaN	NaN	NaN	NaN	NaN	NaN	NaN	0.0647	NaN	0.1411	0.0215	0.019	0.051	NaN	NaN	NaN	NaN	0.0175	NaN	0.014	0.0168	0.0207	NaN	NaN	NaN
TAG58:9-FA22:5	NaN	NaN	NaN	NaN	NaN	NaN	0.0336	0.0244	0.0193	NaN	NaN	NaN	NaN	NaN	NaN	NaN	0.0226	NaN	NaN	NaN	NaN	NaN	NaN	NaN	NaN	NaN	NaN	NaN	NaN	NaN	NaN	NaN	NaN
TAG58:9-FA22:6	0.0189	NaN	0.0092	0.024	0.0231	0.0288	0.1597	0.15	0.1542	NaN	NaN	NaN	NaN	0.013	NaN	NaN	0.0867	NaN	NaN	NaN	0.0132	NaN	NaN	0.0083	NaN	NaN	NaN	0.0146	0.0116	NaN	NaN	NaN	NaN
TAG60:10-FA22:6	NaN	NaN	NaN	0.0224	0.024	0.0278	NaN	NaN	NaN	NaN	NaN	NaN	NaN	NaN	NaN	NaN	NaN	NaN	NaN	NaN	0.0117	NaN	NaN	NaN	NaN	NaN	NaN	NaN	NaN	NaN	NaN	NaN	NaN
TAG60:11-FA22:6	NaN	NaN	NaN	0.0138	0.0161	NaN	NaN	NaN	NaN	NaN	NaN	NaN	NaN	NaN	NaN	NaN	NaN	NaN	NaN	NaN	NaN	NaN	NaN	NaN	NaN	NaN	NaN	NaN	NaN	NaN	NaN	NaN	NaN

## Sheet: Supplementary Table S1d
	Patient A									Patient B									Patient C						Patient D
	A-1			A-2			A-H			B-1			B-2			B-H			C-1			C-H			D-1			D-2			D-H
Lipid class	1	2	3	1	2	3	1	2	3	1	2	3	1	2	3	1	2	3	1	2	3	1	2	3	1	2	3	1	2	3	1	2	3
CE	4.12913	1.50622	1.12609	3.631	2.10377	1.80252	1.36623	1.26532	1.73549	2.58333	1.04394	1.70291	6.71358	5.26504	1.69078	2.01577	1.40157	1.04171	1.84392	2.03593	3.83342	9.83691	12.8073	12.444	3.8284	1.63496	1.79576	1.96393	1.20191	0.898961	2.26533	1.75971	2.4185
CER	0.336207	0.32263	0.39539	0.481384	0.652785	0.789014	0.0674437	0.096747	0.171487	0.541674	0.620395	0.375645	0.698271	0.575581	0.852073	0.152874	0.10778	0.079856	0.579526	0.537405	0.489324	0.448765	0.487169	0.431074	0.198344	0.274259	0.282111	0.270998	0.250424	0.231669	0.251423	0.292702	0.239718
DAG	0.925356	0.897509	1.21907	0.894554	1.22323	1.80973	0.675747	0.552018	0.632179	1.0967	0.826403	1.0397	1.71897	1.46733	1.32443	0.832442	0.535827	0.429096	1.0407	1.43918	0.879857	1.53715	1.85528	1.78843	1.0907	0.952891	1.12762	0.71075	0.636541	0.617905	1.06817	1.35619	1.77206
DCER	0.11434	0.0756397	0.0827137	0.225324	0.2116	0.272942	0.0734772	0.0767796	0.0568074	0.196752	0.285631	0.369464	0.150338	0.181091	0.305548	0.117139	0.0397217	0.049025	0.245048	0.263011	0.14292	0.194601	0.125032	0.24851	0.109235	0.110256	0.13175	0.12963	0.0991172	0.122674	0.226331	0.256449	0.258194
FFA	24.1714	26.7681	23.3848	29.1749	22.2638	21.4994	12.82	11.3958	14.8364	25.682	44.7907	55.4571	37.1757	29.2576	26.5344	21.1576	10.4098	7.34528	30.4796	37.3003	26.5422	28.8937	41.0115	51.1666	47.7408	31.0117	36.8743	22.8976	21.2719	23.0286	43.288	53.6738	63.2353
HCER	0.337255	0.262942	0.323129	0.543771	0.697149	0.873918	0.087602	0.520734	0.139105	0.355761	0.366202	0.286861	0.296493	0.312552	0.368864	0.0140674	0.0417096	0.0327341	0.37212	0.324936	0.26886	0.260366	0.270776	0.217957	0.128347	0.25067	0.242955	0.325337	0.359807	0.298262	0.129164	0.0471701	NaN
LCER	0.637296	0.0595125	0.0468105	0.0521033	0.0459167	0.0770461	0.400546	0.393206	0.296402	0.350728	0.221649	0.0667283	0.121059	0.124128	0.0875301	0.0324683	NaN	NaN	0.116587	0.134283	0.127212	0.108125	0.104829	0.0695768	0.0541743	0.0710656	0.424549	0.126327	0.0585732	0.0290847	NaN	NaN	NaN
LPC	0.822098	0.576106	0.584541	0.654604	0.604038	0.476616	0.237503	0.333111	0.636588	0.46696	0.236815	0.783179	0.706158	0.372172	0.552444	0.571229	0.285064	0.117462	0.807901	0.768302	0.955494	0.442212	0.100001	0.356052	0.39327	0.66079	0.869182	0.73918	0.564942	0.649582	1.12829	0.934545	0.75279
LPE	0.229654	0.171351	0.182879	0.209784	0.20521	0.18261	0.0708112	0.154332	0.19353	0.268272	0.14329	0.140481	0.291594	0.175884	0.218287	0.0728036	0.0712026	0.0263649	0.402561	0.390655	0.373553	0.389554	0.210166	0.125238	0.0884762	0.138025	0.190899	0.187795	0.158553	0.107052	0.244182	0.174674	0.112516
PC	28.1835	28.4381	30.57	28.5452	31.5181	29.7119	3.86403	4.37123	7.31985	30.5036	21.6329	17.5559	20.9448	25.169	29.7776	6.43766	4.09545	2.34914	24.968	21.8114	25.2059	22.3051	15.7114	9.68736	19.5698	30.212	25.0335	31.2996	35.2277	35.5174	18.9155	15.0135	11.7571
PE	29.6494	33.9025	34.7025	26.3272	31.8943	34.4633	2.79204	7.37374	7.99637	25.1785	20.2416	13.5583	14.2029	24.3576	29.2161	3.03735	2.76353	2.02822	28.5813	24.8289	28.9986	22.4854	13.6688	8.27359	18.8357	28.0527	26.2085	31.5224	32.6969	32.2569	12.447	12.6768	6.39279
SM	6.4119	5.60557	6.07564	6.02467	6.06055	5.53987	1.56187	3.18388	2.48362	5.36709	4.74356	4.12381	9.64219	7.82933	6.07715	3.09049	2.06972	1.24626	6.71647	6.66539	8.84969	8.42134	7.25417	5.42185	4.62051	4.73825	4.90258	6.0602	5.88561	4.99536	5.55471	4.56211	3.85657
TAG	4.05253	1.41384	1.30642	3.23554	2.51958	2.50112	75.9827	70.2831	63.5022	7.40865	4.84688	4.53991	7.338	4.91263	2.99468	62.4681	78.1787	85.2549	3.84625	3.50031	3.33302	4.67675	6.39355	9.76979	3.34222	1.89249	1.91627	3.76624	1.58803	1.24654	14.4818	9.25234	9.2045

## Sheet: Supplementary Table S1e
	Patient A									Patient B									Patient C						Patient D
	A-1			A-2			A-H			B-1			B-2			B-H			C-1			C-H			D-1			D-2			D-H
Lipid class	1	2	3	1	2	3	1	2	3	1	2	3	1	2	3	1	2	3	1	2	3	1	2	3	1	2	3	1	2	3	1	2	3
CE	2.4632	0.78115	0.30906	1.66803	1.20452	1.15374	1.54651	1.71202	1.77598	1.41646	-0.597714	0.277628	2.49001	2.30865	0.914794	1.59622	1.95524	2.03745	0.545771	0.587365	2.07786	3.07147	3.33332	3.0404	1.59674	1.13106	0.962808	1.17562	0.478506	0.320427	0.427821	-0.227185	0.0299829
CER	-1.15521	-1.44183	-1.20091	-1.24708	-0.483783	-0.0381544	-2.79386	-1.99712	-1.5632	-0.837274	-1.3485	-1.90293	-0.775219	-0.8847	-0.0738487	-2.12469	-1.74565	-1.66795	-1.12406	-1.33424	-0.89191	-1.3827	-1.38308	-1.81097	-2.67392	-1.44458	-1.70745	-1.68177	-1.78438	-1.63576	-2.74371	-2.81502	-3.30472
DAG	0.305445	0.0342158	0.423524	-0.3531	0.422233	1.1595	0.53087	0.515309	0.31904	0.180403	-0.934841	-0.434208	0.524465	0.4654	0.562474	0.320311	0.568032	0.757877	-0.279459	0.0869197	-0.0454315	0.393526	0.546067	0.241718	-0.214742	0.352194	0.291486	-0.290709	-0.438503	-0.220446	-0.656763	-0.602964	-0.418697
DCER	-2.71123	-3.5345	-3.45799	-2.34227	-2.10905	-1.56961	-2.67024	-2.33061	-3.15714	-2.29832	-2.46753	-1.92687	-2.9908	-2.553	-1.55343	-2.50881	-3.18574	-2.37183	-2.36587	-2.36513	-2.66749	-2.58814	-3.3452	-2.6056	-3.5345	-2.75926	-2.80591	-2.74565	-3.12155	-2.553	-2.8954	-3.00578	-3.1976
FFA	5.01259	4.93266	4.68524	4.67431	4.60816	4.72995	4.77664	4.88295	4.8717	4.72992	4.82537	5.30293	4.95921	4.78295	4.8869	4.98799	4.84806	4.85532	4.59276	4.78279	4.86944	4.62595	5.01239	5.08016	5.23715	5.37655	5.32275	4.719	4.62405	4.99945	4.68399	4.70362	4.73853
HCER	-1.15072	-1.73697	-1.49208	-1.07127	-0.388922	0.109294	-2.41658	0.431142	-1.86512	-1.44379	-2.10905	-2.29195	-2.01101	-1.76562	-1.28174	-5.56661	-3.11528	-2.95456	-1.76317	-2.0601	-1.75584	-2.16812	-2.2304	-2.79486	-3.30187	-1.57433	-1.92303	-1.41812	-1.26153	-1.27125	-3.70463	-5.44851	NaN
LCER	-0.232599	-3.88044	-4.27928	-4.45482	-4.3133	-3.39441	-0.223643	0.0258793	-0.773738	-1.46435	-2.83341	-4.39593	-3.30329	-3.09789	-3.35698	-4.35993	NaN	NaN	-3.43753	-3.33497	-2.83547	-3.43596	-3.59946	-4.44222	-4.54625	-3.39289	-1.11779	-2.78289	-3.88044	-4.6295	NaN	NaN	NaN
LPC	0.134747	-0.605376	-0.636885	-0.803645	-0.595751	-0.765376	-0.977668	-0.213404	0.329066	-1.0514	-2.73793	-0.842956	-0.759014	-1.51375	-0.698998	-0.22297	-0.342451	-1.11123	-0.644758	-0.818579	0.073546	-1.40392	-3.66749	-2.08681	-1.68641	-0.175925	-0.0840585	-0.234126	-0.610653	-0.148321	-0.577767	-1.14019	-1.65381
LPE	-1.7051	-2.35476	-2.3133	-2.44536	-2.15329	-2.14944	-2.72356	-1.32337	-1.38873	-1.851	-3.46275	-3.32193	-2.03505	-2.5951	-2.0386	-3.19496	-2.34373	-3.26673	-1.64973	-1.79436	-1.28139	-1.58684	-2.59597	-3.59423	-3.83856	-2.43518	-2.2709	-2.2109	-2.44379	-2.74952	-2.78588	-3.55979	-4.39593
PC	5.23414	5.01997	5.07178	4.64283	5.10964	5.19669	3.04642	3.50056	3.85245	4.97814	3.7754	3.64351	4.13144	4.56579	5.05326	3.27143	3.50222	3.21064	4.305	4.00868	4.79491	4.25257	3.62817	2.67913	3.95056	5.33886	4.764	5.16995	5.35181	5.62455	3.48959	2.86566	2.31133
PE	5.30729	5.27354	5.25471	4.52614	5.12677	5.41071	2.57763	4.25492	3.97998	4.70135	3.67949	3.27074	3.57103	4.51851	5.02579	2.1877	2.93471	2.99872	4.49999	4.19562	4.99714	4.26418	3.42724	2.45154	3.8954	5.23188	4.83017	5.18018	5.24426	5.48563	2.88583	2.62159	1.43232
SM	3.09812	2.67708	2.74078	2.39854	2.73099	2.77357	1.73959	3.04331	2.29308	2.47137	1.58621	1.55361	3.01228	2.8811	2.7605	2.21272	2.51763	2.2961	2.41069	2.29837	3.28485	2.84732	2.51324	1.84181	1.86805	2.66617	2.41175	2.80124	2.77036	2.79469	1.72181	1.14718	0.703189
TAG	2.43619	0.689836	0.523361	1.50167	1.46472	1.6263	7.34391	7.50763	6.96937	2.93644	1.6173	1.69229	2.61831	2.2087	1.7395	6.54994	7.7569	8.39221	1.60644	1.36916	1.87606	1.99877	2.33105	2.69136	1.40081	1.3421	1.05651	2.115	0.880411	0.792022	3.10427	2.16729	1.95821

## Sheet: Supplementary Table S1f
	Patient A
	A-1_1	A-1_2	A-1_3	A-2_1	A-2_2	A-2_3	A-H_1	A-H_2	A-H_3	Sample
	NaN	0.960386	0.94053	0.939417	0.922232	0.919981	0.841026	0.853792	0.893134	A-1_1
	0.960386	NaN	0.997352	0.984295	0.986502	0.980844	0.743071	0.776583	0.825292	A-1_2
	0.94053	0.997352	NaN	0.980292	0.989448	0.985622	0.715914	0.754762	0.802033	A-1_3
	0.939417	0.984295	0.980292	NaN	0.994087	0.984222	0.761589	0.795117	0.833328	A-2_1
	0.922232	0.986502	0.989448	0.994087	NaN	0.995468	0.723141	0.76619	0.801769	A-2_2
	0.919981	0.980844	0.985622	0.984222	0.995468	NaN	0.722649	0.764094	0.791352	A-2_3
	0.841026	0.743071	0.715914	0.761589	0.723141	0.722649	NaN	0.970228	0.977306	A-H_1
	0.853792	0.776583	0.754762	0.795117	0.76619	0.764094	0.970228	NaN	0.973007	A-H_2
	0.893134	0.825292	0.802033	0.833328	0.801769	0.791352	0.977306	0.973007	NaN	A-H_3
	Patient B
	B-1_1	B-1_2	B-1_3	B-2_1	B-2_2	B-2_3	B-H_1	B-H_2	B-H_3	Sample
	NaN	0.98449	0.962887	0.970486	0.983485	0.970594	0.876815	0.87964	0.861238	B-1_1
	0.98449	NaN	0.968657	0.946603	0.969026	0.976309	0.84494	0.834905	0.829486	B-1_2
	0.962887	0.968657	NaN	0.967031	0.970438	0.980658	0.892794	0.858786	0.846247	B-1_3
	0.970486	0.946603	0.967031	NaN	0.990429	0.963545	0.909643	0.895423	0.871036	B-2_1
	0.983485	0.969026	0.970438	0.990429	NaN	0.980363	0.876855	0.859617	0.844861	B-2_2
	0.970594	0.976309	0.980658	0.963545	0.980363	NaN	0.840364	0.804178	0.786921	B-2_3
	0.876815	0.84494	0.892794	0.909643	0.876855	0.840364	NaN	0.978664	0.970082	B-H_1
	0.87964	0.834905	0.858786	0.895423	0.859617	0.804178	0.978664	NaN	0.991656	B-H_2
	0.861238	0.829486	0.846247	0.871036	0.844861	0.786921	0.970082	0.991656	NaN	B-H_3
	Patient C
	C-1_1	C-1_2	C-1_3	C-H_1	C-H_2	C-H_3	Sample
	NaN	0.997571	0.990099	0.967975	0.925212	0.922	C-1_1
	0.997571	NaN	0.988223	0.972485	0.935075	0.934265	C-1_2
	0.990099	0.988223	NaN	0.982072	0.935871	0.929013	C-1_3
	0.967975	0.972485	0.982072	NaN	0.979534	0.967973	C-H_1
	0.925212	0.935075	0.935871	0.979534	NaN	0.975194	C-H_2
	0.922	0.934265	0.929013	0.967973	0.975194	NaN	C-H_3
	Patient D
	D-1_1	D-1_2	D-1_3	D-2_1	D-2_2	D-2_3	D-H_1	D-H_2	D-H_3	Sample
	NaN	0.984753	0.966526	0.981745	0.968733	0.963002	0.969193	0.963337	0.965209	D-1_1
	0.984753	NaN	0.981242	0.994095	0.995343	0.991931	0.946586	0.937354	0.930739	D-1_2
	0.966526	0.981242	NaN	0.981647	0.971461	0.957355	0.950635	0.943717	0.930717	D-1_3
	0.981745	0.994095	0.981647	NaN	0.992418	0.983593	0.957031	0.937788	0.930022	D-2_1
	0.968733	0.995343	0.971461	0.992418	NaN	0.996023	0.924417	0.907326	0.904049	D-2_2
	0.963002	0.991931	0.957355	0.983593	0.996023	NaN	0.92062	0.908952	0.902382	D-2_3
	0.969193	0.946586	0.950635	0.957031	0.924417	0.92062	NaN	0.990276	0.982719	D-H_1
	0.963337	0.937354	0.943717	0.937788	0.907326	0.908952	0.990276	NaN	0.991126	D-H_2
	0.965209	0.930739	0.930717	0.930022	0.904049	0.902382	0.982719	0.991126	NaN	D-H_3
