# Supplementary material for: Lipidome Analysis of Oropharyngeal Tumor Tissues Using Nanosecond Infrared Laser (NIRL) Tissue Sampling and Subsequent Mass Spectrometry
Source: Int J Mol Sci. 2023 Apr 25;24(9):7820. doi: 10.3390/ijms24097820 (PMC10178251; doi:10.3390/ijms24097820)
Supplement: Supplementary file 1 [file ijms-24-07820-s001.zip › ijms-2331820-supplementary/Supplementary Table S2.xlsx]

## Sheet: Info
NIPALS PCA
Supplementary Table S2a	Log2 transformed lipid class concentration for all patient samples A-D given in nmol/mL. Data was filtered for 70% valid values in at least one patient.
Supplementary Table S2b	Log2 transformed concentration of lipid species with same fatty acyl chain length and extent of unsaturation. The values are given in nmol/mL and listed for all patient samples A-D. Data was filtered for 70% valid values in at least one patient.
Supplementary Table S2c	Log2 transformed lipid species concentration for all patient samples A-D given in nmol/mL. Data was filtered for 70% valid values in at least one patient.

## Sheet: Supplementary Table S2a
	Patient A									Patient B									Patient C						Patient D
	A-1			A-2			A-H			B-1			B-2			B-H			C-1			C-H			D-1			D-2			D-H
Lipid class	1	2	3	1	2	3	1	2	3	1	2	3	1	2	3	1	2	3	1	2	3	1	2	3	1	2	3	1	2	3	1	2	3
CE	2.4632	0.78115	0.30906	1.66803	1.20452	1.15374	1.54651	1.71202	1.77598	1.41646	-0.597714	0.277628	2.49001	2.30865	0.914794	1.59622	1.95524	2.03745	0.545771	0.587365	2.07786	3.07147	3.33332	3.0404	1.59674	1.13106	0.962808	1.17562	0.478506	0.320427	0.427821	-0.227185	0.0299829
CER	-1.15521	-1.44183	-1.20091	-1.24708	-0.483783	-0.0381544	-2.79386	-1.99712	-1.5632	-0.837274	-1.3485	-1.90293	-0.775219	-0.8847	-0.0738487	-2.12469	-1.74565	-1.66795	-1.12406	-1.33424	-0.89191	-1.3827	-1.38308	-1.81097	-2.67392	-1.44458	-1.70745	-1.68177	-1.78438	-1.63576	-2.74371	-2.81502	-3.30472
DAG	0.305445	0.0342158	0.423524	-0.3531	0.422233	1.1595	0.53087	0.515309	0.31904	0.180403	-0.934841	-0.434208	0.524465	0.4654	0.562474	0.320311	0.568032	0.757877	-0.279459	0.0869197	-0.0454315	0.393526	0.546067	0.241718	-0.214742	0.352194	0.291486	-0.290709	-0.438503	-0.220446	-0.656763	-0.602964	-0.418697
DCER	-2.71123	-3.5345	-3.45799	-2.34227	-2.10905	-1.56961	-2.67024	-2.33061	-3.15714	-2.29832	-2.46753	-1.92687	-2.9908	-2.553	-1.55343	-2.50881	-3.18574	-2.37183	-2.36587	-2.36513	-2.66749	-2.58814	-3.3452	-2.6056	-3.5345	-2.75926	-2.80591	-2.74565	-3.12155	-2.553	-2.8954	-3.00578	-3.1976
FFA	5.01259	4.93266	4.68524	4.67431	4.60816	4.72995	4.77664	4.88295	4.8717	4.72992	4.82537	5.30293	4.95921	4.78295	4.8869	4.98799	4.84806	4.85532	4.59276	4.78279	4.86944	4.62595	5.01239	5.08016	5.23715	5.37655	5.32275	4.719	4.62405	4.99945	4.68399	4.70362	4.73853
HCER	-1.15072	-1.73697	-1.49208	-1.07127	-0.388922	0.109294	-2.41658	0.431142	-1.86512	-1.44379	-2.10905	-2.29195	-2.01101	-1.76562	-1.28174	-5.56661	-3.11528	-2.95456	-1.76317	-2.0601	-1.75584	-2.16812	-2.2304	-2.79486	-3.30187	-1.57433	-1.92303	-1.41812	-1.26153	-1.27125	-3.70463	-5.44851	NaN
LCER	-0.232599	-3.88044	-4.27928	-4.45482	-4.3133	-3.39441	-0.223643	0.0258793	-0.773738	-1.46435	-2.83341	-4.39593	-3.30329	-3.09789	-3.35698	-4.35993	NaN	NaN	-3.43753	-3.33497	-2.83547	-3.43596	-3.59946	-4.44222	-4.54625	-3.39289	-1.11779	-2.78289	-3.88044	-4.6295	NaN	NaN	NaN
LPC	0.134747	-0.605376	-0.636885	-0.803645	-0.595751	-0.765376	-0.977668	-0.213404	0.329066	-1.0514	-2.73793	-0.842956	-0.759014	-1.51375	-0.698998	-0.22297	-0.342451	-1.11123	-0.644758	-0.818579	0.073546	-1.40392	-3.66749	-2.08681	-1.68641	-0.175925	-0.0840585	-0.234126	-0.610653	-0.148321	-0.577767	-1.14019	-1.65381
LPE	-1.7051	-2.35476	-2.3133	-2.44536	-2.15329	-2.14944	-2.72356	-1.32337	-1.38873	-1.851	-3.46275	-3.32193	-2.03505	-2.5951	-2.0386	-3.19496	-2.34373	-3.26673	-1.64973	-1.79436	-1.28139	-1.58684	-2.59597	-3.59423	-3.83856	-2.43518	-2.2709	-2.2109	-2.44379	-2.74952	-2.78588	-3.55979	-4.39593
PC	5.23414	5.01997	5.07178	4.64283	5.10964	5.19669	3.04642	3.50056	3.85245	4.97814	3.7754	3.64351	4.13144	4.56579	5.05326	3.27143	3.50222	3.21064	4.305	4.00868	4.79491	4.25257	3.62817	2.67913	3.95056	5.33886	4.764	5.16995	5.35181	5.62455	3.48959	2.86566	2.31133
PE	5.30729	5.27354	5.25471	4.52614	5.12677	5.41071	2.57763	4.25492	3.97998	4.70135	3.67949	3.27074	3.57103	4.51851	5.02579	2.1877	2.93471	2.99872	4.49999	4.19562	4.99714	4.26418	3.42724	2.45154	3.8954	5.23188	4.83017	5.18018	5.24426	5.48563	2.88583	2.62159	1.43232
SM	3.09812	2.67708	2.74078	2.39854	2.73099	2.77357	1.73959	3.04331	2.29308	2.47137	1.58621	1.55361	3.01228	2.8811	2.7605	2.21272	2.51763	2.2961	2.41069	2.29837	3.28485	2.84732	2.51324	1.84181	1.86805	2.66617	2.41175	2.80124	2.77036	2.79469	1.72181	1.14718	0.703189
TAG	2.43619	0.689836	0.523361	1.50167	1.46472	1.6263	7.34391	7.50763	6.96937	2.93644	1.6173	1.69229	2.61831	2.2087	1.7395	6.54994	7.7569	8.39221	1.60644	1.36916	1.87606	1.99877	2.33105	2.69136	1.40081	1.3421	1.05651	2.115	0.880411	0.792022	3.10427	2.16729	1.95821

## Sheet: Supplementary Table S2b
	Patient A									Patient B									Patient C						Patient D
	A-1			A-2			A-H			B-1			B-2			B-H			C-1			C-H			D-1			D-2			D-H
Fatty acyl chain	1	2	3	1	2	3	1	2	3	1	2	3	1	2	3	1	2	3	1	2	3	1	2	3	1	2	3	1	2	3	1	2	3
CE(FA16:0)	-0.714302	-2.04513	-2.45799	-1.63891	-2.11528	-2.07218	-1.38722	-1.43401	-1.35402	-1.34373	-2.98279	-2.1623	-0.477944	-0.778927	-1.63129	-1.12218	-0.966066	-0.861186	-2.35402	-2.44065	-1.13353	0.0805212	0.377846	-0.00926291	-1.29903	-1.96635	-2.27021	-1.9908	-2.49005	-2.71786	-2.46913	-2.86355	-2.44458
CE(FA16:1)	-2.52616	-3.90401	-4.35698	-3.32626	-3.95232	-3.97937	-3.18836	-3.11404	-3.23786	-2.77794	-5.03505	-3.86145	-1.94898	-2.0505	-3.18705	-2.5632	-2.42508	-2.41273	-3.99539	-4.30757	-3.02327	-2.05769	-1.88523	-2.04335	-3.22297	-3.8847	-3.86355	-4.03978	-4.53282	-4.21893	-4.31905	-4.68038	-4.38383
CE(FA18:0)	-3.43129	NaN	NaN	-3.58727	-3.91485	-4.14051	-4.46753	-4.2109	-4.27648	-3.54793	NaN	-5.06371	-3.17919	-3.51622	-4.17919	-3.80591	-3.56661	-3.92796	NaN	-4.19496	-3.06854	-3.11279	-2.34887	-2.87726	-3.90617	-4.51953	-4.53952	-4.28771	NaN	-4.65472	NaN	NaN	NaN
CE(FA18:1)	-0.00303283	-1.50799	-1.92851	-0.875143	-1.29124	-1.15618	-0.947862	-0.67992	-0.738409	-0.834442	-2.29336	-1.89593	0.134352	-0.000144301	-0.994241	-0.664059	-0.352547	-0.253773	-1.38722	-1.4024	0.10044	0.857105	1.01806	0.758985	-0.777937	-1.16618	-1.41889	-1.04931	-1.60209	-1.9412	-2.01043	-2.67484	-2.4852
CE(FA18:2)	0.932288	-0.40316	-0.879914	-0.325178	-0.82521	-0.584025	0.0492126	0.271426	0.532267	-0.268295	-2.16683	-0.9703	0.830661	0.9911	-1.05919	-0.521391	0.345851	0.603976	-1.01946	-1.17756	-0.0197553	1.89542	2.05849	1.82928	0.493545	-0.0411202	-0.512925	-0.313836	-0.818579	-0.942584	-1.09789	-1.43987	-1.48439
CE(FA18:3)	-3.45958	-4.76808	NaN	-4.90833	-5.2109	-5.43596	-4.0807	-4.06854	-4.00926	-4.46116	NaN	-5.24332	-3.3629	-3.54288	-5.22702	-4.10036	-3.5632	-3.54456	-5.21625	NaN	-4.37482	-2.66749	-2.56661	-2.80894	-4.0905	-4.69526	-4.77992	-4.84063	-5.29903	-5.06854	-5.32771	NaN	NaN
CE(FA20:0)	-0.859352	NaN	NaN	-3.40049	NaN	NaN	-1.38722	-1.53533	-1.92906	-3.08436	NaN	NaN	-0.619049	-2.46116	-4.27928	-1.15521	-1.47794	-2.03919	NaN	-4.77201	NaN	-2.48116	-1.14976	-1.72595	NaN	NaN	-4.02093	-3.64025	NaN	NaN	-2.66658	-3.6206	-2.8646
CE(FA20:1)	-2.22702	-5.73312	NaN	-4.34227	-5.3629	-4.90833	-3.06371	-2.70463	-3.26951	-4.21893	NaN	NaN	-1.99482	-3.93677	-4.90401	-2.38534	-2.22634	-2.82521	NaN	NaN	-4.00462	-3.89754	-2.31043	-2.82828	NaN	NaN	-5.42353	-4.89111	NaN	NaN	-4.24332	-5.60121	-4.58727
CE(FA20:3)	-4.0517	-4.52284	-5.19496	-2.64747	-2.88897	-3.2723	-5.46753	NaN	-5.42353	-4.07826	-5.29336	NaN	-4.51953	-3.98393	-4.30757	-5.59423	-4.86565	-4.61176	-4.29903	-4.15843	-1.95568	-3.71217	-3.42663	-3.78588	-4.28771	-3.98393	-4.37482	-3.88257	-4.65472	-4.55639	NaN	NaN	NaN
CE(FA20:4)	-1.8049	-3.33789	-3.61883	-1.7413	-1.94898	-2.20623	-3.46913	-3.12155	-2.62327	-2.41043	-4.27648	-3.5632	-2.07582	-1.4434	-2.63935	-3.19496	-2.57175	-2.24537	-2.67669	-2.72261	-0.932086	-0.506763	-0.58316	-0.742024	-1.90942	-2.47313	-2.87408	-2.29903	-3.0081	-3.32049	-3.69339	-4.29619	-4.13543
CE(FA20:5)	-2.77497	-4.17919	-4.58381	-3.73504	-3.99309	-3.79586	-3.8365	-3.75633	-3.38383	-4.77596	NaN	NaN	-4.2029	-3.59597	-5.39289	-4.99769	-4.69526	-4.48358	NaN	-5.69526	-4.34813	-3.58901	-3.48197	-3.96578	-4.71407	-4.84892	-5.37482	-5.03032	-6.39289	-5.66566	NaN	NaN	NaN
CE(FA22:5)	-3.71976	-5.51953	-5.52616	-3.15457	-3.37183	-3.8997	-4.9703	-5.05409	-5.31617	-5.36885	NaN	NaN	-3.82419	-4.98393	-5.93016	-4.9568	-5.14816	-5.42973	NaN	-5.46116	-3.18968	-5.48681	-4.20823	-4.36587	NaN	-5.20556	-5.63666	-5.10284	-5.53952	NaN	-5.39289	NaN	NaN
CE(FA22:6)	-3.28912	-5.22702	-5.06854	-3.0613	-3.07218	-3.37782	-4.18442	-3.86145	-4.08314	-5.20025	NaN	NaN	-3.47554	-3.9908	-5.10284	-4.47073	-4.20556	-4.56661	-5.00231	-4.76024	-3.71407	-3.93898	-3.42043	-3.71976	-4.673	-4.92577	-4.89969	-4.59771	-5.29336	NaN	-5.18968	NaN	-5.8365
CER(FA14:0)	-5.31617	-5.59423	-5.62238	-5.78787	-5.23786	-5.81198	-5.36885	-5.3629	-5.52616	-5.46753	-5.60121	-5.54625	-5.65109	-5.74855	-5.71786	-5.69526	-5.52616	-5.553	-5.20025	-5.61529	-5.73312	-6.07826	-5.71786	-5.79586	-5.62238	-5.60121	-5.45482	-5.45482	-5.72547	-5.89539	-6.14816	-5.673	-5.85308
CER(FA16:0)	-2.14369	-2.33789	-2.11591	-2.32193	-1.52866	-0.993379	-5.13797	-4.41427	-3.44379	-2.5039	-3.0505	-3.48036	-2.40813	-2.20756	-1.22871	-3.79987	-3.4344	-3.35107	-2.18442	-2.36068	-1.91104	-2.70181	-2.77398	-3.32049	-4.11279	-2.87726	-3.13543	-3.09419	-3.18442	-3.01742	-5.78787	-5.553	-5.59423
CER(FA18:0)	-6.55979	-6.61529	-6.38082	NaN	-6.03032	-5.62238	-5.32193	-5.07826	-4.97937	-5.56661	NaN	-6.39289	-4.96578	-5.33934	-4.79186	-5.59423	-5.45482	-5.09296	-6.18968	-6.45482	NaN	-5.76415	-5.673	-5.8365	NaN	-5.45482	-6.38082	-6.23243	-6.08804	-6.06854	-4.57347	-4.49005	-5.15329
CER(FA22:0)	-5.25981	-5.65109	-5.08804	-4.77992	-4.10284	-3.83444	NaN	-5.12784	-5.02093	-4.64025	-5.14305	-5.65836	-4.60823	-4.67669	-4.22972	NaN	-5.05889	NaN	-5.1078	-5.48681	-5.00231	-5.28771	-5.2709	-5.52616	-6.3452	-5.09296	-5.52616	-5.44222	-5.60121	-5.39289	-6.06854	-6.45482	NaN
CER(FA24:0)	-3.73121	-4.30187	-4.08804	-3.77004	-3.04573	-2.76513	-5.46116	-4.68409	-4.58381	-3.33497	-3.6878	-4.76415	-3.47875	-3.90185	-3.03032	NaN	-4.52284	-6.44222	-4.24059	-4.47073	-3.83856	-4.40202	-4.3452	-4.71786	-5.22162	-4.65836	-4.71028	-4.30757	-4.72547	-4.46753	-5.12281	-5.57347	-5.86145
CER(FA24:1)	-3.72929	-4.07097	-3.73697	-3.85308	-3.21223	-2.79386	-4.50963	-3.83239	-3.33934	-3.07461	-3.64566	-3.76808	-2.62149	-2.50799	-2.33134	-4.88683	-3.51128	-4.38987	-3.10905	-3.28349	-2.82113	-3.39745	-3.14688	-3.60121	-5.02562	-3.07218	-3.3555	-3.69152	-3.50144	-3.49981	-5.4112	-5.3629	-5.8039
CER(FA26:0)	NaN	NaN	NaN	NaN	NaN	-6.58727	NaN	NaN	NaN	-5.00231	-5.54625	-6.09789	-6.89539	NaN	-5.04931	-4.03978	NaN	-3.60823	NaN	NaN	NaN	-5.84477	NaN	NaN	-6.82828	NaN	NaN	NaN	NaN	NaN	NaN	NaN	NaN
DAG(FA12:0)	-3.75828	-3.49492	-3.12155	-3.86565	-4.55639	-4.39897	-3.01392	-3.2029	-3.36885	-4.35402	-3.61883	-4.00231	-3.24742	-3.93898	-4.82419	NaN	-4.28209	NaN	-4.32771	-2.85308	-4.42043	-4.42663	-3.60647	-3.31905	-3.14816	-4.26257	-3.58727	-3.26534	-4.65472	-2.90401	-4.09542	-4.73697	-2.93457
DAG(FA14:0)	-4.79586	-5.01159	-4.0807	-5.3629	-5.23243	-4.63666	-4.15329	-3.74082	-3.70275	-5.00231	NaN	-3.10284	-4.90833	-4.33352	NaN	-4.22972	-5.04931	-3.11279	-5.11279	-3.84477	-5.29903	-4.90401	-4.94786	-3.8954	-4.81198	-5.71028	-4.33352	-4.07097	-5.43596	-4.04216	-5.673	NaN	-4.70651
DAG(FA16:0)	-0.817308	-0.68455	-0.324455	-1.10222	-0.0881934	0.732139	-0.838822	-0.833156	-0.860661	-0.614182	-1.71643	-1.343	-0.775466	-0.310254	-0.0133342	NaN	-0.579491	NaN	-0.90671	-0.667263	-0.703455	-0.583809	-0.516636	-0.858829	-1.41619	-0.435183	-0.58208	-1.19826	-1.14561	-1.04603	-1.87091	-1.57433	-1.82572
DAG(FA16:1)	-5.93016	-5.78787	-4.06371	NaN	-5.00231	-3.40049	-3.20158	-3.65836	-4.18968	-3.24469	NaN	-5.85308	-3.84063	-5.00694	-4.19232	-0.939814	-2.9908	-0.333334	-5.46116	-5.38082	-5.2109	-3.6206	-5.21625	-4.49655	-4.71407	-4.85308	-5.01625	NaN	NaN	NaN	-6.00231	-5.05889	-4.08804
DAG(FA18:0)	-2.08988	-2.19496	-2.00173	-2.58381	-1.83239	-1.24982	-2.54793	-2.20889	-2.29832	-2.16812	-3.26396	-3.08192	-2.14433	-1.99654	-1.81198	-3.84477	-1.99194	-2.97256	-2.55894	-2.40507	-2.15008	-1.86775	-1.77645	-2.36959	-2.58901	-2.0523	-2.00984	-2.87303	-2.81705	-2.84166	-2.76317	-2.76611	-3.06492
DAG(FA18:1)	-0.558517	-0.565545	-0.235994	-1.04157	-0.398589	0.223793	0.140124	0.0308304	-0.191656	-0.436354	-1.2567	-0.961283	-0.446148	-0.308823	-0.136379	-2.39517	0.0532504	-2.0315	-0.731206	-0.46176	-0.62171	-0.285601	-0.244685	-0.523255	-0.651994	-0.324997	-0.37202	-0.902659	-1.01275	-0.901311	-1.30793	-1.27474	-1.074
DAG(FA18:2)	-2.33497	-2.71881	-2.03386	-2.82317	-2.11716	-1.40316	-1.73456	-1.75001	-1.7084	-2.22297	-3.14433	-3.24605	-2.13797	-1.84011	-1.66292	-0.319046	-1.66703	0.375512	-3.02797	-2.57691	-2.49086	-1.57863	-1.55894	-1.87303	-2.19166	-1.67162	-1.97483	-2.41043	-2.69993	-2.38685	-2.82931	-2.27928	-2.66018
DAG(FA20:0)	-0.823167	-4.57691	NaN	-3.52616	-4.40202	-4.30757	-1.36105	-1.25498	-2.0948	-2.84996	NaN	-3.76611	-0.427983	-2.1488	-3.60999	NaN	-1.30258	NaN	NaN	-4.12281	-4.35107	-2.04275	-1.15746	-1.63487	-4.71407	-4.18705	-4.01159	-3.6529	NaN	NaN	-2.48843	-3.31905	-2.37857
DAG(FA20:3)	NaN	-4.41427	-3.87408	-5.86986	-4.00926	-3.16359	-5.65836	-5.11279	-5.79586	-5.93898	NaN	-5.92139	NaN	-4.40507	-3.72356	NaN	NaN	NaN	-4.553	-5.72547	-5.27648	-5.77992	-5.51293	-5.42973	-5.17919	-4.2109	-4.46753	-5.69526	-4.8365	-4.87408	NaN	NaN	NaN
DAG(FA20:4)	-4.31043	-3.5649	-2.98051	-4.02562	-2.68966	-1.68826	-5.78787	-4.87832	-5.24332	-4.24332	-6.55979	-5.03032	-3.33643	-2.91811	-2.92358	-5.82011	-4.3629	NaN	-4.02327	-3.90185	-3.63308	-3.57863	-3.49818	-3.58035	-5.8365	-2.74275	-2.8049	-4.02562	-3.57347	-3.52949	-5.94786	-5.89539	-5.86986
DAG(FA22:6)	-4.94342	-4.27928	-4.07582	-4.38082	-3.59074	-2.92796	-5.68038	-5.82828	-4.74082	-5.12784	-6.13797	-5.91267	-4.76415	-4.33643	-4.39593	NaN	-5.03505	NaN	-6.14816	-5.98393	-5.93016	-5.32771	-5.23243	-6.55979	-5.98393	-4.37183	-4.6295	-5.9568	-4.83239	-5.14816	-6.03032	-5.04931	-5.37482
DCER(FA24:1)	-3.45166	-3.5345	-3.45799	-3.59074	-3.36587	-3.30615	-3.22837	-3.02327	-3.15714	-3.45482	-3.47393	-3.16618	-3.42973	-3.14305	-2.96578	NaN	-3.18574	NaN	-3.25154	-3.11528	-3.48681	-3.34813	-3.3452	-3.3133	-3.5345	-3.42353	-3.44065	-3.16747	-3.12155	-3.23923	-3.36885	-3.5632	-3.1976
DCER(FA26:1)	-5.08804	NaN	NaN	-5.03505	-4.53282	-4.15329	-4.31043	-3.72166	NaN	-4.47714	-4.16618	-3.9105	NaN	-4.12784	-4.24332	NaN	NaN	NaN	-4.35993	-4.84892	-5.12281	-4.85308	NaN	-4.68409	NaN	-4.1976	-4.29619	-4.72547	NaN	-3.95456	-4.72929	-4.64747	NaN
FFA(FA12:0)	0.844225	0.573472	0.870108	0.463413	0.488515	0.5065	0.539233	0.793355	0.306379	0.497536	0.892508	1.17938	0.685985	0.415759	0.652693	-4.01159	0.556993	-3.63846	0.401303	0.543199	0.568324	0.385265	0.47467	0.390117	0.372841	0.418352	0.349705	0.538737	0.477263	0.716508	0.335369	0.381616	0.594166
FFA(FA14:0)	1.95669	1.83935	1.90858	1.60819	1.55807	1.66639	1.96746	1.97929	1.65425	1.78006	2.05454	2.37623	1.91066	1.69773	2.01838	0.690641	1.87814	0.639973	1.61259	1.81963	1.86267	1.63469	1.83163	1.89356	1.76901	2.15212	2.16697	1.89033	1.75074	2.11969	1.76473	1.74605	1.98634
FFA(FA14:1)	-1.52284	-1.56961	-1.59597	-1.74227	-1.77794	-1.55427	-1.40163	-1.35845	-1.58857	-1.34666	-1.53491	-1.10905	-1.21223	-1.54246	-1.45206	2.03875	-1.5245	2.07974	-1.61176	-1.61971	-1.54751	-1.7471	-1.46873	-1.6295	-1.51334	-1.2856	-1.03919	-1.50594	-1.65927	-1.44693	-1.62683	-1.61617	-1.60999
FFA(FA15:0)	1.36244	1.19623	1.13146	1.01128	0.84559	1.02765	1.27572	1.46362	0.847756	0.797179	1.14607	1.69501	1.06619	0.803062	1.39808	-1.23141	1.00777	-1.36476	0.805705	0.972252	0.954792	0.734395	1.00533	1.04201	0.846473	1.30112	1.461	1.20877	0.868055	1.16601	0.856866	0.720366	1.27411
FFA(FA16:1)	-0.562559	-0.334243	-0.496346	-0.578198	-0.536587	-0.514573	-0.56192	-0.396498	-0.589225	-0.508814	-0.410812	-0.123748	-0.39138	-0.560217	-0.5041	6.17147	-0.319046	6.05276	-0.632853	-0.382137	-0.330429	-0.478145	-0.156016	-0.233787	-0.124534	-0.206395	1.1044	-0.450084	-0.593137	-0.253601	-0.538471	-0.516017	-0.650861
FFA(FA17:0)	1.25423	1.10192	0.969012	0.87633	0.685985	0.815903	1.07957	1.097	0.763667	0.962364	1.00274	1.46884	1.04998	0.877509	1.38549	0.0209111	0.856627	0.142087	0.762646	0.934026	0.931002	0.723777	0.856866	1.06385	0.910426	1.44769	1.44255	1.11823	0.955982	0.989284	0.937872	0.886901	1.28351
FFA(FA18:1)	1.85471	2.21341	1.09126	1.81357	1.39397	1.40556	1.55444	1.51843	2.01675	1.70026	1.46263	2.5542	1.99885	1.80116	1.74265	5.39692	2.18561	5.3028	1.49943	1.59908	1.99559	1.71765	2.17185	2.52361	2.77943	2.81069	2.79321	1.63747	1.53037	1.94182	1.95054	1.83362	1.18441
FFA(FA18:2)	0.912497	1.10239	0.190931	0.790438	0.360982	0.391438	0.446891	0.311038	0.878686	0.675184	0.202888	1.41012	0.848077	0.705226	0.469052	1.97166	0.961549	1.87062	0.188907	0.421802	0.588037	0.619836	1.20088	1.28007	1.15426	1.26652	1.09748	0.561693	0.507008	0.731183	0.748891	0.779806	0.203013
FFA(FA18:3)	1.86956	2.05696	1.84362	1.91976	1.91388	2.07779	1.8007	1.96968	1.99487	0.261952	0.182819	1.16845	0.692606	0.339821	0.641638	0.919302	0.514703	0.654985	1.8781	2.01296	2.05395	1.85136	2.0755	1.87161	2.05631	0.35208	0.201759	0.235605	0.491084	0.434348	0.624335	0.60966	0.3744
FFA(FA18:4)	-2.52284	-2.52284	-2.55131	-2.51457	-2.343	-2.2723	-2.75731	-2.77497	-2.62861	-3.01976	-2.90509	-2.71501	-3.09173	-3.05889	-3.0081	0.352194	-2.90509	0.145612	-2.3474	-2.38082	-2.43518	-2.80591	-2.56661	-2.75049	-2.48358	-2.40278	-2.52201	-3.04692	-2.82931	-2.80289	-3.33206	-3.12155	-2.87303
FFA(FA20:0)	1.20414	1.17223	0.89933	0.759071	0.824564	0.857026	0.932515	0.872238	1.29608	1.41446	1.38056	1.53595	1.72644	1.58515	1.14052	-3.07339	1.19182	-2.84788	0.595313	1.22342	1.01321	0.831553	1.64224	1.56272	1.69077	1.91655	1.63315	1.22571	1.28771	1.50513	1.10172	1.63008	1.50167
FFA(FA20:1)	-0.427595	-0.694788	-0.560643	-0.986216	-1.13479	-0.908334	-0.784632	-0.280159	-0.746132	-0.865122	-0.402397	-0.298495	-0.690125	-0.947584	-0.726424	1.46048	-0.705806	1.0263	-0.789112	-0.715486	-0.538052	-0.950927	-0.646112	-0.695723	-0.562772	-0.346848	-0.339893	-0.848661	-1.01888	-0.47915	-0.951485	-1.08927	-0.682233
FFA(FA20:2)	-2.17984	-2.27579	-2.43207	-2.52201	-2.31473	-2.17137	-2.23718	-2.20556	-2.48843	-2.48358	-2.72452	-2.18836	-2.47233	-2.58554	-2.32121	-0.57497	-2.64566	-0.52824	-2.45324	-2.17332	-1.84425	-2.50308	-2.26396	-2.20623	-2.10532	-1.66979	-1.48036	-2.5632	-2.78986	-2.43753	-2.81097	-2.84581	-2.61617
FFA(FA20:3)	-1.24195	-1.72166	-1.73648	-1.97256	-1.86407	-1.35808	-1.83084	-0.79036	-1.42934	-1.68223	-0.943694	-1.13037	-1.57863	-1.60779	-1.40813	-2.67484	-0.989936	-2.64566	-1.39745	-1.58944	-1.28279	-2.03978	-1.99654	-1.88151	-0.613962	-0.481968	-0.33061	-1.94953	-2.11779	-0.998846	-2.131	-2.12406	-2.25981
FFA(FA20:4)	-0.213905	-1.58381	-1.36179	-1.61794	-1.20789	-0.5245	-2.08865	-2.13037	-1.46833	-1.33279	-1.65972	-1.38911	-1.00433	-0.948697	-0.70463	-0.733363	-1.59248	-1.11935	-0.865911	-0.883635	-0.145765	-1.34666	-0.954837	-0.974829	1.37934	1.16575	1.28244	-1.30543	-1.309	-1.15072	-2.20091	-1.90996	-2.30543
FFA(FA20:5)	-1.75584	-2.1565	-1.96466	-2.28139	-2.35476	-1.93401	-2.16877	-2.02738	-2.02974	-2.10718	-2.1016	-1.67577	-2.09296	-2.06733	-1.91376	-1.91104	-1.97143	-1.60428	-2.26327	-2.16942	-2.10594	-2.30757	-2.0221	-2.13797	-1.25739	-0.99683	-1.07765	-1.78836	-2.26257	-1.9568	-2.05709	-2.29265	-1.88843
FFA(FA22:0)	0.655535	0.591488	0.353549	0.294665	0.375623	0.329755	0.355806	0.468323	0.731791	0.788352	0.796515	0.946881	1.08236	0.949498	0.551491	-2.17397	0.54201	-1.9703	-0.013043	0.714927	0.51167	0.34153	1.16774	1.12572	1.25749	1.48465	1.20677	0.584097	0.695638	0.97563	0.504976	0.911346	0.809991
FFA(FA22:1)	0.97629	0.337997	0.0396999	-0.100979	0.195348	0.310573	0.647913	0.938775	1.00115	1.03823	1.4086	1.68104	1.36631	1.27262	1.23622	0.857026	1.30474	0.460061	0.224905	0.145612	0.178109	0.0949116	0.622462	0.991027	0.94703	1.55802	0.907814	0.941482	0.744764	1.78994	0.955387	0.675093	0.979001
FFA(FA22:2)	-2.69152	-2.84166	-2.90942	-3.11904	-2.9412	-2.65472	-2.81299	-2.49818	-2.6206	-3.04811	-2.89111	-1.94564	-2.6144	-2.77201	-2.83547	1.70978	-2.84373	1.32002	-2.8625	-2.99539	-2.99424	-3.15972	-2.98279	-2.78886	-2.71501	-1.95512	-1.68362	-2.9703	-3.20025	-2.95568	-3.12406	-3.31905	-2.94342
FFA(FA22:4)	-2.31833	-3.06371	-3.00462	-3.14561	-2.74662	-2.32121	-3.16488	-2.98736	-3.1367	-2.64205	-3.03268	-2.81705	-2.91921	-2.89754	-2.55979	-2.39062	-2.98393	-2.70651	-2.73697	-2.7084	-2.14369	-3.15972	-2.87197	-2.85204	-3.01508	-1.72213	-1.64928	-3.21625	-2.99539	-2.78687	-3.1976	-3.45324	-3.01159
FFA(FA22:5)	-1.50758	-2.39138	-2.09357	-2.26951	-2.23786	-1.87726	-2.49818	-2.20025	-2.25085	-2.22162	-2.24605	-1.98165	-2.12784	-2.37857	-1.90996	-2.95121	-2.37557	-2.9737	-2.30116	-2.30757	-1.90833	-2.47714	-2.14561	-2.17332	-2.21223	-1.39631	-1.42546	-2.3133	-2.45245	-2.29053	-2.38987	-2.5547	-2.0505
FFA(FA22:6)	-1.17104	-1.56661	-1.63666	-1.79336	-1.63935	-1.27195	-1.68919	-1.61176	-1.40775	-1.63039	-1.7666	-1.34593	-1.34483	-1.45482	-1.66383	-2.10967	-1.79686	-2.2709	-1.90996	-1.63935	-1.57089	-1.9412	-1.43362	-1.44772	-1.45285	-0.831615	-1.01567	-1.70934	-1.8604	-1.56704	-1.97767	-1.5245	-1.62104
FFA(FA24:0)	-0.836501	-0.885233	-1.01333	-1.152	-1.03978	-1.11873	-0.999135	-1.02944	-0.961283	-0.652674	-0.667722	-0.419855	-0.768076	-0.875672	-0.294597	-1.51457	-1.22263	-1.75926	-1.19562	-0.942307	-0.977668	-1.26639	-1.03741	-0.905899	-0.85022	-0.268469	-0.314194	-1.04394	-1.19562	-0.906981	-1.01976	-1.1818	-0.697125
FFA(FA24:1)	0.252779	-0.419276	-0.650635	-0.756575	-0.503078	-0.326263	-0.00578236	0.0761487	0.161565	0.226508	0.57289	0.7554	0.558659	0.430499	0.52296	-0.847362	0.460376	-0.780661	-0.446934	-0.630171	-0.417733	-0.630617	-0.0784114	0.165944	0.134878	0.995376	0.397036	0.0866479	-0.0662763	0.883621	0.148348	-0.113567	0.123004
HCER(FA16:0)	-2.02974	-2.73889	-2.68038	-2.30543	-1.69947	-1.35071	-5.69526	-4.79987	-5.26534	-3.17007	-3.87832	-3.94564	-3.9703	-3.553	-2.69432	NaN	-4.61529	NaN	-2.8625	-3.15586	-2.82317	-4.31617	-4.50308	-5.50635	-4.49655	-2.91921	-3.12029	-2.56064	-2.26188	-2.25842	NaN	NaN	NaN
HCER(FA20:0)	-5.48681	-5.68038	-5.49981	-4.78389	-3.94786	-3.33643	-6.39289	-3.90185	-5.68038	-5.04931	-5.58727	-5.57347	-5.60823	-5.58035	-5.42353	NaN	NaN	NaN	-5.82011	-6.22162	-5.71028	-5.78787	-5.42353	-6.02093	NaN	-5.82828	NaN	-5.92139	-5.74855	-5.88683	NaN	NaN	NaN
HCER(FA20:1)	NaN	NaN	-5.74855	-6.4933	-5.54625	-4.98393	NaN	NaN	NaN	NaN	NaN	NaN	-4.90833	-4.61883	-5.75633	NaN	-5.32193	-5.84477	-5.22162	-5.42973	-5.53282	-5.07826	-4.6878	-4.77201	NaN	-5.90401	-5.99309	NaN	NaN	NaN	NaN	NaN	NaN
HCER(FA22:0)	-4.61176	-4.97937	-4.45799	-3.95232	-3.26119	-2.79887	-5.4933	-2.95009	-5.04931	-4.3629	-5.03032	-5.71786	-5.54625	-5.44851	-4.92577	NaN	NaN	-5.26534	-5.73312	-5.77201	-5.33352	-6.02093	-6.00231	NaN	-6.16877	-5.12784	-5.51953	-4.85726	-5.04454	-4.93457	NaN	NaN	NaN
HCER(FA24:0)	-3.58554	-4.00694	-3.79786	-3.28209	-2.60823	-2.04811	-4.07582	-1.20689	-3.58901	-3.79386	-4.17658	-4.81604	-5.11279	-4.71407	-3.91702	NaN	-5.39897	NaN	-4.79186	-5.21625	-4.70275	-4.79987	-5.31617	-5.99309	-5.62238	-4.42043	-4.90833	-4.14305	-4.07097	-4.49655	-5.24332	-6.74855	NaN
HCER(FA24:1)	-4.48681	-4.76415	-4.59771	-4.46116	-3.93677	-3.62415	-4.13543	-0.990223	-3.39289	-3.64928	-4.13037	-4.33643	-4.44222	-4.09789	-3.87408	NaN	-5.2709	-5.29336	-4.11279	-4.77992	-4.29619	-4.66566	-5.21625	-5.51953	-5.44851	-4	-4.1976	-3.8427	-3.5632	-3.42663	-4.93898	-6.20025	NaN
LCER(FA16:0)	-0.881507	-4.66566	-4.27928	-4.45482	-4.3133	-4.02797	-0.822911	-0.641154	-1.44615	-2.32988	-3.4852	-4.39593	-4.14816	-3.82011	-4.04216	-4.35993	NaN	NaN	-4.12784	-4.03741	-3.61883	-4.03032	-4.44222	-4.44222	-4.54625	-4.37482	-1.81147	-3.43129	-3.88044	-4.6295	NaN	NaN	NaN
LCER(FA24:1)	-2.0905	-5.13289	NaN	NaN	NaN	NaN	-2.26812	-2.22162	-2.60999	-3.01508	-4.29619	NaN	-4.47714	-4.44222	-4.75633	NaN	NaN	NaN	-4.82828	-4.70651	-4.08804	-5.00231	-4.77596	NaN	NaN	-4.40813	-2.97824	-4.24879	NaN	NaN	NaN	NaN	NaN
LPC(FA16:0)	-0.898081	-1.52326	-1.71833	-1.43362	-1.51251	-1.8396	-2.43284	-1.47554	-0.485196	-1.77645	-2.73793	-1.61706	-1.40583	-2.01917	-1.82982	NaN	-0.89191	NaN	-1.78339	-1.88151	-1.2039	-1.95121	NaN	-3.0529	-2.38082	-1.34666	-1.28736	-1.05739	-1.25705	-0.814768	-1.89004	-2.47875	-2.56832
LPC(FA18:0)	-2.84063	NaN	-3.04573	-3.30329	-3.65836	-3.22297	NaN	-2.82011	-2.2109	NaN	NaN	NaN	NaN	NaN	NaN	-2.32626	NaN	-3.12406	-3.56832	NaN	-2.57691	NaN	NaN	NaN	NaN	-2.62772	-2.62327	-2.89647	NaN	-2.41812	NaN	NaN	NaN
LPC(FA18:1)	-2.28279	-3.23243	-2.96128	NaN	-2.90833	-3.08804	-2.851	-2.51457	-2.72356	-2.39138	NaN	-3.25705	-2.22769	-3.2723	-2.10905	-2.36587	-3.17919	NaN	-2.50471	-2.35402	-2.06311	-3.06733	NaN	-3.12155	NaN	-2.96804	-2.26534	-3.31905	-3.11404	-2.76906	-2.57863	-3.47554	NaN
LPC(FA18:2)	-3.41427	-3.01392	-3.48036	-3.30329	-3.33934	-3.56832	-2.44144	-2.42508	-2.52036	NaN	NaN	-2.9771	NaN	NaN	-3.28069	NaN	-2.84166	NaN	-3.49818	-3.32337	-3.0505	NaN	-3.66749	NaN	-3.07461	-3.04335	-2.6144	-2.88683	-3.04811	NaN	-2.10222	-2.43987	-2.74468
LPE(FA18:0)	-4.09542	-4.84892	-4.41735	-4.97483	-4.38987	-4.52616	-3.72356	-3.49005	-3.03386	-5.05409	NaN	-4.48358	-3.84477	-4.71407	-4.07582	-3.96128	-4.35993	-4.86986	-3.79786	-3.73121	-2.86881	-5.16877	-5.28209	-5.71786	NaN	-4.662	-3.9568	-4.49005	-4.39289	NaN	-3.90401	-4.17658	-4.39593
LPE(FA18:1)	-3.11029	-3.58554	-3.66566	-4.00462	-3.73312	-4.03978	-3.72356	-1.91757	-2.90077	-2.82419	-3.46275	-4.17658	-3.36438	-3.71407	-3.27788	-4.47714	-3.72547	-3.8427	-2.99654	-3.02679	-2.8049	-2.99769	-3.93677	-4.77992	-4.43284	-4.10284	-3.77004	-3.50964	-4.08804	-4.12532	-4.2709	-5.08804	NaN
LPE(FA20:4)	-3.58381	-3.68966	-3.72356	-3.96804	-3.71596	-3.82828	NaN	NaN	-4.77201	-4.42353	NaN	NaN	-4.74468	-4.28771	-4.3133	NaN	NaN	NaN	-3.8997	-4	-3.34081	-4.04216	-4.31043	-5.18968	NaN	-4.84477	-4.662	-4.15329	-4.04216	-3.95009	-5.24332	NaN	NaN
PC(FA14:0)	-1.64837	-2.70651	-1.46993	-1.74662	-2.14369	-1.82777	NaN	-1.96241	-2.58467	-0.824699	-2.29974	-2.699	NaN	-2.41812	-1.08009	NaN	-3.45958	NaN	-0.540568	-1.23854	-0.585107	-1.61617	NaN	NaN	-2.82521	-2.17658	-2.56832	-1.52036	-2.01683	-1.78936	-2.92796	-3.51787	NaN
PC(FA16:0)	4.99866	4.71406	4.7679	4.42823	4.91027	4.96923	2.79689	3.22963	3.56847	4.76452	3.61753	3.46172	3.97323	4.33584	4.80029	NaN	3.24448	NaN	3.94932	3.6514	4.34758	3.81336	3.2288	2.30929	3.64868	5.18396	4.5951	4.97331	5.17915	5.48991	3.14615	2.50287	2.012
PC(FA16:1)	0.601697	0.571531	0.748118	0.0207689	0.601221	0.720016	NaN	-1.24845	-1.42353	1.02913	0.188528	-0.142736	-0.72547	-0.185409	0.78668	3.03386	-0.29018	2.98772	0.383718	0.196859	0.624054	0.391108	-0.810966	-1.93677	-0.106716	-0.440068	-1.57132	-0.116692	-0.401825	-0.870915	NaN	NaN	NaN
PC(FA18:0)	2.48851	2.42288	2.52188	2.08641	2.49498	2.53608	0.424922	0.790939	1.43952	1.9164	0.726831	0.692427	1.35236	1.70876	2.28398	NaN	0.778797	NaN	1.71436	1.46367	2.44498	1.70182	1.03801	0.240986	0.630312	2.01643	1.65732	2.20877	2.39391	2.2896	1.13803	0.51339	-0.21073
PC(FA18:1)	4.0288	3.88805	3.96374	3.29929	3.70717	3.8712	1.87275	2.45075	2.31545	4.14877	3.03221	2.7488	2.89286	3.32642	4.0351	0.319271	2.47998	0.356707	3.57072	3.1998	3.85354	3.24201	2.50995	1.4426	2.86985	3.48242	3.02855	3.60163	3.50774	3.63565	1.91674	1.18922	0.711054
PC(FA18:2)	2.404	1.9384	1.9008	1.68621	2.08427	2.33925	2.09903	2.18713	2.66492	2.7317	0.90381	1.06654	1.84056	2.30021	2.61018	2.4518	1.7863	2.14026	1.13731	0.97159	2.0653	2.6589	1.88932	0.899717	2.30182	3.06735	2.54191	2.77231	2.76526	3.06288	2.72661	2.17284	1.59889
PC(FA20:3)	1.18663	1.41722	1.39429	0.595981	0.933875	0.923415	NaN	-2.02034	-0.110604	-0.0292936	-0.971431	-0.656763	-0.79636	0.138552	1.04145	NaN	NaN	NaN	-0.422172	-0.149761	0.546166	-1.39214	-1.34154	-1.97313	-0.668409	1.27876	0.605305	1.04921	1.36491	1.58775	-2.26743	NaN	NaN
PC(FA20:4)	3.16306	3.01296	2.99554	2.67331	3.18797	3.22	-1.81249	-0.784135	0.359971	1.91215	0.635337	0.801655	2.20283	2.76122	2.73965	NaN	0.615699	NaN	1.73101	1.64966	2.72851	1.59254	1.5539	0.652142	1.40675	3.89148	3.34887	3.56444	3.95448	4.41558	-0.56192	-0.724516	-1.46077
PC(FA20:5)	-1.61176	-1.8831	-1.65699	-2.13987	-1.60999	-1.49614	NaN	NaN	-2.0315	NaN	NaN	NaN	NaN	NaN	NaN	NaN	NaN	-2.2304	NaN	NaN	NaN	NaN	NaN	NaN	NaN	NaN	NaN	NaN	NaN	NaN	NaN	NaN	NaN
PE(FA16:0)	4.00608	3.99816	4.01278	3.57297	4.17866	4.52713	1.11237	3.36118	2.78448	3.64237	2.83875	2.33785	2.53329	3.38571	4.00391	NaN	1.91391	NaN	3.30128	2.9304	3.64044	3.14303	2.2212	1.2909	2.8854	4.13309	3.66459	4.02235	4.04299	4.28911	1.42787	1.014	-0.612417
PE(FA16:1)	-3.25981	-3.42663	-2.76415	-4.2709	-3.59423	-2.3452	NaN	-1.44969	NaN	-1.41388	-2.96241	-3.56149	NaN	-4.09542	-1.93677	NaN	-3.96353	NaN	-2.62238	-3.41427	-3.07826	-1.69947	-4.3452	NaN	-2.20556	-2.74952	-4.2109	-3.5547	-4.23243	-4.22432	NaN	NaN	NaN
PE(FA18:0)	4.23213	4.18118	4.11717	3.24186	3.81304	4.01884	1.65246	2.72303	2.80292	3.18342	1.93847	1.53037	2.37237	3.23551	3.5713	0.846554	1.54641	2.01014	3.10189	2.86003	3.76124	2.82069	2.22048	1.24993	2.32501	3.8433	3.60349	3.88082	4.00722	4.23957	1.88932	1.70682	0.741316
PE(FA18:1)	3.22028	3.1838	3.21753	2.1307	2.83368	3.17052	1.41224	3.51443	2.24562	3.47698	2.63164	2.19695	1.85619	2.84467	3.3875	NaN	1.59101	NaN	3.16345	2.82273	3.38753	2.90192	1.84101	0.837943	2.56071	3.20933	2.69539	3.19552	3.06248	3.2056	1.02034	0.495695	-1.01508
PE(FA18:2)	0.481196	0.361993	0.202386	-0.105008	0.633292	0.946656	0.0461418	0.794437	1.00942	0.785592	-0.654944	-1.25291	-0.209895	0.668755	0.920293	1.10205	0.0922074	1.63134	-0.363457	-0.507378	0.182057	1.69055	0.42094	-0.730249	1.33577	1.33937	0.703721	1.32158	0.936968	0.980464	-0.162622	-0.175599	-1.6206
PE(FA20:3)	0.936365	1.17766	1.35547	0.214747	0.732399	1.10668	NaN	-1.90131	0.188274	0.97717	0.208018	-0.184752	-1.65381	-0.391002	1.29072	NaN	-2.72071	NaN	0.988121	0.499272	0.638213	-0.404114	-1.51251	-2.71028	-0.653809	0.47176	0.100709	0.825623	0.592445	0.383165	-2.23582	NaN	NaN
PE(FA20:4)	3.92589	3.90731	3.90753	3.16627	3.74942	3.86241	1.02411	1.79365	2.32881	3.20315	2.28045	2.00292	2.43416	3.14227	3.64531	NaN	1.71479	NaN	3.05885	2.86942	3.82128	2.91902	2.32958	1.48491	2.09268	3.69548	3.47842	3.8072	3.84231	4.10823	1.98721	1.90654	1.04754
PE(FA20:5)	-0.698061	-0.734323	-0.649276	-1.9703	-1.39707	-0.743714	NaN	-2.41812	-1.07188	-2.63666	NaN	NaN	NaN	NaN	-2.47794	1.16684	NaN	1.86513	NaN	NaN	NaN	NaN	NaN	NaN	NaN	NaN	NaN	NaN	NaN	NaN	NaN	NaN	NaN
PE(FA22:4)	0.136716	-0.217927	-0.119197	0.00733906	0.857026	1.00849	-3.14688	-0.484187	-2.37707	-0.535959	-1.96804	-2.12973	-0.828025	0.0549179	0.100036	NaN	-2.66292	NaN	0.975924	0.830336	1.94583	-0.71596	-1.16845	-1.77201	-1.16165	0.947554	0.536351	0.938474	1.21213	1.31121	-2.60735	-2.42663	NaN
PE(FA22:5)	2.60388	2.15231	1.99081	1.55287	2.15153	2.32467	-2.41735	-0.455218	-0.22011	0.962808	-0.606913	-1.24742	-0.0843644	1.09153	1.02041	NaN	-1.65608	-2.32988	1.48656	0.839798	1.47379	-0.242977	-0.830845	-2.17007	-0.00028853	2.42881	1.78501	2.30045	2.23698	2.62831	-2.23175	-1.96917	NaN
PE(FA22:6)	3.09224	3.23987	3.18634	2.28626	2.80886	3.32017	-0.723087	1.02205	1.66653	1.59464	-0.613741	-0.545613	0.122607	2.12945	2.56677	NaN	-0.860661	-1.343	0.601887	0.462576	1.85774	0.806613	-0.257563	-1.95624	1.24702	3.25917	2.76182	2.81551	3.29963	3.66734	-0.21625	-0.892446	-2.43518
SM(FA14:0)	-2.03801	-2.74758	-2.71976	-3.57863	-3.2863	-3.28912	-3.45008	-2.48924	-2.93677	-3.13289	-4.58727	-4.48036	-2.70275	-2.64295	-2.96578	NaN	-3.04335	-0.659723	-2.87408	-3.20556	-2.14752	-2.71407	-3.16101	-3.673	-3.30045	-2.2849	-2.73216	-2.20025	-2.3452	-2.22297	-4.10036	-4.76415	-5.37482
SM(FA16:0)	2.28706	1.93459	1.97104	1.372	1.75813	1.83689	-0.293536	0.524164	0.472696	1.20214	0.177854	0.104605	1.41121	1.41137	1.71044	-3.22432	0.959993	-3.32916	1.4073	1.24184	2.31255	1.68684	1.10581	0.264837	0.565597	1.33279	1.07121	1.60663	1.54528	1.59259	-0.538681	-1.29548	-1.80088
SM(FA18:0)	-2.19694	-2.71691	-2.83547	-3.35255	-3.01508	-3.08192	-2.04275	-0.468531	-1.65199	-2.64566	-3.58554	-3.61706	-0.980512	-1.28384	-2.22972	0.680774	-1.54751	0.610417	-3.22432	-3.24059	-2.13924	-1.74613	-1.73552	-2.30686	-2.70463	-1.67669	-1.92632	-1.71928	-1.56448	-1.50635	-0.873027	-1.50881	-2.15264
SM(FA18:1)	-4.38987	-5.03032	-5.25429	-6.1078	-5.6878	-6.07826	-5.3452	-3.66383	-4.61529	-5.04454	-6.03032	-5.46753	-3.82215	-4.06613	-5.02562	-2.05949	-4.15329	-1.51829	-5.73312	-5.8365	-4.62593	-4.03032	-4	-4.76808	-5.20025	-4.45166	-4.72166	-4.2709	-4.29336	-4.37183	-4.27928	-4.70651	-5.16359
SM(FA20:0)	-1.851	-2.51705	-2.48036	-2.64295	-2.27021	-2.27021	-2.58554	-0.982506	-1.83547	-2.09111	-3.15586	-3.04335	-1.53199	-1.65927	-1.93788	-4.51293	-1.97426	-4.43284	-3.33643	-3.46116	-2.63846	-1.97313	-2.33862	-2.98393	-2.662	-1.72834	-2.24811	-1.9568	-1.9686	-1.78886	-2.53116	-3.20423	-3.79186
SM(FA20:1)	-3.26673	-3.70463	-3.41889	-4.0613	-3.85726	-4.0807	-3.83033	-3.34813	-3.52949	-3.78787	-3.78389	-4.25154	-3.52118	-3.59074	-3.69526	-2.44301	-3.51457	-2.13163	-4.60121	-4.04216	-3.75049	-3.55979	-3.49981	-3.93016	-4.04454	-3.58035	-3.72547	-3.37782	-3.36438	-3.61529	-3.91485	-4.18705	-4.36885
SM(FA22:0)	-1.28806	-1.84736	-1.71549	-1.69292	-1.38458	-1.41504	-2.00926	-0.403924	-1.30436	-1.59641	-2.7084	-2.61176	-0.815275	-1.0508	-1.5999	-3.68223	-1.29018	-3.80793	-2.18902	-2.33206	-1.34337	-1.3555	-1.54246	-2.11029	-2.43362	-1.41581	-1.66887	-1.54078	-1.44379	-1.37146	-1.92961	-2.61971	-3.1367
SM(FA22:1)	-2.38987	-3.0505	-2.42198	-3.32337	-3.04931	-3.02327	-3.1623	-1.86881	-2.64476	-2.82623	-3.47875	-3.5412	-1.98622	-2.14242	-2.72738	-1.49696	-2.49086	-1.42043	-3.31186	-3.51293	-2.58641	-2.59859	-2.49655	-3.23379	-3.0386	-2.08927	-2.54456	-2.1386	-2.00231	-1.99137	-3.25154	-3.79786	-4.35993
SM(FA24:0)	0.0720372	-0.268817	-0.236503	0.0607391	0.257614	0.269632	-0.323011	0.892352	-0.019609	-0.0597957	-0.562559	-0.620379	0.348572	0.153416	-0.0658232	-2.69246	-0.000144301	-2.57175	-0.300981	-0.327529	0.322505	0.0575542	-0.10656	-0.488633	-0.587273	-0.155373	-0.234296	-0.0726344	-0.183441	-0.141303	-0.491673	-0.775713	-0.947306
SM(FA24:1)	-0.0193166	-0.590093	-0.48459	-0.691057	-0.321568	-0.302938	-0.629947	1.08114	-0.0451337	-0.0768889	-1.14816	-0.955396	0.992841	0.774249	0.251568	-0.168609	0.181929	-0.158268	0.033793	-0.0394883	1.06743	0.35682	0.260628	-0.503896	-1.0389	0.286645	0.0231843	0.385155	0.407951	0.380064	-0.928237	-1.73073	-2.50799
SM(FA26:0)	-4.44851	-5.39897	-4.75633	-3.62593	-3.50799	-3.41427	-5.08804	-3.72166	-4.673	-2.95456	-3.79386	-4.52616	-4.12532	-4.38987	-3.76219	-0.350155	-3.99309	0.00259443	-5.48681	-4.9703	-4.94786	-3.5245	-4.673	-5.06371	-3.71407	-4.49981	-4.72166	-4.11779	-4.6878	-5.35698	-5.06854	-5.3629	-5.71786
SM(FA26:1)	-3.21223	-3.77004	-3.61883	-3.11154	-2.76317	-2.68038	-3.43129	-2.79086	-3.3629	-2.99539	-3.27648	-3.66933	-3.27369	-3.35402	-3.42353	-3.88683	-2.88364	-4.35402	-3.5632	-3.59423	-3.16618	-2.62772	-3.18968	-3.50308	-2.89432	-3.21759	-3.43753	-3.14944	-3.28771	-3.89754	-3.62593	-3.77004	-3.87832
TAG(FA12:0)	-3.92577	-4.93457	-3.69339	-4.79186	-6.02093	-5.06371	1.83329	1.97214	1.3446	-3.50964	-4.89539	-4.1818	-3.32916	-4.72929	-4.89111	-2.95121	2.00605	-3.29761	-3.88257	-5.47393	-4.67669	-5.16359	-5.3629	-3.73312	-4.93898	-5.44222	-5.09296	-4.02093	-4.37482	-5.00231	-2.45641	-3.59946	-4.25429
TAG(FA14:0)	-1.42237	-4.22162	-4.96578	-2.59074	-3.13416	-3.04692	4.0139	4.1565	3.64133	-1.0737	-2.54204	-2.04513	-1.19859	-1.68641	-2.662	0.748976	4.19066	2.55125	-2.131	-2.80188	-2.76513	-2.343	-1.90185	-1.35919	-2.72834	-3.56661	-3.88044	-1.56875	-3.10905	-3.61529	-0.298673	-1.36959	-1.50144
TAG(FA15:0)	-3.52782	-5.99309	-5.19496	-3.58208	-6.53282	-4.85726	1.14607	1.27202	0.766553	-2.66383	-4.05409	-3.699	-3.79786	-4.1078	-5.46116	0.131458	1.49103	2.20702	-4.86986	-4.54288	NaN	-4.40202	-3.40202	-3.34373	-5.74855	NaN	-5.84477	-3.9105	-4.93016	-3.58035	-2.98965	-4.42043	-5.71028
TAG(FA16:0)	2.09447	0.442652	0.206643	1.23671	1.21126	1.34744	7.00097	7.14013	6.5835	2.63096	1.31249	1.44594	2.41227	1.97078	1.35253	0.352194	7.35713	2.04907	1.08223	0.953377	1.35721	1.61546	1.99135	2.31962	1.03027	0.941632	0.669208	1.77125	0.610889	0.466131	2.78048	1.75193	1.63524
TAG(FA16:1)	-0.536587	-2.71881	-2.80692	-1.66749	-2.39441	-1.84477	4.51525	4.72703	4.3172	0.0863761	-1.37819	-1.23006	-0.00723156	-0.436744	-0.95316	6.15599	5.49772	7.93751	-1.46196	-1.61794	-1.34263	-0.983932	-0.47915	-0.169907	-1.63263	-2.37707	-2.68594	-1.04127	-2.22364	-2.03741	-0.391759	-1.42701	-1.58208
TAG(FA17:0)	-3.1623	-5.64386	-6.16877	-4.29619	NaN	-5.07339	1.17645	1.24117	0.694122	-2.46116	-3.23243	-3.71786	-2.94786	-3.2029	-3.44065	4.23605	1.33942	6.23805	-5.9568	-4.21357	-5.96578	-3.94342	-3.83856	-3.43596	-3.93898	-5.60823	-4.56661	-3.38383	-4.48358	-3.66566	-2.36587	-4.09789	-4.40202
TAG(FA18:0)	-0.075368	-1.58641	-1.80793	-0.612638	-0.429343	-0.27282	4.54759	4.65425	4.01486	0.790939	-0.318326	-0.870651	-0.106716	-0.578198	-0.535959	0.507617	4.40775	1.78764	-0.742989	-1.01537	-0.414076	-0.857783	-0.825721	-0.403542	-1.3259	-1.15875	-1.3259	-0.302404	-1.47193	-1.59031	0.833173	-0.11904	-0.443791
TAG(FA18:1)	2.78501	0.891264	0.74932	1.31267	1.26075	1.38294	7.76746	7.93951	7.37582	3.24996	1.96975	2.0916	3.00874	2.508	2.08021	3.55942	8.26712	4.88953	1.94129	1.61004	2.11992	2.2959	2.68619	3.12453	1.56409	1.39078	1.17172	2.24105	0.770195	0.603881	3.48227	2.56939	2.35623
TAG(FA18:2)	0.764686	-0.718331	-0.848661	-0.179515	-0.279459	-0.17397	5.65432	5.8641	5.40449	1.13875	-0.542248	-0.0420111	0.785341	0.634129	0.111432	7.05874	5.84142	8.90541	-0.0421597	-0.131313	0.248778	1.04061	1.18301	1.40757	0.673647	0.595504	0.309525	1.00597	-0.254461	-0.391759	1.63747	0.961031	0.702569
TAG(FA18:3)	-3.54456	NaN	NaN	-6.44222	NaN	NaN	2.02116	2.23103	1.79838	-3.80793	NaN	-5.60121	-3.78389	-3.51457	-5.3452	4.48409	1.92551	6.57687	-5.73312	-5.15843	-4.75244	-2.84373	-2.46753	-2.03623	-3.74468	-2.96804	-4.699	-3.55131	NaN	NaN	-3.47554	-3.42663	-4.17658
TAG(FA20:0)	-4.43596	NaN	NaN	-5.4112	-5.22162	NaN	1.14509	0.713168	0.0238941	-4.0613	-6.2109	-6.71786	-4.46116	-5.28209	NaN	0.688315	0.956726	2.75536	NaN	NaN	NaN	-6.12784	-5.18968	-5.03978	NaN	NaN	NaN	-6.06854	NaN	NaN	-3.13924	-4.70651	-5.74855
TAG(FA20:1)	-2.60121	-4.86145	-5.3452	-3.89754	-4.05649	-3.69152	1.89177	2.20411	1.51106	-1.65018	-2.55216	-3.32626	-2.80188	-3.79786	-2.80088	-0.0531943	2.51195	0.95293	-3.45324	-4.01159	-3.54962	-4.66566	-3.4066	-3.553	-5.96578	-5.62238	NaN	-3.58208	NaN	NaN	-2.32049	-4.43909	-4.25154
TAG(FA20:2)	-4.53952	-6.12784	NaN	-4.66933	-5.05409	-3.93677	0.152118	0.431035	-0.0396366	-2.88577	-4.88257	-5.73312	-4.88683	-5.8365	-4.30187	1.36709	1.09234	2.96325	-4.31043	-4.96128	-4.71028	-6.74855	NaN	-6.16877	-6.55979	-6.04931	NaN	-4.66566	-6.16877	-5.93898	-4.57347	-5.85308	-6.06854
TAG(FA20:3)	-3.54625	-4.41427	-4.69152	-2.62149	-2.54962	-2.08131	-0.0569413	0.292193	0.095587	-2.3555	-3.64747	-5.02093	-5.25429	-4.36885	-3.9885	-0.408895	0.461424	1.76167	-3.09912	-3.49167	-3.39289	-4.4112	-5.93898	-5.69526	-5.3452	-3.68038	-5.673	-3.38082	-3.25842	-3.8762	-5.48681	-6.01159	-6.93016
TAG(FA20:4)	-1.48681	-2.23923	-2.39289	-0.68687	-0.464743	-0.302048	0.74373	0.899717	0.80488	-1.41735	-2.40202	-3.08192	-2.08192	-1.50758	-1.86723	-0.987646	1.57633	1.33828	-0.986216	-1.12469	0.0766959	-1.93016	-1.94286	-2.34593	-2.43909	-1.2464	-1.57562	-1.05439	-1.42469	-1.17039	-2.52782	-2.76317	-3.14944
TAG(FA22:4)	-5.20556	NaN	NaN	-3.2709	-3	-2.64656	-1.07461	-0.855954	-1.1756	-4.71407	-6.18968	NaN	NaN	-5.30472	-5.73312	-5.61529	0.0848807	-2.51457	-4.71786	-5.88683	-3.80793	NaN	NaN	-6.45482	NaN	-5.65109	-6.28771	-4.57004	-4.88257	-4.42663	-6.46753	NaN	NaN
TAG(FA22:5)	-3.25429	-4.38685	-4.34813	-2.77992	-2.2605	-2.31617	0.446362	0.569491	0.268674	-3.58727	-5.06371	NaN	-5.42353	-4.46434	-4.97937	-1.30151	0.47892	1.02191	-4.24605	-4.4933	-3.41427	-6.1078	-4.82828	-4.72166	NaN	-4.76808	-5.86986	-3.93016	-4.32193	-4.3133	-4.48036	NaN	NaN
TAG(FA22:6)	-2.77103	-4.16877	-4.662	-1.84373	-1.61838	-1.55979	1.48347	1.62485	1.39457	-3.55131	-6.14816	-5.97483	-4.37482	-3.17527	-4.81198	-0.57497	0.759752	1.23266	-5.24879	-4.89969	-3.43284	-4.75244	-4.30472	-4.72166	-5.14816	-3.96128	-5.45482	-3.63666	-4.04454	-4.18968	-4.39289	NaN	NaN

## Sheet: Supplementary Table S2c
	Patient A									Patient B									Patient C						Patient D
	A-1			A-2			A-H			B-1			B-2			B-H			C-1			C-H			D-1			D-2			D-H
Lipid species	1	2	3	1	2	3	1	2	3	1	2	3	1	2	3	1	2	3	1	2	3	1	2	3	1	2	3	1	2	3	1	2	3
CE(16:0)	-0.714302	-2.04513	-2.45799	-1.63891	-2.11528	-2.07218	-1.38722	-1.43401	-1.35402	-1.34373	-2.98279	-2.1623	-0.477944	-0.778927	-1.63129	-1.12218	-0.966066	-0.861186	-2.35402	-2.44065	-1.13353	0.0805212	0.377846	-0.00926291	-1.29903	-1.96635	-2.27021	-1.9908	-2.49005	-2.71786	-2.46913	-2.86355	-2.44458
CE(16:1)	-2.52616	-3.90401	-4.35698	-3.32626	-3.95232	-3.97937	-3.18836	-3.11404	-3.23786	-2.77794	-5.03505	-3.86145	-1.94898	-2.0505	-3.18705	-2.5632	-2.42508	-2.41273	-3.99539	-4.30757	-3.02327	-2.05769	-1.88523	-2.04335	-3.22297	-3.8847	-3.86355	-4.03978	-4.53282	-4.21893	-4.31905	-4.68038	-4.38383
CE(18:0)	-3.43129	NaN	NaN	-3.58727	-3.91485	-4.14051	-4.46753	-4.2109	-4.27648	-3.54793	NaN	-5.06371	-3.17919	-3.51622	-4.17919	-3.80591	-3.56661	-3.92796	NaN	-4.19496	-3.06854	-3.11279	-2.34887	-2.87726	-3.90617	-4.51953	-4.53952	-4.28771	NaN	-4.65472	NaN	NaN	NaN
CE(18:1)	-0.00303283	-1.50799	-1.92851	-0.875143	-1.29124	-1.15618	-0.947862	-0.67992	-0.738409	-0.834442	-2.29336	-1.89593	0.134352	-0.000144301	-0.994241	-0.664059	-0.352547	-0.253773	-1.38722	-1.4024	0.10044	0.857105	1.01806	0.758985	-0.777937	-1.16618	-1.41889	-1.04931	-1.60209	-1.9412	-2.01043	-2.67484	-2.4852
CE(18:2)	0.932288	-0.40316	-0.879914	-0.325178	-0.82521	-0.584025	0.0492126	0.271426	0.532267	-0.268295	-2.16683	-0.9703	0.830661	0.9911	-1.05919	-0.521391	0.345851	0.603976	-1.01946	-1.17756	-0.0197553	1.89542	2.05849	1.82928	0.493545	-0.0411202	-0.512925	-0.313836	-0.818579	-0.942584	-1.09789	-1.43987	-1.48439
CE(18:3)	-3.45958	-4.76808	NaN	-4.90833	-5.2109	-5.43596	-4.0807	-4.06854	-4.00926	-4.46116	NaN	-5.24332	-3.3629	-3.54288	-5.22702	-4.10036	-3.5632	-3.54456	-5.21625	NaN	-4.37482	-2.66749	-2.56661	-2.80894	-4.0905	-4.69526	-4.77992	-4.84063	-5.29903	-5.06854	-5.32771	NaN	NaN
CE(20:0)	-0.859352	NaN	NaN	-3.40049	NaN	NaN	-1.38722	-1.53533	-1.92906	-3.08436	NaN	NaN	-0.619049	-2.46116	-4.27928	-1.15521	-1.47794	-2.03919	NaN	-4.77201	NaN	-2.48116	-1.14976	-1.72595	NaN	NaN	-4.02093	-3.64025	NaN	NaN	-2.66658	-3.6206	-2.8646
CE(20:1)	-2.22702	-5.73312	NaN	-4.34227	-5.3629	-4.90833	-3.06371	-2.70463	-3.26951	-4.21893	NaN	NaN	-1.99482	-3.93677	-4.90401	-2.38534	-2.22634	-2.82521	NaN	NaN	-4.00462	-3.89754	-2.31043	-2.82828	NaN	NaN	-5.42353	-4.89111	NaN	NaN	-4.24332	-5.60121	-4.58727
CE(20:3)	-4.0517	-4.52284	-5.19496	-2.64747	-2.88897	-3.2723	-5.46753	NaN	-5.42353	-4.07826	-5.29336	NaN	-4.51953	-3.98393	-4.30757	-5.59423	-4.86565	-4.61176	-4.29903	-4.15843	-1.95568	-3.71217	-3.42663	-3.78588	-4.28771	-3.98393	-4.37482	-3.88257	-4.65472	-4.55639	NaN	NaN	NaN
CE(20:4)	-1.8049	-3.33789	-3.61883	-1.7413	-1.94898	-2.20623	-3.46913	-3.12155	-2.62327	-2.41043	-4.27648	-3.5632	-2.07582	-1.4434	-2.63935	-3.19496	-2.57175	-2.24537	-2.67669	-2.72261	-0.932086	-0.506763	-0.58316	-0.742024	-1.90942	-2.47313	-2.87408	-2.29903	-3.0081	-3.32049	-3.69339	-4.29619	-4.13543
CE(20:5)	-2.77497	-4.17919	-4.58381	-3.73504	-3.99309	-3.79586	-3.8365	-3.75633	-3.38383	-4.77596	NaN	NaN	-4.2029	-3.59597	-5.39289	-4.99769	-4.69526	-4.48358	NaN	-5.69526	-4.34813	-3.58901	-3.48197	-3.96578	-4.71407	-4.84892	-5.37482	-5.03032	-6.39289	-5.66566	NaN	NaN	NaN
CE(22:5)	-3.71976	-5.51953	-5.52616	-3.15457	-3.37183	-3.8997	-4.9703	-5.05409	-5.31617	-5.36885	NaN	NaN	-3.82419	-4.98393	-5.93016	-4.9568	-5.14816	-5.42973	NaN	-5.46116	-3.18968	-5.48681	-4.20823	-4.36587	NaN	-5.20556	-5.63666	-5.10284	-5.53952	NaN	-5.39289	NaN	NaN
CE(22:6)	-3.28912	-5.22702	-5.06854	-3.0613	-3.07218	-3.37782	-4.18442	-3.86145	-4.08314	-5.20025	NaN	NaN	-3.47554	-3.9908	-5.10284	-4.47073	-4.20556	-4.56661	-5.00231	-4.76024	-3.71407	-3.93898	-3.42043	-3.71976	-4.673	-4.92577	-4.89969	-4.59771	-5.29336	NaN	-5.18968	NaN	-5.8365
CER(14:0)	-5.31617	-5.59423	-5.62238	-5.78787	-5.23786	-5.81198	-5.36885	-5.3629	-5.52616	-5.46753	-5.60121	-5.54625	-5.65109	-5.74855	-5.71786	-5.69526	-5.52616	-5.553	-5.20025	-5.61529	-5.73312	-6.07826	-5.71786	-5.79586	-5.62238	-5.60121	-5.45482	-5.45482	-5.72547	-5.89539	-6.14816	-5.673	-5.85308
CER(16:0)	-2.14369	-2.33789	-2.11591	-2.32193	-1.52866	-0.993379	-5.13797	-4.41427	-3.44379	-2.5039	-3.0505	-3.48036	-2.40813	-2.20756	-1.22871	-3.79987	-3.4344	-3.35107	-2.18442	-2.36068	-1.91104	-2.70181	-2.77398	-3.32049	-4.11279	-2.87726	-3.13543	-3.09419	-3.18442	-3.01742	-5.78787	-5.553	-5.59423
CER(18:0)	-6.55979	-6.61529	-6.38082	NaN	-6.03032	-5.62238	-5.32193	-5.07826	-4.97937	-5.56661	NaN	-6.39289	-4.96578	-5.33934	-4.79186	-5.59423	-5.45482	-5.09296	-6.18968	-6.45482	NaN	-5.76415	-5.673	-5.8365	NaN	-5.45482	-6.38082	-6.23243	-6.08804	-6.06854	-4.57347	-4.49005	-5.15329
CER(22:0)	-5.25981	-5.65109	-5.08804	-4.77992	-4.10284	-3.83444	NaN	-5.12784	-5.02093	-4.64025	-5.14305	-5.65836	-4.60823	-4.67669	-4.22972	NaN	-5.05889	NaN	-5.1078	-5.48681	-5.00231	-5.28771	-5.2709	-5.52616	-6.3452	-5.09296	-5.52616	-5.44222	-5.60121	-5.39289	-6.06854	-6.45482	NaN
CER(24:0)	-3.73121	-4.30187	-4.08804	-3.77004	-3.04573	-2.76513	-5.46116	-4.68409	-4.58381	-3.33497	-3.6878	-4.76415	-3.47875	-3.90185	-3.03032	NaN	-4.52284	-6.44222	-4.24059	-4.47073	-3.83856	-4.40202	-4.3452	-4.71786	-5.22162	-4.65836	-4.71028	-4.30757	-4.72547	-4.46753	-5.12281	-5.57347	-5.86145
CER(24:1)	-3.72929	-4.07097	-3.73697	-3.85308	-3.21223	-2.79386	-4.50963	-3.83239	-3.33934	-3.07461	-3.64566	-3.76808	-2.62149	-2.50799	-2.33134	-4.88683	-3.51128	-4.38987	-3.10905	-3.28349	-2.82113	-3.39745	-3.14688	-3.60121	-5.02562	-3.07218	-3.3555	-3.69152	-3.50144	-3.49981	-5.4112	-5.3629	-5.8039
CER(26:0)	NaN	NaN	NaN	NaN	NaN	-6.58727	NaN	NaN	NaN	-5.00231	-5.54625	-6.09789	-6.89539	NaN	-5.04931	-4.03978	NaN	-3.60823	NaN	NaN	NaN	-5.84477	NaN	NaN	-6.82828	NaN	NaN	NaN	NaN	NaN	NaN	NaN	NaN
DAG(12:0/18:1)	-3.75828	-3.49492	-3.56149	-4.2709	-4.55639	-4.39897	-3.01392	-3.5547	-3.36885	-4.35402	-4.29903	-4.00231	-3.61883	-3.93898	-4.82419	NaN	-4.28209	NaN	-4.32771	-2.85308	-4.42043	-4.42663	-3.60647	-3.67484	-3.61883	-4.26257	-3.58727	-3.61883	-4.65472	-3.3133	-4.09542	-4.73697	-3.15586
DAG(14:0/18:1)	-4.79586	-5.01159	-5.31043	-5.3629	-5.23243	NaN	-4.15329	-4.73312	-4.49005	-5.00231	NaN	-5.07339	-4.90833	-5.65109	NaN	NaN	-5.04931	NaN	NaN	-4.62593	-5.29903	NaN	-4.94786	-4.93016	-4.81198	-5.71028	-4.33352	-4.9885	-5.43596	-5.06854	-5.673	NaN	-4.70651
DAG(16:0/16:0)	-3.41735	-3.15972	-3.16488	-3.3452	-2.82113	-2.04931	-3.62415	-3.51787	-3.5412	-3.27369	-3.85517	-3.75438	-3.16488	-2.82011	-2.59597	NaN	-3.4344	NaN	-3.22432	-3.19363	-3.09419	-3.3452	-3.2863	-3.42043	-3.662	-3.17397	-3.30045	-3.44536	-3.63308	-3.70651	-4.03032	-4.39897	-3.86565
DAG(16:0/16:1)	NaN	NaN	-4.84063	NaN	-5.00231	-3.77004	-5.39289	NaN	-5.56661	-5.05409	NaN	-5.85308	-5.44851	-5.00694	-4.19232	-3.48843	-4.52284	-3.26119	-5.46116	-5.38082	-5.2109	-5.39289	-5.21625	NaN	NaN	NaN	NaN	NaN	NaN	NaN	NaN	-5.05889	NaN
DAG(16:0/18:0)	-3.34227	-3.1623	-3.5649	-3.66933	-3.17658	-3.42198	-3.70275	-3.57004	-3.76024	-3.53952	-3.96578	-3.72356	-4.14816	-3.81401	-3.5245	-5.08314	-3.77004	-4.3133	-3.50635	-3.60121	-3.11654	-3.76024	-3.46913	-3.92139	-3.67484	-3.553	-3.14178	-3.75633	-4.17919	-3.71976	-3.9412	-4.30187	-4.1078
DAG(16:0/18:1)	-2.5121	-2.83547	-2.45008	-3.23243	-2.11029	-1.22499	-2.38836	-2.37782	-2.81807	-2.33789	-3.45008	-3.70087	-2.61617	-2.31401	-1.89486	-3.87408	-2.152	-3.72929	-2.91159	-2.71501	-2.81502	-2.39138	-2.4344	-2.98736	-3.45008	-2.62327	-3.02797	-3.38383	-3.37183	-3.59248	-4.10284	-3.49655	-4.21357
DAG(16:0/18:2)	-4.09542	-4.79186	-4.17137	-5.00231	-3.71217	-2.86775	-3.57347	-4	-3.39897	-3.68409	NaN	-5.4112	-4.48681	-3.51457	-3.29336	-2.55979	-3.11154	-1.80793	NaN	-4.3452	-4.38685	-3.32626	-3.36587	-3.45641	-4.41427	-3.38082	-3.60121	-4.46753	-4.60472	-4.64025	-5.17397	-3.80188	-4.91703
DAG(16:0/20:4)	-5.04454	-4.21357	-3.64205	-4.78389	-3.07582	-2.04871	NaN	-6.60121	NaN	-5.07826	-6.55979	-6.41735	-4.14305	-3.62772	-3.63666	NaN	-5.22702	NaN	-5.08314	-4.86565	-4.39289	-4.35107	-4.21893	-4.40813	NaN	-3.20556	-3.4066	-4.74468	-4.14816	-4.16877	NaN	NaN	NaN
DAG(16:1/18:1)	-5.93016	-5.78787	-5.32771	NaN	NaN	-5.54625	-4.39897	-4.71028	-4.89111	-5.28771	NaN	NaN	NaN	NaN	NaN	NaN	-4.08314	NaN	NaN	NaN	NaN	-5.17397	NaN	-5.8365	NaN	-4.85308	-5.01625	NaN	NaN	NaN	NaN	NaN	NaN
DAG(18:0/18:1)	-3.77201	-4.02562	-3.3133	-4.38685	-3.51293	-2.57519	-4.21357	-3.56832	-4.10532	-4.20556	-4.64025	-4.55639	-3.38534	-3.34227	-3.33789	NaN	-3.2029	NaN	-4.07097	-3.71217	-3.70087	-3.42973	-3.30045	-3.78787	-4.15843	-3.77004	-3.62772	-4.70651	-4.22702	-4.8039	-4.93457	-4.77596	-5.05409
DAG(18:0/18:2)	-4.4112	-5.05889	-4.58381	-5.13797	-4.21625	-3.25429	-4.63308	-4.38685	-4.20823	-4.94786	NaN	NaN	-4.06854	-3.97256	-3.55131	-3.66018	-4.10532	-3.03741	-5.4933	-5.05409	-4.92139	-3.33352	-3.47554	-4.18442	-4.96578	-3.82828	-4.57691	-5.37482	-5.36885	-5.16877	-4.88257	-4.49981	-5.51953
DAG(18:0/22:6)	-5.94786	-6.03032	-5.44222	-6.38082	-5.11779	-4.19232	NaN	NaN	-5.85308	NaN	NaN	NaN	-6.1078	-5.86145	-6.20025	NaN	-6.44222	NaN	NaN	NaN	NaN	-6.93016	-6.61529	NaN	NaN	-6.35698	-6.36885	NaN	-6.77992	NaN	NaN	-5.99309	-6.70275
DAG(18:1/18:1)	-3.51457	-3.50308	-3.22567	-3.95456	-3.43596	-3.17919	-2.33643	-2.51375	-2.84166	-3.191	-3.8427	-3.71217	-3.3452	-3.33934	-2.94898	NaN	-2.39062	NaN	-3.40813	-3.45799	-3.42353	-2.95792	-3.06251	-3.37034	-3.63666	-3.34373	-3.5345	-3.91921	-3.92358	-3.99769	-4.00694	-3.95232	-4.00926
DAG(18:1/18:2)	-3.42973	-3.54288	-3.09789	-3.94564	-3.31617	-2.87514	-2.50471	-2.61264	-2.66933	-3.26534	-3.59771	-3.60823	-3.33643	-2.96466	-2.96128	-2.87832	-2.82521	-2.27369	-3.31617	-3.50308	-3.36438	-2.88044	-2.71312	-3.25291	-3.2029	-2.76121	-3.04097	-3.37632	-3.49818	-3.46753	-3.66018	-3.47233	-3.5632
DAG(18:1/20:3)	NaN	-5.46116	-4.89539	-5.86986	-5.3452	-4.70651	-5.65836	-5.11279	-5.79586	-5.93898	NaN	-5.92139	NaN	-5.22162	-4.85308	NaN	NaN	NaN	-5.31043	NaN	-5.27648	-5.77992	NaN	-5.42973	-5.17919	-5.22702	-5.53282	-5.69526	-5.76415	-5.60121	NaN	NaN	NaN
DAG(18:1/20:4)	-5.63666	-5.03032	-4.42353	-5.31617	-4.77992	-3.86565	-5.78787	-5.39897	-5.24332	-5.42973	NaN	-5.72547	-4.55979	-4.2849	-4.28209	-5.82011	-5.50635	NaN	-4.96578	-4.93898	-4.92139	-4.84892	-4.84892	-4.77596	-5.8365	-4.60823	-4.64025	-5.37482	-5.17397	-5.01159	-5.94786	-5.89539	-5.86986
DAG(18:1/22:6)	-5.93898	-5.58727	-5.65836	-5.69526	-5.38082	-5.07826	-5.68038	-5.82828	-5.63666	-5.72547	-6.13797	-5.91267	-5.4933	-5.74082	-5.56661	NaN	-5.71786	NaN	-6.14816	-5.98393	-5.93016	-5.90401	-5.93016	-6.55979	-5.98393	-5.70275	-5.9568	-5.9568	-5.93898	-5.71028	-6.03032	-6.09789	-6.1078
DAG(20:0/20:0)	-1.82317	-5.57347	NaN	-4.52616	-5.39897	-5.31043	-2.50717	-2.40354	-3.09542	-3.84892	NaN	-4.76808	-1.52201	-3.14816	-4.60823	-1.84944	-2.30258	-2.74275	NaN	-5.12281	-5.35107	-3.23107	-2.15779	-2.76024	NaN	-5.18442	-5.01159	-4.65109	NaN	NaN	-3.48843	-4.31905	-3.90401
DCER(24:1)	-3.45166	-3.5345	-3.45799	-3.59074	-3.36587	-3.30615	-3.22837	-3.02327	-3.15714	-3.45482	-3.47393	-3.16618	-3.42973	-3.14305	-2.96578	-3.1367	-3.18574	-3.14688	-3.25154	-3.11528	-3.48681	-3.34813	-3.3452	-3.3133	-3.5345	-3.42353	-3.44065	-3.16747	-3.12155	-3.23923	-3.36885	-3.5632	-3.1976
DCER(26:1)	-5.08804	NaN	NaN	-5.03505	-4.53282	-4.15329	-4.31043	-3.72166	NaN	-4.47714	-4.16618	-3.9105	NaN	-4.12784	-4.24332	-4.01159	NaN	-3.63846	-4.35993	-4.84892	-5.12281	-4.85308	NaN	-4.68409	NaN	-4.1976	-4.29619	-4.72547	NaN	-3.95456	-4.72929	-4.64747	NaN
FFA(12:0)	0.844225	0.573472	0.870108	0.463413	0.488515	0.5065	0.539233	0.793355	0.306379	0.497536	0.892508	1.17938	0.685985	0.415759	0.652693	0.690641	0.556993	0.639973	0.401303	0.543199	0.568324	0.385265	0.47467	0.390117	0.372841	0.418352	0.349705	0.538737	0.477263	0.716508	0.335369	0.381616	0.594166
FFA(14:0)	1.95669	1.83935	1.90858	1.60819	1.55807	1.66639	1.96746	1.97929	1.65425	1.78006	2.05454	2.37623	1.91066	1.69773	2.01838	2.03875	1.87814	2.07974	1.61259	1.81963	1.86267	1.63469	1.83163	1.89356	1.76901	2.15212	2.16697	1.89033	1.75074	2.11969	1.76473	1.74605	1.98634
FFA(14:1)	-1.52284	-1.56961	-1.59597	-1.74227	-1.77794	-1.55427	-1.40163	-1.35845	-1.58857	-1.34666	-1.53491	-1.10905	-1.21223	-1.54246	-1.45206	-1.23141	-1.5245	-1.36476	-1.61176	-1.61971	-1.54751	-1.7471	-1.46873	-1.6295	-1.51334	-1.2856	-1.03919	-1.50594	-1.65927	-1.44693	-1.62683	-1.61617	-1.60999
FFA(15:0)	1.36244	1.19623	1.13146	1.01128	0.84559	1.02765	1.27572	1.46362	0.847756	0.797179	1.14607	1.69501	1.06619	0.803062	1.39808	1.06364	1.00777	1.25387	0.805705	0.972252	0.954792	0.734395	1.00533	1.04201	0.846473	1.30112	1.461	1.20877	0.868055	1.16601	0.856866	0.720366	1.27411
FFA(16:1)	-0.562559	-0.334243	-0.496346	-0.578198	-0.536587	-0.514573	-0.56192	-0.396498	-0.589225	-0.508814	-0.410812	-0.123748	-0.39138	-0.560217	-0.5041	0.0209111	-0.319046	0.142087	-0.632853	-0.382137	-0.330429	-0.478145	-0.156016	-0.233787	-0.124534	-0.206395	1.1044	-0.450084	-0.593137	-0.253601	-0.538471	-0.516017	-0.650861
FFA(17:0)	1.25423	1.10192	0.969012	0.87633	0.685985	0.815903	1.07957	1.097	0.763667	0.962364	1.00274	1.46884	1.04998	0.877509	1.38549	1.06281	0.856627	1.08161	0.762646	0.934026	0.931002	0.723777	0.856866	1.06385	0.910426	1.44769	1.44255	1.11823	0.955982	0.989284	0.937872	0.886901	1.28351
FFA(18:1)	1.85471	2.21341	1.09126	1.81357	1.39397	1.40556	1.55444	1.51843	2.01675	1.70026	1.46263	2.5542	1.99885	1.80116	1.74265	1.97166	2.18561	1.87062	1.49943	1.59908	1.99559	1.71765	2.17185	2.52361	2.77943	2.81069	2.79321	1.63747	1.53037	1.94182	1.95054	1.83362	1.18441
FFA(18:2)	0.912497	1.10239	0.190931	0.790438	0.360982	0.391438	0.446891	0.311038	0.878686	0.675184	0.202888	1.41012	0.848077	0.705226	0.469052	0.919302	0.961549	0.654985	0.188907	0.421802	0.588037	0.619836	1.20088	1.28007	1.15426	1.26652	1.09748	0.561693	0.507008	0.731183	0.748891	0.779806	0.203013
FFA(18:3)	1.86956	2.05696	1.84362	1.91976	1.91388	2.07779	1.8007	1.96968	1.99487	0.261952	0.182819	1.16845	0.692606	0.339821	0.641638	0.352194	0.514703	0.145612	1.8781	2.01296	2.05395	1.85136	2.0755	1.87161	2.05631	0.35208	0.201759	0.235605	0.491084	0.434348	0.624335	0.60966	0.3744
FFA(18:4)	-2.52284	-2.52284	-2.55131	-2.51457	-2.343	-2.2723	-2.75731	-2.77497	-2.62861	-3.01976	-2.90509	-2.71501	-3.09173	-3.05889	-3.0081	-3.07339	-2.90509	-2.84788	-2.3474	-2.38082	-2.43518	-2.80591	-2.56661	-2.75049	-2.48358	-2.40278	-2.52201	-3.04692	-2.82931	-2.80289	-3.33206	-3.12155	-2.87303
FFA(20:0)	1.20414	1.17223	0.89933	0.759071	0.824564	0.857026	0.932515	0.872238	1.29608	1.41446	1.38056	1.53595	1.72644	1.58515	1.14052	1.46048	1.19182	1.0263	0.595313	1.22342	1.01321	0.831553	1.64224	1.56272	1.69077	1.91655	1.63315	1.22571	1.28771	1.50513	1.10172	1.63008	1.50167
FFA(20:1)	-0.427595	-0.694788	-0.560643	-0.986216	-1.13479	-0.908334	-0.784632	-0.280159	-0.746132	-0.865122	-0.402397	-0.298495	-0.690125	-0.947584	-0.726424	-0.57497	-0.705806	-0.52824	-0.789112	-0.715486	-0.538052	-0.950927	-0.646112	-0.695723	-0.562772	-0.346848	-0.339893	-0.848661	-1.01888	-0.47915	-0.951485	-1.08927	-0.682233
FFA(20:2)	-2.17984	-2.27579	-2.43207	-2.52201	-2.31473	-2.17137	-2.23718	-2.20556	-2.48843	-2.48358	-2.72452	-2.18836	-2.47233	-2.58554	-2.32121	-2.67484	-2.64566	-2.64566	-2.45324	-2.17332	-1.84425	-2.50308	-2.26396	-2.20623	-2.10532	-1.66979	-1.48036	-2.5632	-2.78986	-2.43753	-2.81097	-2.84581	-2.61617
FFA(20:3)	-1.24195	-1.72166	-1.73648	-1.97256	-1.86407	-1.35808	-1.83084	-0.79036	-1.42934	-1.68223	-0.943694	-1.13037	-1.57863	-1.60779	-1.40813	-0.733363	-0.989936	-1.11935	-1.39745	-1.58944	-1.28279	-2.03978	-1.99654	-1.88151	-0.613962	-0.481968	-0.33061	-1.94953	-2.11779	-0.998846	-2.131	-2.12406	-2.25981
FFA(20:4)	-0.213905	-1.58381	-1.36179	-1.61794	-1.20789	-0.5245	-2.08865	-2.13037	-1.46833	-1.33279	-1.65972	-1.38911	-1.00433	-0.948697	-0.70463	-1.91104	-1.59248	-1.60428	-0.865911	-0.883635	-0.145765	-1.34666	-0.954837	-0.974829	1.37934	1.16575	1.28244	-1.30543	-1.309	-1.15072	-2.20091	-1.90996	-2.30543
FFA(20:5)	-1.75584	-2.1565	-1.96466	-2.28139	-2.35476	-1.93401	-2.16877	-2.02738	-2.02974	-2.10718	-2.1016	-1.67577	-2.09296	-2.06733	-1.91376	-2.17397	-1.97143	-1.9703	-2.26327	-2.16942	-2.10594	-2.30757	-2.0221	-2.13797	-1.25739	-0.99683	-1.07765	-1.78836	-2.26257	-1.9568	-2.05709	-2.29265	-1.88843
FFA(22:0)	0.655535	0.591488	0.353549	0.294665	0.375623	0.329755	0.355806	0.468323	0.731791	0.788352	0.796515	0.946881	1.08236	0.949498	0.551491	0.857026	0.54201	0.460061	-0.013043	0.714927	0.51167	0.34153	1.16774	1.12572	1.25749	1.48465	1.20677	0.584097	0.695638	0.97563	0.504976	0.911346	0.809991
FFA(22:1)	0.97629	0.337997	0.0396999	-0.100979	0.195348	0.310573	0.647913	0.938775	1.00115	1.03823	1.4086	1.68104	1.36631	1.27262	1.23622	1.70978	1.30474	1.32002	0.224905	0.145612	0.178109	0.0949116	0.622462	0.991027	0.94703	1.55802	0.907814	0.941482	0.744764	1.78994	0.955387	0.675093	0.979001
FFA(22:2)	-2.69152	-2.84166	-2.90942	-3.11904	-2.9412	-2.65472	-2.81299	-2.49818	-2.6206	-3.04811	-2.89111	-1.94564	-2.6144	-2.77201	-2.83547	-2.39062	-2.84373	-2.70651	-2.8625	-2.99539	-2.99424	-3.15972	-2.98279	-2.78886	-2.71501	-1.95512	-1.68362	-2.9703	-3.20025	-2.95568	-3.12406	-3.31905	-2.94342
FFA(22:4)	-2.31833	-3.06371	-3.00462	-3.14561	-2.74662	-2.32121	-3.16488	-2.98736	-3.1367	-2.64205	-3.03268	-2.81705	-2.91921	-2.89754	-2.55979	-2.95121	-2.98393	-2.9737	-2.73697	-2.7084	-2.14369	-3.15972	-2.87197	-2.85204	-3.01508	-1.72213	-1.64928	-3.21625	-2.99539	-2.78687	-3.1976	-3.45324	-3.01159
FFA(22:5)	-1.50758	-2.39138	-2.09357	-2.26951	-2.23786	-1.87726	-2.49818	-2.20025	-2.25085	-2.22162	-2.24605	-1.98165	-2.12784	-2.37857	-1.90996	-2.10967	-2.37557	-2.2709	-2.30116	-2.30757	-1.90833	-2.47714	-2.14561	-2.17332	-2.21223	-1.39631	-1.42546	-2.3133	-2.45245	-2.29053	-2.38987	-2.5547	-2.0505
FFA(22:6)	-1.17104	-1.56661	-1.63666	-1.79336	-1.63935	-1.27195	-1.68919	-1.61176	-1.40775	-1.63039	-1.7666	-1.34593	-1.34483	-1.45482	-1.66383	-1.51457	-1.79686	-1.75926	-1.90996	-1.63935	-1.57089	-1.9412	-1.43362	-1.44772	-1.45285	-0.831615	-1.01567	-1.70934	-1.8604	-1.56704	-1.97767	-1.5245	-1.62104
FFA(24:0)	-0.836501	-0.885233	-1.01333	-1.152	-1.03978	-1.11873	-0.999135	-1.02944	-0.961283	-0.652674	-0.667722	-0.419855	-0.768076	-0.875672	-0.294597	-0.847362	-1.22263	-0.780661	-1.19562	-0.942307	-0.977668	-1.26639	-1.03741	-0.905899	-0.85022	-0.268469	-0.314194	-1.04394	-1.19562	-0.906981	-1.01976	-1.1818	-0.697125
FFA(24:1)	0.252779	-0.419276	-0.650635	-0.756575	-0.503078	-0.326263	-0.00578236	0.0761487	0.161565	0.226508	0.57289	0.7554	0.558659	0.430499	0.52296	0.981633	0.460376	0.603597	-0.446934	-0.630171	-0.417733	-0.630617	-0.0784114	0.165944	0.134878	0.995376	0.397036	0.0866479	-0.0662763	0.883621	0.148348	-0.113567	0.123004
HCER(16:0)	-2.02974	-2.73889	-2.68038	-2.30543	-1.69947	-1.35071	-5.69526	-4.79987	-5.26534	-3.17007	-3.87832	-3.94564	-3.9703	-3.553	-2.69432	-5.56661	-4.61529	-4.88683	-2.8625	-3.15586	-2.82317	-4.31617	-4.50308	-5.50635	-4.49655	-2.91921	-3.12029	-2.56064	-2.26188	-2.25842	NaN	NaN	NaN
HCER(20:0)	-5.48681	-5.68038	-5.49981	-4.78389	-3.94786	-3.33643	-6.39289	-3.90185	-5.68038	-5.04931	-5.58727	-5.57347	-5.60823	-5.58035	-5.42353	NaN	NaN	-5.84477	-5.82011	-6.22162	-5.71028	-5.78787	-5.42353	-6.02093	NaN	-5.82828	NaN	-5.92139	-5.74855	-5.88683	NaN	NaN	NaN
HCER(20:1)	NaN	NaN	-5.74855	-6.4933	-5.54625	-4.98393	NaN	NaN	NaN	NaN	NaN	NaN	-4.90833	-4.61883	-5.75633	NaN	-5.32193	-5.26534	-5.22162	-5.42973	-5.53282	-5.07826	-4.6878	-4.77201	NaN	-5.90401	-5.99309	NaN	NaN	NaN	NaN	NaN	NaN
HCER(22:0)	-4.61176	-4.97937	-4.45799	-3.95232	-3.26119	-2.79887	-5.4933	-2.95009	-5.04931	-4.3629	-5.03032	-5.71786	-5.54625	-5.44851	-4.92577	NaN	NaN	NaN	-5.73312	-5.77201	-5.33352	-6.02093	-6.00231	NaN	-6.16877	-5.12784	-5.51953	-4.85726	-5.04454	-4.93457	NaN	NaN	NaN
HCER(24:0)	-3.58554	-4.00694	-3.79786	-3.28209	-2.60823	-2.04811	-4.07582	-1.20689	-3.58901	-3.79386	-4.17658	-4.81604	-5.11279	-4.71407	-3.91702	NaN	-5.39897	-5.29336	-4.79186	-5.21625	-4.70275	-4.79987	-5.31617	-5.99309	-5.62238	-4.42043	-4.90833	-4.14305	-4.07097	-4.49655	-5.24332	-6.74855	NaN
HCER(24:1)	-4.48681	-4.76415	-4.59771	-4.46116	-3.93677	-3.62415	-4.13543	-0.990223	-3.39289	-3.64928	-4.13037	-4.33643	-4.44222	-4.09789	-3.87408	NaN	-5.2709	-5.24879	-4.11279	-4.77992	-4.29619	-4.66566	-5.21625	-5.51953	-5.44851	-4	-4.1976	-3.8427	-3.5632	-3.42663	-4.93898	-6.20025	NaN
LCER(16:0)	-0.881507	-4.66566	-4.27928	-4.45482	-4.3133	-4.02797	-0.822911	-0.641154	-1.44615	-2.32988	-3.4852	-4.39593	-4.14816	-3.82011	-4.04216	NaN	NaN	NaN	-4.12784	-4.03741	-3.61883	-4.03032	-4.44222	-4.44222	-4.54625	-4.37482	-1.81147	-3.43129	-3.88044	-4.6295	NaN	NaN	NaN
LCER(24:1)	-2.0905	-5.13289	NaN	NaN	NaN	NaN	-2.26812	-2.22162	-2.60999	-3.01508	-4.29619	NaN	-4.47714	-4.44222	-4.75633	NaN	NaN	NaN	-4.82828	-4.70651	-4.08804	-5.00231	-4.77596	NaN	NaN	-4.40813	-2.97824	-4.24879	NaN	NaN	NaN	NaN	NaN
LPC(16:0)	-0.898081	-1.52326	-1.71833	-1.43362	-1.51251	-1.8396	-2.43284	-1.47554	-0.485196	-1.77645	-2.73793	-1.61706	-1.40583	-2.01917	-1.82982	NaN	-0.89191	NaN	-1.78339	-1.88151	-1.2039	-1.95121	NaN	-3.0529	-2.38082	-1.34666	-1.28736	-1.05739	-1.25705	-0.814768	-1.89004	-2.47875	-2.56832
LPC(18:0)	-2.84063	NaN	-3.04573	-3.30329	-3.65836	-3.22297	NaN	-2.82011	-2.2109	NaN	NaN	NaN	NaN	NaN	NaN	-2.36587	NaN	NaN	-3.56832	NaN	-2.57691	NaN	NaN	NaN	NaN	-2.62772	-2.62327	-2.89647	NaN	-2.41812	NaN	NaN	NaN
LPC(18:1)	-2.28279	-3.23243	-2.96128	NaN	-2.90833	-3.08804	-2.851	-2.51457	-2.72356	-2.39138	NaN	-3.25705	-2.22769	-3.2723	-2.10905	NaN	-3.17919	NaN	-2.50471	-2.35402	-2.06311	-3.06733	NaN	-3.12155	NaN	-2.96804	-2.26534	-3.31905	-3.11404	-2.76906	-2.57863	-3.47554	NaN
LPC(18:2)	-3.41427	-3.01392	-3.48036	-3.30329	-3.33934	-3.56832	-2.44144	-2.42508	-2.52036	NaN	NaN	-2.9771	NaN	NaN	-3.28069	NaN	-2.84166	NaN	-3.49818	-3.32337	-3.0505	NaN	-3.66749	NaN	-3.07461	-3.04335	-2.6144	-2.88683	-3.04811	NaN	-2.10222	-2.43987	-2.74468
LPE(18:0)	-4.09542	-4.84892	-4.41735	-4.97483	-4.38987	-4.52616	-3.72356	-3.49005	-3.03386	-5.05409	NaN	-4.48358	-3.84477	-4.71407	-4.07582	-4.47714	-4.35993	-3.8427	-3.79786	-3.73121	-2.86881	-5.16877	-5.28209	-5.71786	NaN	-4.662	-3.9568	-4.49005	-4.39289	NaN	-3.90401	-4.17658	-4.39593
LPE(18:1)	-3.11029	-3.58554	-3.66566	-4.00462	-3.73312	-4.03978	-3.72356	-1.91757	-2.90077	-2.82419	-3.46275	-4.17658	-3.36438	-3.71407	-3.27788	NaN	-3.72547	NaN	-2.99654	-3.02679	-2.8049	-2.99769	-3.93677	-4.77992	-4.43284	-4.10284	-3.77004	-3.50964	-4.08804	-4.12532	-4.2709	-5.08804	NaN
LPE(20:4)	-3.58381	-3.68966	-3.72356	-3.96804	-3.71596	-3.82828	NaN	NaN	-4.77201	-4.42353	NaN	NaN	-4.74468	-4.28771	-4.3133	NaN	NaN	NaN	-3.8997	-4	-3.34081	-4.04216	-4.31043	-5.18968	NaN	-4.84477	-4.662	-4.15329	-4.04216	-3.95009	-5.24332	NaN	NaN
PC(16:0/14:0)	-2.39821	-2.70651	-2.13416	-2.43831	-2.14369	-1.82777	NaN	-3.11279	-2.58467	-1.62415	-2.29974	-2.699	NaN	-2.41812	-1.67116	-0.776207	-3.45958	-0.376695	-1.71738	-2.02621	-1.36216	-2.80188	NaN	NaN	-2.82521	-2.17658	-2.56832	-1.52036	-2.01683	-1.78936	NaN	NaN	NaN
PC(16:0/16:0)	1.58765	1.06716	1.16575	0.927441	1.39375	1.26885	-1.24434	-0.666805	-0.0617518	1.45112	0.373509	0.157432	1.02942	1.27393	1.77492	-1.40392	-0.248451	-1.85935	0.974603	0.694836	1.33691	0.35095	-0.242806	-1.19529	0.152378	1.72452	1.32912	1.78463	1.98634	2.03443	-1.10098	-1.89701	-2.13987
PC(16:0/16:1)	-0.127683	0.00518438	0.0590784	-0.492078	0.186374	0.296193	NaN	-2.58554	-1.99539	0.280362	-0.29956	-0.645209	-1.22263	-0.997693	0.012068	-2.2969	-1.36253	NaN	-0.7117	-0.762681	-0.565545	-0.999423	-2.27299	-2.82931	-1.39517	-1.17625	-1.57132	-0.981366	-0.880445	-1.1743	NaN	NaN	NaN
PC(16:0/18:0)	-0.813499	-1.08284	-1.10377	-1.27544	-1.00462	-0.949533	-2.28983	-2.41812	-2.0511	-0.735524	-1.95624	-2.09542	-1.60077	-1.99942	-1.01072	1.81414	-1.99712	1.5207	-1.79736	-1.77054	-1.09111	-1.77547	-3.0517	-3.61352	-2.46833	-1.29584	-1.37932	-0.920571	-0.797112	-1.2129	-2.29407	-2.90509	NaN
PC(16:0/18:1)	3.36201	3.14651	3.25626	2.78929	3.18093	3.32412	1.32683	1.92509	1.65265	3.51302	2.45062	2.15381	2.26108	2.5682	3.2776	1.29078	1.82766	0.882526	2.63724	2.24902	2.8482	2.33891	1.61955	0.637286	2.0579	2.7792	2.30147	2.87375	2.74369	2.97012	1.25236	0.550211	0.0368901
PC(16:0/18:2)	1.7233	1.30305	1.1723	1.09734	1.58986	1.69684	1.6358	1.68957	2.07827	2.08807	0.330099	0.462366	1.22725	1.67387	1.76723	NaN	1.21406	NaN	0.188401	0.172744	1.0224	1.76757	1.10581	0.176706	1.44514	2.512	1.90858	2.01557	2.15895	2.52027	2.2278	1.65274	1.13119
PC(16:0/20:3)	0.617581	0.832769	0.759923	0.124725	0.483158	0.371949	NaN	-2.02034	-0.507583	-0.0292936	-0.971431	-0.656763	-0.79636	-0.433623	0.452701	-1.06552	NaN	0.251446	-0.835214	-0.977668	-0.329703	-1.39214	-1.34154	-1.97313	-0.668409	0.964362	0.407842	0.616828	0.936817	1.36536	-2.26743	NaN	NaN
PC(16:0/20:4)	2.62234	2.36171	2.38557	2.12138	2.63183	2.70947	-1.81249	-1.39024	-0.038599	1.44021	0.234011	0.25084	1.65755	2.18824	2.16742	NaN	0.255803	NaN	0.790438	0.76562	1.65476	0.788101	0.797096	-0.119824	0.996678	3.50958	2.89212	3.07216	3.45037	4.04957	-1.17658	-1.36216	-1.46077
PC(16:0/20:5)	-1.61176	-1.8831	-1.65699	-2.13987	-1.60999	-1.49614	NaN	NaN	-2.0315	NaN	NaN	NaN	NaN	NaN	NaN	NaN	NaN	NaN	NaN	NaN	NaN	NaN	NaN	NaN	NaN	NaN	NaN	NaN	NaN	NaN	NaN	NaN	NaN
PC(18:0/18:1)	0.580628	0.572696	0.731357	-0.0451337	0.473631	0.65892	-1.59466	-1.06945	-0.956795	0.347892	-0.492484	-0.658584	-0.916208	-0.448902	0.308011	NaN	-0.991943	NaN	0.191942	-0.346665	0.459327	-0.440068	-1.20124	-2.24127	-1.38722	-0.907793	-0.937878	-0.363085	-0.386657	-0.632853	-1.97087	-2.67024	-2.75731
PC(18:0/18:2)	-0.0260581	-0.491064	-0.116379	-0.400301	-0.171856	0.269392	-0.309538	-0.205231	0.509138	0.0705267	-1.69292	-1.27823	-0.45502	-0.271601	0.267596	-0.932912	-0.680382	-1.42508	-0.962688	-1.53074	-0.0835998	0.16543	-0.491876	-1.35476	-0.67992	-0.0868137	-0.245711	-0.101753	-0.0720277	-0.00202118	0.461633	-0.119354	-0.773738
PC(18:0/20:3)	-1.0625	-0.810207	-0.745406	-1.24742	-0.964095	-1.29442	NaN	NaN	-2.16618	NaN	NaN	NaN	NaN	-2.33643	-1.35476	NaN	NaN	NaN	NaN	-2.03032	-1.72977	NaN	NaN	NaN	NaN	-1.87726	NaN	-1.7824	-1.28244	-1.21961	NaN	NaN	NaN
PC(18:0/20:4)	0.862352	0.847837	0.808591	0.578118	1.05311	0.973942	NaN	-2.32771	-1.69013	-0.817053	-1.4066	-1.57304	-0.0525956	0.33308	0.402831	NaN	-1.56362	NaN	-0.14003	-0.177066	1.16556	-0.1882	-0.345931	-1.00723	-1.47153	0.825297	0.490057	1.06654	1.35219	1.25393	-2.08988	-2.21023	NaN
PC(18:1/16:1)	-1.38195	-1.4856	-1.05559	-2.05529	-1.86617	-1.77152	NaN	-2.73504	-3.03505	-0.825977	-1.6122	-1.90833	-2.50471	-1.99309	-0.945638	NaN	-1.71549	NaN	-0.790609	-1.31007	-0.86171	-1.13701	-2.03623	-3.0529	-1.63263	-2.49167	NaN	-1.87673	-2.22634	NaN	NaN	NaN	NaN
PC(18:1/18:1)	0.0440444	0.00388999	-0.0904957	-1.41043	-0.803141	-0.668868	-2.14242	-1.8762	-1.73793	0.41684	-0.54414	-1.23379	-1.10129	-0.54372	0.306962	-1.75584	-1.24982	-2.49086	0.18574	-0.0300299	0.289834	-0.438698	-1.06854	-2.58727	-0.850741	-0.861448	-1.40851	-0.56192	-0.893518	-0.895932	-2.15457	-2.72834	-3.25567
PC(18:1/18:2)	-0.463151	-0.811726	-0.841922	-1.64025	-1.54498	-1.05709	-1.43557	-1.486	-0.74468	-0.0721794	-1.71454	-1.71643	-0.96917	-0.689893	0.192447	-1.23413	-1.39214	-1.50758	-0.870124	-1.30009	-0.277884	0.189666	-0.788116	-1.53826	-0.149441	-0.0306193	-0.519115	0.125519	-0.460171	-0.192645	-0.842439	-1.48641	-1.97824
PC(18:1/20:4)	-0.0264989	0.179638	-0.0023102	-0.902659	-0.251367	-0.298673	NaN	NaN	NaN	-1.0514	NaN	-2.20423	-1.04484	-0.0551416	-0.209562	NaN	NaN	NaN	-0.551099	-0.854649	0.305445	-1.28209	-1.28033	-2.70181	-1.75926	0.398898	0.0874628	0.0962619	0.717825	0.998773	NaN	NaN	NaN
PE(16:0/18:1)	-1.06854	-1.36662	-1.32771	-0.886833	-0.480559	-0.184261	-3.8427	-2.66749	-2.44458	-0.242294	-0.805156	-1.47433	-1.94675	-1.16069	-0.513131	NaN	-1.51581	NaN	-1.15104	-1.33825	-0.971714	-0.908876	-1.89808	-2.90077	-0.816037	-1.18115	-1.73216	-0.993666	-1.29903	-1.20257	-4.11528	-4.41427	NaN
PE(16:0/18:2)	-2.87514	-3.47554	-3.55809	-2.82419	-2.58988	-2.08927	NaN	NaN	-2.15136	-2.3555	-3.90401	NaN	-3.30615	-2.73408	-2.53701	NaN	-2.58901	NaN	-3.66566	-3.89325	-3.0613	-1.92906	-2.91921	-4.25705	-1.75633	-1.55809	-2.22028	-1.69993	-2.19959	-2.08988	NaN	NaN	NaN
PE(16:0/20:3)	-3.15586	-3.32482	-2.91811	-3.10036	-2.93788	-2.39973	NaN	NaN	-3.17267	-3.0505	NaN	NaN	NaN	-3.49005	-2.90725	-1.92906	NaN	-1.93898	-3.18442	-3.71786	-3.73889	NaN	NaN	NaN	NaN	-2.21357	-2.69806	-2.48762	-2.30972	-2.55724	NaN	NaN	NaN
PE(16:0/20:4)	-1.16521	-1.07218	-0.986788	-1.37258	-0.600774	-0.393084	NaN	NaN	-2.63756	-1.56961	-2.07339	-2.51457	-1.76758	-1.12532	-1.0737	-3.77201	-2.51953	-2.85308	-2.33497	-2.08865	-1.31079	-2.2365	-2.51953	-3.31186	-1.77645	0.206393	-0.166665	-0.312402	0.141433	0.701505	NaN	NaN	NaN
PE(16:0/22:6)	-0.362158	-0.223475	-0.38628	-0.682001	-0.234975	0.360308	NaN	NaN	-1.12343	NaN	NaN	NaN	NaN	-1.58901	-0.558517	-3.04454	NaN	-2.75049	NaN	NaN	-1.3288	NaN	NaN	NaN	NaN	-0.237694	-0.688497	-0.86986	-0.265345	0.243913	NaN	NaN	NaN
PE(18:0/18:0)	-2.48358	-2.42973	-2.43129	-3.14433	-2.28209	-2.07097	NaN	-4.58727	-4.1976	-3.31186	-4.01625	NaN	-3.9908	-2.78687	-2.66841	NaN	-4.49005	NaN	-3.7819	-4.02562	-3.42973	-3.95456	-5.00694	NaN	-3.86145	-2.27299	-2.71312	-2.38685	-2.16747	-1.95288	NaN	NaN	NaN
PE(18:0/18:1)	0.478402	0.335369	0.416407	-0.440068	0.209266	0.504875	-1.6206	-1.10439	-0.988791	0.263515	-0.617277	-0.890305	-0.438698	0.0246034	0.334568	NaN	-1.14178	NaN	0.277628	-0.132578	0.406319	-0.291945	-0.883901	-1.60691	-0.994816	-0.600118	-0.610213	-0.443988	-0.739613	-0.853606	-3.28349	-3.47073	-3.79786
PE(18:0/18:2)	-1.45206	-1.31653	-1.44105	-1.78091	-0.918933	-0.770535	-1.27509	-0.780909	-0.230736	-1.26396	-2.96241	-2.71501	-1.48722	-0.859352	-0.935117	NaN	-1.60779	-4.49981	-2.24059	-2.14688	-1.09173	-0.22011	-1.05559	-1.99424	-0.91213	-0.530531	-0.821381	-0.345564	-0.449099	-0.618163	-1.20723	-1.12595	-2.08314
PE(18:0/20:3)	-0.330247	-0.148961	-0.181968	-1.20324	-0.732165	-0.537215	NaN	NaN	-1.04513	-0.922484	-1.58684	-1.79136	-2.10222	-1.82828	-0.558304	NaN	-2.72071	NaN	-0.872235	-1.31473	-0.619492	-2.24605	-2.69993	-3.4112	-2.31043	-1.08712	-1.1181	-0.43226	-0.589008	-0.667493	-3.00694	NaN	NaN
PE(18:0/20:4)	1.78831	1.852	1.78706	1.04907	1.58722	1.71304	-0.348317	-0.158268	0.475189	0.556699	-0.451662	-0.433234	0.629566	1.34976	1.17076	NaN	-0.168123	NaN	0.801407	0.814673	2.09096	0.77011	0.411209	-0.533034	0.135798	2.04974	1.90006	2.19497	2.27995	2.64369	0.683023	0.636915	-0.373888
PE(18:0/22:5)	-0.524915	-0.540359	-0.838822	-0.875672	-0.617499	-0.447525	NaN	NaN	-2.25774	-2.28209	NaN	NaN	-2.70557	-2.47554	-2.31545	NaN	NaN	NaN	-1.43948	-1.28701	-1.09665	NaN	NaN	NaN	NaN	-1.38045	-1.6707	-1.21457	-1.23074	-1.05379	NaN	NaN	NaN
PE(18:0/22:6)	0.495491	0.364909	0.398241	-0.306859	0.271784	0.577924	-0.723087	-0.180495	0.391548	-1.26882	NaN	NaN	NaN	-1.03653	-1.12029	NaN	NaN	NaN	-1.61396	-1.89862	-0.624599	NaN	NaN	NaN	NaN	-0.624377	-0.747342	-0.364571	-0.44183	-0.135111	-1.20656	-1.66566	-2.43518
PE(18:1/16:1)	-3.25981	-3.42663	-3.66933	NaN	NaN	-3.66566	NaN	-2.12784	NaN	-2.11528	-2.96241	-3.56149	NaN	-4.09542	-2.52616	NaN	-3.96353	NaN	-3.0505	-3.41427	-3.07826	-3.52782	-4.3452	NaN	-2.91702	-3.39593	-4.2109	-3.5547	-4.23243	-4.22432	NaN	NaN	NaN
PE(18:1/18:1)	-1.69806	-1.88737	-1.84736	-2.59684	-2.12658	-2.08009	-4.05889	-2.95792	-2.90509	-0.262054	-1.01217	-1.27928	-2.51293	-1.66979	-0.831871	NaN	-2.74371	NaN	-0.743231	-1.10315	-0.84918	-1.28139	-2.37782	-3.5547	-1.48843	-2.02915	-2.68131	-1.74323	-1.954	-2.37632	-4.70651	NaN	NaN
PE(18:1/18:2)	-2.74275	-3.17267	-3.11404	-3.79987	-3	-2.64747	NaN	-2.97483	-2.45561	-1.51746	-2.85831	-3.32337	-3.45799	-2.2856	-1.38571	-2.97824	-3.33352	-3.13289	-2.66566	-2.84477	-1.88151	-1.36997	-2.58901	NaN	-1.20656	-1.53282	-2.20889	-1.52575	-1.90563	-1.94342	-3.47554	-3.56661	NaN
PE(18:1/20:3)	-2.67208	-2.4135	-2.23718	-3.64386	-2.94564	-2.69246	NaN	NaN	-3.23514	-2.01625	-2.74178	NaN	NaN	-3.34666	-1.51829	NaN	NaN	NaN	-2.17984	-2.25705	-2.4344	-3.81198	NaN	NaN	-3.30472	-2.31186	-2.88683	-2.1623	-2.37782	-2.52118	NaN	NaN	NaN
PE(18:1/20:4)	-0.608232	-0.313836	-0.398589	-1.45245	-0.646338	-0.596187	NaN	-3.09789	-2.70181	-0.528656	-1.64837	-1.63263	-1.69947	-0.78986	-0.254806	NaN	-2.73504	-2.63039	-0.875937	-1.16618	0.0760118	-1.70322	-2.39821	NaN	-1.51251	0.222557	-0.121549	0.0758749	0.274053	0.605684	-2.8625	-2.773	-3.68038
PE(O-16:0/18:1)	-3.78787	-4.09296	-3.9703	-4.25981	-4.13543	-3.43129	NaN	-1.88737	-3.90401	-3.36142	-3.47393	NaN	NaN	-4.2029	NaN	NaN	NaN	NaN	NaN	NaN	NaN	-3.45641	NaN	NaN	NaN	NaN	-4.24879	-3.65109	NaN	NaN	-4.553	NaN	NaN
PE(O-16:0/20:4)	-2.12469	-2.47794	-2.49899	-2.66475	-1.92248	-1.70745	NaN	-3.09789	NaN	-2.35771	-3.14944	NaN	-2.90833	NaN	-2.41427	NaN	NaN	NaN	-2.84477	-3.15329	-2.50471	-2.61706	NaN	NaN	-3.03978	-2.47153	-3.23379	-2.24742	-2.83033	-2.50471	NaN	NaN	NaN
PE(O-18:0/20:4)	-1.71596	-1.91594	-1.91702	-2.64837	-2.16101	-2.14433	NaN	NaN	-3.4933	-2.69526	NaN	NaN	NaN	-2.79887	-2.44615	NaN	NaN	NaN	-2.60121	-3.11029	-2.35034	-2.8879	-3.18968	NaN	NaN	-1.94009	-2.31473	-1.82011	-2.03741	-1.56961	NaN	NaN	NaN
PE(P-16:0/16:0)	-3.35698	-3.12784	-3.1078	-2.96128	-2.20956	-1.66749	NaN	-3.00462	-4.12281	-2.39214	-3.14561	-3.13289	-2.67484	-2.22499	-2.06975	NaN	-3.82215	NaN	-3.18968	-3.46753	-3.699	-2.8954	-3.1078	-3.85935	-3.03032	-2.65109	-3.25154	-2.94453	-3.74662	-3.35402	NaN	NaN	NaN
PE(P-16:0/18:1)	-0.0700575	0.158466	0.161694	-0.79611	-0.0242965	0.524866	-0.176577	2.21887	0.117828	0.860049	0.321351	-0.211231	-0.671163	-0.193635	0.560421	-2.02679	-0.907522	-2.10284	0.190425	-0.18968	0.00834347	0.188148	-1.08681	-1.94953	0.0132121	-0.0237097	-0.568751	0.0183493	-0.466935	-0.555757	-1.1131	-2.42508	-4.32771
PE(P-16:0/18:2)	-2.43596	-3.1291	-2.52866	-3.17397	-2.18442	-1.58857	-2.01392	-1.34008	-1.65426	-1.76464	-2.96241	-3.73697	-2.94898	-1.67946	-1.71265	NaN	-2.04454	NaN	-3.35107	-3.60121	-3.20956	-0.474532	-1.81756	-2.75633	-0.891375	-1.59292	-1.98279	-1.55767	-2.42353	-3.07582	-3.12532	-3.24879	NaN
PE(P-16:0/20:3)	-1.45245	-0.961283	-0.562559	-1.40583	-0.798617	-0.369408	NaN	-2.49167	-1.81705	-0.574541	-1.11247	-1.55046	-3.55809	-2.39062	-0.482976	NaN	NaN	NaN	-0.640254	-1.25705	-1.53282	-1.80138	-3.0505	-4.08804	-2.06854	-1.87408	-2.30258	-1.64656	-1.84373	-2.3357	-3.50799	NaN	NaN
PE(P-16:0/20:4)	2.1908	2.15432	2.29678	1.86057	2.42282	2.56335	-0.745648	0.115033	0.738033	1.82049	0.999206	0.6107	0.536451	1.29196	2.22808	NaN	0.00115371	-2.32988	1.51384	1.35276	2.04715	1.28102	0.521955	-0.344465	0.319618	1.51838	1.38747	1.88924	1.72775	1.75711	0.0976109	-0.0365258	-0.726663
PE(P-16:0/20:5)	-2.27439	-1.80239	-1.53784	-2.79786	-2.11904	-1.32193	NaN	-2.41812	-1.84684	-2.63666	NaN	NaN	NaN	NaN	-2.47794	NaN	NaN	-1.343	NaN	NaN	NaN	NaN	NaN	NaN	NaN	NaN	NaN	NaN	NaN	NaN	NaN	NaN	NaN
PE(P-16:0/22:4)	-0.815783	-1.16942	-0.941476	-0.763171	-0.188858	-0.134794	-3.14688	-0.798366	-2.37707	-1.15682	-1.96804	-2.12973	-1.28806	-0.97228	-1.08927	NaN	-2.66292	-0.659723	-0.279634	-0.444577	0.619084	-1.07309	-1.49574	-2.25154	-1.5245	-0.0567913	-0.433623	-0.046772	0.0508847	0.202762	-2.60735	-2.42663	NaN
PE(P-16:0/22:5)	1.47825	0.939678	0.820894	0.556895	0.960289	1.26969	-2.41735	-0.839854	-1.11622	0.306379	-0.606913	-1.24742	-0.791857	0.0423643	0.24987	NaN	-1.65608	NaN	0.222186	-0.213738	0.163112	-0.694555	-1.2723	-2.17007	-0.816799	1.32527	0.680414	1.25683	1.01899	1.45122	-2.23175	-1.96917	NaN
PE(P-16:0/22:6)	1.68356	1.81459	1.81697	0.994652	1.67821	2.11217	NaN	-0.300981	0.162726	0.592445	-0.613741	-0.545613	0.122607	1.03977	1.55356	NaN	-0.860661	NaN	-0.1882	-0.745164	0.32008	0.0896338	-0.830588	-1.95624	0.495695	2.13396	1.71756	1.59264	2.12062	2.46934	-1.22634	-2.16101	NaN
PE(P-18:0/16:0)	NaN	-3.48358	-3.63308	-3.9412	-3.17007	-2.58988	NaN	-2.8997	NaN	-2.58814	-3.11029	NaN	-3.14051	-3.34813	-2.66841	-3.15972	NaN	-2.37183	-3.06251	NaN	-3.32771	-3.46594	-4.02327	NaN	-3.18442	-3.05889	-3.69526	-2.80289	-3.86986	-3.4933	NaN	NaN	NaN
PE(P-18:0/18:1)	-0.834699	-0.91757	-0.841663	-2.70934	-2.09665	-1.57906	-1.51293	0.350271	-1.57304	-0.747584	-1.21625	-2.16618	-2.30686	-1.91648	-1.30258	NaN	-2.52533	NaN	-1.41388	-2.22364	-1.81401	-1.79586	-2.8954	-3.42818	-2.14816	-1.71643	-1.83547	-1.43401	-1.75536	-1.79987	-2.52866	-3.41273	NaN
PE(P-18:0/18:2)	-2.21357	-2.48116	-2.68687	-3.35402	-2.70557	-2.31115	-2.36736	-1.60691	-2.41966	-2.23447	-3.49167	NaN	-3.78588	-2.89111	-2.23923	-1.13955	-3.12532	-0.12312	-3.34373	-3.63308	NaN	-1.58467	-3.25705	-3.75049	-2.07582	-2.38308	-2.83547	-2.35845	-3.06854	-2.76906	-3.4933	-3.54625	NaN
PE(P-18:0/20:3)	-1.33025	-1.13353	-1.00955	-2.71596	-2.15714	-1.90779	NaN	-3.47714	-2.70087	-1.76072	-2.24948	-2.65654	NaN	-3.27928	-1.64386	NaN	NaN	NaN	-1.84632	-2.36959	-2.48681	-3.49818	-3.71976	NaN	-3.40507	-2.8997	-3.06492	-2.56918	-2.55385	-2.91702	NaN	NaN	NaN
PE(P-18:0/20:4)	2.17581	2.12035	2.04233	0.85599	1.43029	1.44116	-1.08957	-0.220782	-0.0496063	0.871134	-0.0952654	-0.435768	0.345056	0.835843	1.37962	NaN	-0.472529	NaN	0.711231	0.308827	1.27429	0.631616	0.128161	-0.388544	-0.471329	1.07526	1.00942	1.23186	1.35659	1.44414	-0.427595	-0.585756	-1.2969
PE(P-18:0/20:5)	-1.93677	-2.3133	-1.77004	-3.16618	-2.74178	-2.34227	NaN	NaN	-2.33862	NaN	NaN	NaN	NaN	NaN	NaN	NaN	NaN	NaN	NaN	NaN	NaN	NaN	NaN	NaN	NaN	NaN	NaN	NaN	NaN	NaN	NaN	NaN	NaN
PE(P-18:0/22:4)	-2.15008	-2.59335	-2.53199	-2.61176	-2.24264	-2.20956	NaN	-2.83856	NaN	-3.37932	NaN	NaN	-2.69993	-2.43831	-2.87197	NaN	NaN	-2.79086	-2.23243	-2.02738	-1.14912	-2.90509	-3.46913	-3.59423	-3.33206	-1.48157	-1.81198	-1.65426	-1.15553	-1.1269	NaN	NaN	NaN
PE(P-18:0/22:5)	0.282499	-0.158429	-0.320486	-0.920298	-0.463748	-0.423333	NaN	-2.55131	-2.41043	-1.57863	NaN	NaN	-2.23582	-1.63218	-1.76317	NaN	NaN	NaN	-1.58424	-1.55216	-1.0081	-2.1386	-2.75536	NaN	-2.29265	0.0268709	-0.304006	-0.18295	0.0453032	0.474981	NaN	NaN	NaN
PE(P-18:0/22:6)	0.933422	1.04593	0.928806	-0.314733	0.0060466	0.543397	NaN	-1.57004	NaN	-0.982506	NaN	NaN	NaN	-0.536587	0.441484	-3.49005	NaN	-2.52367	-1.67438	-1.79536	-0.838822	-1.63666	-1.8667	NaN	-0.577336	0.80892	0.419215	0.333882	0.917164	1.5033	NaN	NaN	NaN
PE(P-18:1/16:0)	-3.05889	-2.71028	-2.64747	-3.33206	-2.85308	-1.96128	-3.97937	-1.43753	-3.43284	-1.88044	-2.12218	-2.73312	-2.27718	-1.89916	-1.58338	-3.13924	-2.89647	-3.0601	-1.93677	-2.12658	-2.35107	-2.15264	-2.71407	-3.66383	-2.22904	-2.20025	-2.70557	-2.35993	-2.89111	-2.95232	NaN	-4.60121	NaN
PE(P-18:1/18:1)	-1.70416	-1.80541	-1.99367	-3.36587	-2.59335	-2.30543	-2.03505	0.42825	-1.65426	-1.31366	-1.84684	-2.21558	-2.63666	-1.97994	-1.66612	NaN	-2.76219	NaN	-1.30187	-1.6034	-1.61352	-1.58165	-2.47554	-3.38534	-2.18771	-1.84581	-2.28912	-1.93843	-2.191	-2.04097	-2.6878	-3.62238	NaN
PE(P-18:1/18:2)	-1.88577	-1.85517	-1.98051	-2.63576	-1.93126	-1.6056	-2.49005	-1.72786	-2.00694	-1.96691	-3.55809	-3.43596	-3.13416	-2.08192	-1.74855	-2.32193	-3.11528	-1.49492	-2.91267	-3.20956	-2.58988	-1.14019	-2.54878	-3.69339	-2.0052	-1.63935	-2.06552	-1.88098	-1.78389	-1.61706	-2.58208	-2.71786	-3.48681
PE(P-18:1/20:4)	0.0357646	-0.200747	-0.290004	-1.33025	-0.733843	-0.546667	-2.45878	-1.33643	-0.745648	-0.00274375	-0.935669	-0.98965	-1.31437	-0.206895	0.367147	NaN	-1.52991	NaN	0.0708015	-0.239226	0.579277	0.0854246	-0.526369	-1.13416	-1.20656	-0.0313562	-0.58489	-0.130839	-0.124377	0.120352	-1.29265	-1.29867	-2.27998
PE(P-18:1/22:6)	-0.846584	-0.526161	-0.288241	-2.32121	-1.68409	-1.45918	NaN	NaN	-1.81451	-1.86565	NaN	NaN	NaN	-1.37258	NaN	-3.22432	NaN	-3.32916	NaN	NaN	-1.06764	-1.46077	NaN	NaN	-1.76955	-0.108114	-0.70463	-0.549198	-0.103922	0.0777899	NaN	NaN	NaN
SM(14:0)	-2.03801	-2.74758	-2.71976	-3.57863	-3.2863	-3.28912	-3.45008	-2.48924	-2.93677	-3.13289	-4.58727	-4.48036	-2.70275	-2.64295	-2.96578	-2.05949	-3.04335	-1.51829	-2.87408	-3.20556	-2.14752	-2.71407	-3.16101	-3.673	-3.30045	-2.2849	-2.73216	-2.20025	-2.3452	-2.22297	-4.10036	-4.76415	-5.37482
SM(16:0)	2.28706	1.93459	1.97104	1.372	1.75813	1.83689	-0.293536	0.524164	0.472696	1.20214	0.177854	0.104605	1.41121	1.41137	1.71044	-4.51293	0.959993	-4.43284	1.4073	1.24184	2.31255	1.68684	1.10581	0.264837	0.565597	1.33279	1.07121	1.60663	1.54528	1.59259	-0.538681	-1.29548	-1.80088
SM(18:0)	-2.19694	-2.71691	-2.83547	-3.35255	-3.01508	-3.08192	-2.04275	-0.468531	-1.65199	-2.64566	-3.58554	-3.61706	-0.980512	-1.28384	-2.22972	-2.44301	-1.54751	-2.13163	-3.22432	-3.24059	-2.13924	-1.74613	-1.73552	-2.30686	-2.70463	-1.67669	-1.92632	-1.71928	-1.56448	-1.50635	-0.873027	-1.50881	-2.15264
SM(18:1)	-4.38987	-5.03032	-5.25429	-6.1078	-5.6878	-6.07826	-5.3452	-3.66383	-4.61529	-5.04454	-6.03032	-5.46753	-3.82215	-4.06613	-5.02562	-3.68223	-4.15329	-3.80793	-5.73312	-5.8365	-4.62593	-4.03032	-4	-4.76808	-5.20025	-4.45166	-4.72166	-4.2709	-4.29336	-4.37183	-4.27928	-4.70651	-5.16359
SM(20:0)	-1.851	-2.51705	-2.48036	-2.64295	-2.27021	-2.27021	-2.58554	-0.982506	-1.83547	-2.09111	-3.15586	-3.04335	-1.53199	-1.65927	-1.93788	-1.49696	-1.97426	-1.42043	-3.33643	-3.46116	-2.63846	-1.97313	-2.33862	-2.98393	-2.662	-1.72834	-2.24811	-1.9568	-1.9686	-1.78886	-2.53116	-3.20423	-3.79186
SM(20:1)	-3.26673	-3.70463	-3.41889	-4.0613	-3.85726	-4.0807	-3.83033	-3.34813	-3.52949	-3.78787	-3.78389	-4.25154	-3.52118	-3.59074	-3.69526	-2.69246	-3.51457	-2.57175	-4.60121	-4.04216	-3.75049	-3.55979	-3.49981	-3.93016	-4.04454	-3.58035	-3.72547	-3.37782	-3.36438	-3.61529	-3.91485	-4.18705	-4.36885
SM(22:0)	-1.28806	-1.84736	-1.71549	-1.69292	-1.38458	-1.41504	-2.00926	-0.403924	-1.30436	-1.59641	-2.7084	-2.61176	-0.815275	-1.0508	-1.5999	-0.168609	-1.29018	-0.158268	-2.18902	-2.33206	-1.34337	-1.3555	-1.54246	-2.11029	-2.43362	-1.41581	-1.66887	-1.54078	-1.44379	-1.37146	-1.92961	-2.61971	-3.1367
SM(22:1)	-2.38987	-3.0505	-2.42198	-3.32337	-3.04931	-3.02327	-3.1623	-1.86881	-2.64476	-2.82623	-3.47875	-3.5412	-1.98622	-2.14242	-2.72738	-0.350155	-2.49086	0.00259443	-3.31186	-3.51293	-2.58641	-2.59859	-2.49655	-3.23379	-3.0386	-2.08927	-2.54456	-2.1386	-2.00231	-1.99137	-3.25154	-3.79786	-4.35993
SM(24:0)	0.0720372	-0.268817	-0.236503	0.0607391	0.257614	0.269632	-0.323011	0.892352	-0.019609	-0.0597957	-0.562559	-0.620379	0.348572	0.153416	-0.0658232	-3.88683	-0.000144301	-4.35402	-0.300981	-0.327529	0.322505	0.0575542	-0.10656	-0.488633	-0.587273	-0.155373	-0.234296	-0.0726344	-0.183441	-0.141303	-0.491673	-0.775713	-0.947306
SM(24:1)	-0.0193166	-0.590093	-0.48459	-0.691057	-0.321568	-0.302938	-0.629947	1.08114	-0.0451337	-0.0768889	-1.14816	-0.955396	0.992841	0.774249	0.251568	-2.95121	0.181929	-3.29761	0.033793	-0.0394883	1.06743	0.35682	0.260628	-0.503896	-1.0389	0.286645	0.0231843	0.385155	0.407951	0.380064	-0.928237	-1.73073	-2.50799
SM(26:0)	-4.44851	-5.39897	-4.75633	-3.62593	-3.50799	-3.41427	-5.08804	-3.72166	-4.673	-2.95456	-3.79386	-4.52616	-4.12532	-4.38987	-3.76219	-5.44851	-3.99309	-5.51293	-5.48681	-4.9703	-4.94786	-3.5245	-4.673	-5.06371	-3.71407	-4.49981	-4.72166	-4.11779	-4.6878	-5.35698	-5.06854	-5.3629	-5.71786
SM(26:1)	-3.21223	-3.77004	-3.61883	-3.11154	-2.76317	-2.68038	-3.43129	-2.79086	-3.3629	-2.99539	-3.27648	-3.66933	-3.27369	-3.35402	-3.42353	-5.77201	-2.88364	NaN	-3.5632	-3.59423	-3.16618	-2.62772	-3.18968	-3.50308	-2.89432	-3.21759	-3.43753	-3.14944	-3.28771	-3.89754	-3.62593	-3.77004	-3.87832
TAG36:0-FA12:0	-5.31617	-4.93457	-4.38082	-5.20025	-6.02093	-5.06371	-4.76024	-5.33352	-5.44222	-5.1078	-4.89539	-5.04931	-5.13797	-5.46753	-5.73312	-5.77201	-5.19496	-4.87408	-4.44222	-5.47393	-5.3452	-5.70275	-5.3629	-5.63666	-4.93898	-5.44222	-5.09296	-5.44222	-4.89969	-5.00231	-5.20025	-5.31043	-4.96128
TAG40:0-FA16:0	-6.03978	-6.08804	-6.36885	-6.2109	-6.25429	-6.14816	-4.46116	-4.22972	-4.77201	-5.6295	-5.76415	NaN	-6.16877	NaN	NaN	-4.44222	-4.48036	-3.09789	-5.79586	-6.15843	-6.16877	NaN	NaN	-6.01159	NaN	NaN	NaN	NaN	-5.8365	NaN	-5.39289	NaN	NaN
TAG42:0-FA16:0	NaN	NaN	NaN	-5.85308	NaN	NaN	-2.55894	-2.64928	-3.08681	-5.60823	-5.4112	-5.47393	-6.42973	-6.00231	NaN	-4.97937	-2.78986	-3.60296	-5.89539	NaN	-6.14816	NaN	-5.93898	-5.93898	NaN	-6.24332	NaN	-6.04931	NaN	NaN	-4.69526	-5.88683	-5.61529
TAG44:0-FA14:0	-5.61529	-6.07826	NaN	-5.61529	-5.77992	-5.97483	-1.33497	-1.33935	-1.72499	-5.42353	-5.65836	-5.14305	-6.01159	-6.00231	NaN	-5.05409	-1.82011	-5.12784	-6.22162	-5.92139	NaN	-6.65836	-5.74082	-5.35107	NaN	NaN	NaN	-5.42353	-5.88683	-5.93898	-4.76415	-5.55979	-5.51953
TAG44:0-FA16:0	-5.33352	-5.61529	NaN	-5.673	-5.8365	-5.79586	-0.987932	-1.0052	-1.47113	-5.09789	-5.20556	-5.31043	-5.31043	-5.4933	-5.79586	-2.78687	-1.33789	-1.11247	-5.68038	-5.24879	-6.20025	NaN	-5.4112	-5.71786	NaN	NaN	-5.93016	-5.25429	-5.76415	-5.33352	-4.22432	-5.24879	-5.17919
TAG44:1-FA16:0	-6.02093	NaN	NaN	NaN	NaN	NaN	-1.00376	-0.984788	-1.64566	-5.6295	-6.06854	NaN	-5.46753	-5.91267	NaN	-2.18902	-0.951764	-1.30401	-6.04931	NaN	NaN	NaN	-5.61529	-5.64386	NaN	NaN	NaN	-5.78787	NaN	NaN	-4.26257	-5.31617	-5.85308
TAG45:0-FA15:0	-6.01159	NaN	-6.44222	-5.51293	-6.53282	NaN	-4.34813	-4.2849	-4.65836	NaN	-6.02093	-5.8039	-6.08804	NaN	NaN	-5.2109	-4.33352	-4.0905	NaN	-5.87832	NaN	NaN	-5.79586	-6.4933	NaN	NaN	NaN	-5.66566	NaN	-6.07826	-6.29903	NaN	NaN
TAG45:0-FA16:0	-5.38685	NaN	NaN	-5.75633	-6.29903	-5.91267	-3.00231	-3.16877	-3.49167	-5.52616	-5.73312	-5.74082	-5.53952	-5.77201	-6.24332	-3.12532	-3.03032	-2.94342	-6.14816	-5.69526	NaN	-6.12784	-5.81198	-5.32193	-6.2109	-5.60823	-5.11279	-5.25429	-5.81198	-6.09789	-5.53282	-5.71786	NaN
TAG46:0-FA14:0	-4.85726	-5.88683	-5.9568	-5.18442	-5.37482	-5.22702	-0.434793	-0.340075	-0.827	-4.44851	-4.9885	-5.03978	-5.08804	-5.3452	-5.553	-4.38383	-0.776701	-3.59423	-5.40507	-5.13797	-5.75633	-5.68038	-5.29903	-5.15843	-5.59423	-5.63666	-5.64386	-4.90401	-5.17919	-5.98393	-4.16359	-4.77992	-5.2109
TAG46:0-FA16:0	-3.9412	-4.82419	-4.79586	-4.0613	-4.77596	-4.28771	0.715278	0.77602	0.318924	-3.18442	-4.2709	-3.9105	-3.70651	-3.91921	-4.6295	-1.3752	0.366588	0.363227	-4.553	-4.16359	-4.63308	-5.33352	-4.51622	-4.26257	-4.78389	-4.79987	-4.58035	-3.85517	-4.4933	-4.72547	-2.9703	-3.94564	-4.02093
TAG46:1-FA14:0	-5.03978	NaN	NaN	-6.39289	NaN	-6.03978	0.0926134	0.201383	-0.255322	-4.81198	-5.74855	NaN	-4.86986	-4.99309	NaN	-0.204067	0.310456	1.54671	-6.05889	NaN	NaN	-6.36885	-5.23243	-4.89111	-5.49981	NaN	NaN	-5.07339	-5.82828	-6.03032	-4.553	-5.28209	-5.60823
TAG46:1-FA16:0	-4.87832	-6.50635	NaN	-5.54625	NaN	-6.09789	0.80752	0.925544	0.367147	-4.14305	-5.17919	-4.82419	-3.92139	-4.50308	-5.52616	-4.15072	1.02595	-3.66933	-5.74082	-5.2109	-5.3452	-5.77992	-5.42353	-4.76024	NaN	NaN	NaN	-5.16877	-5.62238	-5.82828	-4.09789	-4.87832	-4.57347
TAG46:1-FA16:1	-5.553	NaN	-6.42973	-6.00231	NaN	-6.40507	-0.978236	-0.866173	-1.30009	-5.10284	NaN	-6.00231	-5.35107	-5.71028	-6.17919	-0.787617	-0.501443	0.769095	-6.673	-6.28771	NaN	-6.40507	-5.25981	-5.64386	NaN	NaN	NaN	-5.50635	-5.92139	-5.75633	-5.44851	-5.73312	-5.99309
TAG46:1-FA18:1	-5.33934	NaN	NaN	-5.87832	-6.13797	-6.38082	0.205768	0.291839	-0.280335	-4.38987	-5.53282	-5.4933	-4.59771	-5.40507	-5.90401	-2.71596	0.285461	-0.781901	-5.51293	-6.04931	-5.673	NaN	-5.8039	-5.15843	NaN	NaN	NaN	-5.25981	NaN	NaN	-3.76219	-4.77992	-4.70275
TAG46:2-FA18:1	-5.91267	NaN	NaN	NaN	NaN	NaN	-0.845546	-0.748554	-1.30972	-5.03032	-5.09789	-5.66566	-5.55979	-6.16877	NaN	-5.28209	-0.287008	-3.06251	-5.64386	NaN	NaN	-5.94786	-5.673	-5.37482	NaN	NaN	NaN	-5.98393	NaN	NaN	-4.17137	-4.70651	-5.04931
TAG47:0-FA15:0	-5.88683	-5.99309	-5.98393	-5.13289	NaN	-5.97483	-3.52284	-3.19496	-3.62415	-5.51293	-5.73312	-5.73312	-6.17919	-6.06854	NaN	-4.78389	-3.72166	-4.42973	-6.61529	-5.90401	NaN	NaN	-5.71786	-5.85308	NaN	NaN	-5.84477	-5.77992	NaN	-5.92139	-5.81198	-5.79586	-5.71028
TAG47:0-FA16:0	-4.84477	-4.91703	-5.10284	-4.16359	-5.31043	-4.96578	-2.07461	-1.98393	-2.42353	-4.20556	-4.553	-4.82419	-4.76808	-4.77596	-5.14305	-3.68223	-2.43129	-2.32049	-5.78787	-4.8039	-5.24879	-5.48036	-4.86565	-5.22162	-5.35107	-5.18442	-4.92139	-4.65836	-5.13797	-5.09296	-4.49655	-5.29903	-5.00694
TAG47:1-FA16:0	-6.18968	NaN	NaN	-6.54625	NaN	NaN	-2.36438	-2.32049	-2.85935	-5.45482	-6.14816	NaN	-6.22162	-5.97483	NaN	-5.48036	-2.03091	-4.44222	NaN	NaN	NaN	NaN	-6.15843	-6.28771	-5.78787	NaN	-6.28771	-6.61529	-5.93016	-5.8365	-5.91267	-6.24332	NaN
TAG47:1-FA16:1	-6.11779	NaN	NaN	-6.29903	NaN	-6.31043	-3.9568	-3.41273	-3.8365	-5.48681	-5.82011	NaN	NaN	-5.74855	-6.26534	-2.60735	-3.36736	-1.91812	NaN	NaN	-6.54625	NaN	-5.65109	NaN	-5.85308	NaN	-6.20025	-5.74855	NaN	-5.60823	NaN	NaN	NaN
TAG48:0-FA16:0	-2.92687	-3.53617	-3.96578	-2.82931	-2.95456	-2.77794	1.66006	1.70682	1.32014	-1.56192	-2.31473	-2.68038	-2.46355	-2.64928	-2.99769	-3.4933	1.31325	-2.07948	-3.52118	-3.18442	-3.32049	-3.88683	-3.39745	-3.06492	-3.54625	-3.36587	-3.65836	-2.76611	-3.21357	-3.54288	-1.93843	-2.87938	-3.01859
TAG48:0-FA18:0	-5.94786	NaN	NaN	-6.46753	-6.1078	NaN	-1.4135	-1.34666	-1.9754	-5.03978	-5.71786	NaN	-5.60823	-6.13797	-6.29903	0.870187	-1.6295	2.59772	NaN	-5.99309	-6.06854	-6.36885	NaN	-5.71786	NaN	NaN	-6.09789	-5.64386	-6.70275	NaN	-4.76415	-5.73312	-5.77992
TAG48:1-FA14:0	-3.52949	-5.51293	-5.97483	-5.09789	-5.14305	-5.11779	1.9982	2.1142	1.49467	-2.95121	-4.40813	-4.07582	-3.07582	-3.78787	-4.48036	1.93403	2.06378	3.60949	-4.45482	-5.1078	-4.4933	-4.47073	-4.23786	-3.62593	-4.92139	-5.42973	-5.32771	-3.7819	-5.60823	NaN	-2.24879	-3.47714	-3.553
TAG48:1-FA16:0	-2.61971	-4.60472	-5.04454	-3.80188	-3.83856	-3.67669	2.80637	2.89943	2.39342	-2.03623	-3.41581	-3.10656	-1.95568	-2.67116	-3.38685	-2.58294	3.01175	-1.39062	-3.39138	-3.78588	-3.48197	-3.58727	-3.34227	-2.67116	-4.09296	-4.19496	-4.54625	-2.81401	-4.30187	-4.57004	-1.67807	-2.66566	-2.87514
TAG48:1-FA16:1	-4.76024	-5.75633	-5.68038	-4.82419	-5.03032	-4.71028	0.212632	0.357045	-0.0531943	-3.63308	-4.74082	-4.84477	-4.20025	-4.32771	-4.63666	1.20044	0.590818	2.89495	-5.29336	-5.4112	-5.40507	-5.18442	-4.85308	-4.79987	-4.9885	-5.4112	NaN	-4.65472	-5.35107	-5.24332	-4.20556	-5.03978	-5.37482
TAG48:1-FA18:1	-3.11904	-5.61529	-5.6878	-4.84063	-5.21625	-5.05409	2.22169	2.26918	1.67663	-2.88364	-4.01859	-3.78389	-2.71786	-3.52949	-3.88257	-0.128629	2.37039	1.88963	-4.07826	-4.46434	-3.95009	-4.2849	-4.03032	-3.06975	-4.53617	-4.96578	-5.19496	-3.51953	-5.27648	-5.3629	-2.00868	-2.8879	-3.1291
TAG48:2-FA12:0	-6.36885	NaN	NaN	NaN	NaN	NaN	-0.570893	-0.3531	-1.09943	-6.12784	NaN	-6.64386	-5.8039	-6.04931	NaN	-1.47714	-0.12312	0.615793	NaN	NaN	NaN	-6.84477	NaN	-6.00231	NaN	NaN	NaN	NaN	NaN	NaN	-4.81198	-5.85308	NaN
TAG48:2-FA14:0	-4.60121	NaN	NaN	-6.16877	-6.25429	NaN	0.882839	1.12334	0.70248	-4.3452	-5.99309	-5.12281	-4.20556	-4.87832	-5.42353	0.413486	1.23793	2.46187	-5.42353	-6.01159	-5.44851	-5.14816	-5.39289	-4.58381	-5.56661	-5.87832	NaN	-4.76808	NaN	-6.64386	-3.75244	-4.69152	-4.93898
TAG48:2-FA16:0	-4.17397	NaN	NaN	-5.3452	-5.8365	-5.3452	1.29719	1.44758	0.940956	-3.72929	-5.28771	-4.69526	-3.64386	-4.31617	-5.23243	-4.51293	1.79539	-3.20158	-5.15329	-5.03505	-4.78787	-5.01159	-4.42663	-3.86145	-5.04454	-5.50635	-5.28771	-4.26812	-5.92139	-5.92139	-3.33934	-4.42973	-4.33934
TAG48:2-FA16:1	-4.34227	-6.04931	-6.04931	-5.26534	-5.51953	-5.33352	0.524565	0.745022	0.356369	-3.7819	-4.97483	-4.58727	-3.64566	-4.1818	-4.673	0.863225	1.68374	2.77968	-5.29336	-5.18968	-5.21625	-4.99769	-4.38383	-4.08804	-5.39289	-5.50635	-5.12281	-4.74468	-5.39289	-5.04454	-4.37482	-4.87832	-5.06371
TAG48:2-FA18:1	-4.35402	NaN	NaN	-5.71786	-6.11779	NaN	1.33308	1.52276	0.955982	-3.65109	-4.89539	-4.73312	-3.553	-4.43909	-4.84063	-2.95344	2.14652	-0.590093	-4.92577	NaN	-4.60823	-5.21625	-4.86565	-3.87197	-5.2709	NaN	-5.58035	-4.71786	-6.11779	-5.60823	-3.13416	-4.10036	-4.4112
TAG48:2-FA18:2	-5.38685	NaN	NaN	NaN	NaN	NaN	0.396927	0.578697	0.0666747	-4.78389	NaN	-5.68038	-5.20556	-5.22162	-5.82828	-2.96804	0.261952	-0.812232	-6.17919	-5.93016	NaN	-5.8039	-5.65836	-5.1078	-5.32193	-6.01159	NaN	-5.08314	NaN	NaN	-3.62238	-4.92139	-4.91703
TAG48:3-FA16:1	-6.17919	NaN	NaN	-6.38082	NaN	NaN	-1.56149	-1.48318	-1.71786	-5.75633	-6.36885	NaN	-6.11779	-5.56661	NaN	-1.79186	-0.338798	0.455965	NaN	-6.65836	NaN	-6.28771	-6.17919	-5.53282	-5.82828	NaN	NaN	NaN	-6.44222	NaN	-5.91267	NaN	NaN
TAG49:0-FA16:0	-5.58727	-5.84477	-5.64386	-5.06854	-5.47393	-5.38685	-2.18771	-2.18442	-2.59771	-4.33061	-4.77201	-5.09789	-5.20025	-5.20556	-5.93016	-4.87832	-2.26812	-4.16877	NaN	-5.62238	-5.73312	-6.18968	-5.28209	-5.48036	NaN	-5.59423	NaN	-4.84063	-5.35107	-5.42353	-4.8039	-5.48036	-5.61529
TAG49:0-FA17:0	-5.9568	-6.38082	-6.16877	-5.6295	NaN	-6.08804	-3.5547	-3.63487	-3.95904	-5.35698	-5.68038	-5.48036	-5.74855	-6.09789	-6.03032	-3.2709	-3.851	-2.87514	NaN	-6.23243	NaN	NaN	NaN	-5.98393	NaN	NaN	-6.14816	-6.32193	-5.90401	-6.14816	-5.74082	NaN	-6.57347
TAG49:1-FA15:0	-5.89539	NaN	NaN	-6.42973	NaN	-5.74855	-0.885766	-0.865648	-1.53742	-4.77201	-5.26534	-5.27648	-5.51953	-5.81198	-5.46116	-4.13289	-0.854127	-2.79186	-6.1078	NaN	NaN	-6.07826	-5.62238	-5.57347	-5.74855	NaN	NaN	NaN	-6.09789	-6.17919	-4.673	-6.18968	NaN
TAG49:1-FA16:0	-4.94342	-6.15843	NaN	-5.61529	-5.69526	-5.44851	-0.288241	-0.314733	-0.799621	-3.87832	-4.75633	-5.06371	-4.66566	-4.63666	-5.22162	-3.43284	-0.115285	-2.15843	-6.03032	-5.91267	-5.25981	-5.44222	-5.11279	-4.74082	-5.13797	NaN	NaN	-4.85308	-5.32771	-5.43596	-4.28209	-4.79186	-4.75244
TAG49:1-FA18:1	-5.23243	NaN	NaN	-5.93898	NaN	-6.29903	-0.599681	-0.512102	-1.052	-4.28209	-5.22162	-5.65109	-4.84892	-5.17397	-5.23243	-2.68501	-0.483178	-0.697359	NaN	-5.70275	-6.15843	-5.9568	-5.27648	-5.29903	NaN	NaN	NaN	-5.50635	-5.84477	-5.97483	-4.48036	-5.18968	-5.38685
TAG49:2-FA16:0	-4.8365	-5.35107	-5.17919	-5.12784	-5.6295	-5.31617	-1.64747	-1.58078	-2.01976	-4.87408	-5.07339	-5.12784	-4.83239	-4.71028	-5.05409	-5.00231	-1.09542	-3.48358	-5.49981	-5.24879	-5.35698	-5.13289	-4.96578	-4.74855	-4.9703	-5.33352	-4.88257	-4.95232	-5.22162	-5.14305	-4.77596	-5.46116	-4.699
TAG49:2-FA16:1	-6.14816	NaN	NaN	-6.25429	NaN	NaN	-2.31545	-2.18311	-2.55216	-5.673	-6.05889	NaN	-5.92139	-5.71028	-6.6878	-2.02797	-1.27369	-0.278584	NaN	-6.39289	-6.53282	-6.16877	-5.84477	-5.92139	NaN	NaN	NaN	-5.74855	-6.28771	-5.64386	-6.1078	NaN	NaN
TAG49:2-FA18:1	-6.27648	NaN	NaN	NaN	NaN	NaN	-1.60121	-1.56918	-2.03801	-5.62238	-6.31043	NaN	-5.60823	-6.11779	NaN	-5.12784	-0.788116	-3.35993	NaN	NaN	NaN	NaN	-5.46753	-6.18968	NaN	NaN	NaN	NaN	NaN	NaN	-5.553	-5.76415	-6.673
TAG50:0-FA16:0	-3.03741	-4.03741	-4.47714	-3.41735	-3.50964	-3.26534	1.28368	1.39188	0.826274	-1.94175	-2.72166	-3.44222	-2.9737	-3.26119	-3.39745	-1.33534	1.08134	0.0747794	-4.03032	-3.5245	-3.68409	-3.96804	-3.6206	-3.37632	-4.24332	-3.80793	-4.38987	-3.14944	-3.75438	-4.14816	-2.22499	-3.06251	-3.19363
TAG50:0-FA18:0	-4.29053	-4.98393	-5.04454	-4.3133	-4.33061	-4.11528	-0.311506	-0.296899	-0.916208	-2.9703	-3.60121	-4.31043	-4.00694	-4.60823	-4.29619	3.35666	-0.744922	4.89546	-4.65472	-4.62238	-4.49655	-5.19496	-5.00694	-5.03978	-4.99309	-5.02093	-4.77992	-4.59074	-4.78787	-4.89539	-3.35402	-4.27928	-4.40507
TAG50:1-FA14:0	-5.25981	NaN	NaN	-6.57347	-6.44222	NaN	-0.223475	-0.138442	-0.841404	-5.03032	-6.1078	-6.46753	-5.35698	-5.88683	-5.96578	-0.681539	-0.400682	1.05956	-6.35698	NaN	NaN	NaN	NaN	-5.48681	NaN	NaN	NaN	-5.38685	NaN	NaN	-4.17919	-5.01625	-5.35698
TAG50:1-FA16:0	-0.634419	-2.45008	-2.7084	-1.89325	-1.82266	-1.40316	4.37614	4.46895	3.95278	0.132116	-1.24229	-1.19166	-0.249822	-0.723087	-1.24195	-0.44281	4.33472	1.00985	-1.73504	-2.14944	-1.48722	-1.40966	-1.15746	-0.794858	-2.0905	-2.22634	-2.44615	-1.18311	-2.60647	-2.80088	0.10541	-0.886033	-1.06703
TAG50:1-FA16:1	-5.03032	-6.13797	NaN	-5.75633	NaN	-5.57347	-0.297077	-0.126738	-0.659267	-4.08804	-5.3629	-5.47393	-4.58035	-5.09296	-5.42353	2.48898	0.446362	4.00544	-5.68038	-6.16877	-5.94786	-5.60823	-5.46753	-5.20025	-6.15843	NaN	NaN	-5.71028	-6.48036	NaN	-4.6295	-5.74855	-5.82011
TAG50:1-FA18:0	-4.6878	NaN	NaN	-5.58727	-5.73312	-5.12784	0.453649	0.563256	-0.0306193	-3.8954	-5.11779	-5.06371	-4.20556	-4.92139	-5.11279	-4.31905	0.546067	-3.06251	-5.15843	-5.48036	-4.90401	-5.58035	-5.33934	-4.77596	NaN	NaN	NaN	-4.82011	NaN	NaN	-3.49167	-4.64386	-4.8039
TAG50:1-FA18:1	-1.46514	-3.48036	-3.72166	-2.77201	-2.68131	-2.44222	3.46416	3.55746	2.99456	-0.589659	-1.90725	-2.01742	-1.05349	-1.51622	-1.99942	0.86259	3.46053	2.67778	-2.37034	-2.89325	-2.23379	-2.2223	-1.8625	-1.49899	-2.99539	-2.96353	-3.05649	-1.99424	-3.61706	-3.67669	-0.573038	-1.5121	-1.96409
TAG50:2-FA14:0	-3.86145	NaN	NaN	-5.77201	-5.73312	-5.43596	1.66921	1.81533	1.28836	-3.48681	-5.35107	-4.43596	-3.44222	-4	-4.84063	3.00928	2.09923	4.99553	-4.49981	-4.94342	-4.58727	-4.30187	-4.03741	-3.3133	-5.24879	-5.36885	-5.44222	-4.13797	-6.09789	NaN	-2.65563	-3.83239	-4.02797
TAG50:2-FA16:0	-1.57863	-3.72738	-3.851	-2.99654	-2.88683	-2.68966	3.75659	3.942	3.47494	-0.918115	-2.9568	-2.24195	-0.978236	-1.4568	-2.04811	-2.2605	4.3311	-0.733603	-2.77695	-3.21759	-2.38534	-2.00347	-1.60867	-1.1841	-2.29124	-2.76906	-3.191	-1.85569	-3.59423	-3.62238	-0.839338	-1.89432	-2.10346
TAG50:2-FA16:1	-2.47073	-4.76808	-4.45166	-3.97937	-4.03978	-3.93236	2.62213	2.82827	2.35256	-1.84477	-3.51128	-3.0517	-1.87039	-2.34154	-2.99424	3.32671	3.637	5.24834	-3.30187	-3.86145	-3.39441	-3.03032	-2.59597	-2.19694	-3.85517	-4.3629	-4.53282	-3.12029	-5.03032	-4.86145	-2.36216	-3.42198	-3.53617
TAG50:2-FA18:1	-1.60253	-3.98393	-4.45166	-3.54625	-3.81604	-3.673	3.84043	3.93591	3.40548	-1.01421	-3.01976	-2.08865	-0.993953	-1.486	-2.19232	-5.4933	4.59602	-4.11029	-2.51953	-3.11528	-2.40813	-2.1488	-1.79887	-1.08927	-3.12658	-3.45641	-4.00694	-2.37109	-4.33352	-4.50308	-0.958477	-1.98108	-2.17658
TAG50:2-FA18:2	-3.43753	-5.04931	-5.35698	-4.40813	-4.43596	-4.11528	1.75813	1.93599	1.48089	-2.81198	-4.68038	-4.14561	-3.16488	-3.59771	-3.91485	-0.733363	1.47721	1.43275	-4.41735	-4.72929	-4.37782	-3.58554	-3.32337	-3.0529	-3.93457	-3.8762	-4.40813	-3.14944	-4.61883	-4.57691	-2.25636	-3.14816	-3.30187
TAG50:3-FA14:0	-4.84477	NaN	NaN	-6.36885	NaN	-6.46753	0.461529	0.666757	0.286881	-4.79987	NaN	-5.93898	-4.76024	-5.33352	-5.82828	0.368489	0.652876	2.5741	-6.05889	NaN	-5.673	-4.9885	-5.11279	-4.54962	-5.17397	NaN	NaN	-5.07339	NaN	NaN	-3.73889	-4.68038	-4.95232
TAG50:3-FA16:0	-3.92139	-5.85308	-5.97483	-5.51953	-5.51953	-5.02562	1.25387	1.4092	1.04649	-3.63666	-5.81198	-4.86986	-3.553	-3.95009	-4.662	-5.15329	1.80265	-3.94786	-5.03032	-5.14816	-4.76415	-3.93677	-3.91485	-3.43284	-4.43909	-5.33352	-5.36885	-4.47714	NaN	-5.89539	-3.63666	-4.71786	-4.82419
TAG50:3-FA16:1	-3.79586	-6.02093	-6.16877	-5.02093	-5.24879	-4.98393	1.415	1.64413	1.32245	-3.07218	-5.09789	-4.10036	-3.10656	-3.51953	-4.20823	1.04152	2.52261	3.1126	-4.61529	-4.99309	-4.70651	-3.77596	-3.55131	-3.22837	-4.70275	-5.46116	-5.40507	-4.37782	-5.61529	-5.71028	-3.80793	-4.53952	-4.49655
TAG50:3-FA18:1	-3.74275	-5.63666	-5.55979	-5.03978	-5.82011	-5.39897	1.38753	1.68549	1.22743	-3.60647	-4.92139	-4.24879	-3.39897	-3.84063	-4.26257	-3.50635	2.27685	-1.84736	-4.32482	-4.79586	-4.43596	-4.18705	-4.02562	-3.30615	-4.30757	-4.57347	-5.48036	-3.99769	-5.553	-5.87832	-3.15714	-3.77201	-4.07826
TAG50:3-FA18:2	-3.61529	-6.03032	-6.28771	-4.99309	-5.71028	-5.43596	1.60682	1.88386	1.45633	-3.1805	-5.66566	-4.4933	-3.25291	-3.50964	-4.54962	NaN	2.21518	-4.37782	-4.76024	-5.11279	-4.51293	-3.6878	-3.43596	-3.13163	-4.16359	-4.76808	-5.29336	-3.78787	-5.40507	-5.89539	-2.81198	-3.99769	-3.91267
TAG51:0-FA16:0	-6.23243	-6.89539	NaN	-6.32193	NaN	-6.03978	-3.17658	-3.4344	-4.03978	-5.29336	-6.2109	NaN	-5.77992	-6.03978	NaN	-5.13797	-2.9412	-4.21357	NaN	-6.54625	NaN	NaN	NaN	-6.41735	NaN	NaN	NaN	NaN	-6.24332	NaN	-5.77201	NaN	NaN
TAG51:1-FA16:0	-4.57691	-5.98393	-5.86145	-5.72547	-5.30472	-5.51953	-0.687567	-0.617941	-1.27649	-4.13037	-4.87408	-5.3452	-4.13543	-5.02562	-5.39289	-3.04692	-0.226679	-2.26465	-6.22162	-5.99309	-5.70275	-5.12784	-5.32771	-5.05409	-5.39289	NaN	NaN	-5.09296	-6.05889	-6.04931	-4.13797	-4.97937	-5.06371
TAG51:1-FA17:0	-5.22702	NaN	NaN	-6.32193	NaN	-6.05889	-1.20689	-1.10687	-1.62905	-4.37482	-5.27648	-5.64386	-4.90401	-4.90401	-5.17919	-1.52575	-1.01508	-0.195451	NaN	-6.61529	-5.96578	-5.8039	-5.4933	-5.61529	-5.47393	-5.60823	NaN	-5.04931	-5.97483	-5.53952	-4.49655	-5.81198	-5.97483
TAG51:1-FA18:1	-5.16877	NaN	NaN	-6.13797	-5.6878	-5.52616	-0.783638	-0.713829	-1.35661	-4.22702	-4.46753	-5.29903	-4.75633	-5.18968	-5.30472	0.0057592	-0.689195	0.864731	-6.00231	-6.29903	NaN	NaN	-5.53952	-5.12281	NaN	NaN	-5.76415	-5.46116	-6.26534	NaN	-4.35993	-5.01625	-5.31043
TAG51:2-FA15:0	-5.35698	NaN	NaN	NaN	NaN	NaN	-0.941476	-0.789362	-1.36662	-5.14305	NaN	-6.1078	-5.53282	-6.09789	NaN	-2.06854	-0.350522	-1.41465	-6.73312	NaN	NaN	-5.71786	-5.60823	-5.31043	NaN	NaN	NaN	-6.15843	NaN	NaN	-5.22702	-6.04931	NaN
TAG51:2-FA16:0	-2.09727	-2.25774	-2.22972	-2.21893	-2.36587	-2.34008	-0.0743043	0.0352017	-0.476137	-2.02034	-2.26257	-2.15072	-1.96184	-2.18705	-2.04573	-2.56918	0.678883	-1.11528	-2.22028	-2.24264	-2.19628	-2.27369	-2.29195	-2.03032	-2.30401	-2.18771	-2.18639	-2.23379	-2.25291	-2.36885	-1.98336	-2.21826	-2.19232
TAG51:2-FA18:1	-2.50308	-2.84892	-2.94342	-2.9203	-2.91921	-2.91485	0.721766	0.903501	0.411535	-2.27858	-2.51622	-2.59335	-2.31545	-2.69339	-2.67024	-3.09789	1.47788	-0.864071	-2.85308	-2.7084	-2.5951	-2.71312	-2.61087	-2.33424	-2.76121	-2.83547	-2.78687	-2.673	-2.98736	-2.81705	-2.37932	-2.60911	-2.70463
TAG51:4-FA16:1	NaN	NaN	NaN	NaN	NaN	NaN	-4.46116	-4.17137	-4.88683	-6.15843	-6.12784	NaN	-6.33352	-6.31043	-6.15843	-5.87832	-3.17527	-4.06371	-6.38082	-6.29903	-5.98393	NaN	-6.33352	-6.25429	NaN	NaN	NaN	-6.46753	-6.28771	-6.01159	-6.09789	-6.26534	-6.24332
TAG51:4-FA18:2	-4.94342	-5.02562	-5.61529	-5.23786	-5.18442	-5.4112	-3.25017	-3.04097	-3.25567	-5.17397	-5.28209	-5.14816	-5.23786	-4.94342	-5.12784	NaN	-2.8997	NaN	-5.29336	-5.08314	-5.4112	-4.93898	-5.14305	-4.80793	-5.02562	-5.35698	-5.01625	-5.03978	-5.44851	-5.09296	-5.26534	-5.20025	-5.37482
TAG51:5-FA18:2	-6.44222	NaN	-6.14816	-6.31043	NaN	NaN	-4.97483	-5.35698	-5.82011	-6.04931	NaN	NaN	NaN	NaN	NaN	-2.0523	-5.44222	-1.03327	-6.32193	-6.07826	NaN	-6.44222	-6.6295	-6.12784	NaN	-6.13797	NaN	-6.08804	NaN	NaN	NaN	-6.36885	NaN
TAG52:0-FA16:0	-5.26534	-5.68038	-5.77992	-5.16359	-5.07826	-4.8365	-1.17527	-1.20556	-1.89379	-3.90617	-4.84477	-5.3629	-5.12281	-5.38082	-5.11279	-4.06371	-1.48237	-4.18442	-5.49981	-5.43596	-5.45482	NaN	-5.63666	-5.18442	-5.59423	NaN	-5.82011	-5.25981	NaN	-5.57347	-4.33352	-5.46116	-4.98393
TAG52:0-FA18:0	-4.11779	-4.89969	-5.18442	-4.70275	-4.53952	-4.4933	-0.716434	-0.634867	-1.43479	-3.07218	-4.06854	-4.54288	-4.56661	-4.90401	-4.74855	1.65837	-0.913216	3.34579	-5.31043	-4.74468	-4.50635	-5.40507	-5.26534	-5.24332	NaN	-4.74468	-5.14305	-4.51953	-4.82011	-4.87408	-3.78986	-4.69152	-4.47714
TAG52:1-FA16:0	-2.26673	-4.00926	-4.33352	-3.16359	-2.81705	-2.86881	2.61946	2.74451	2.00184	-1.41581	-2.53366	-2.66018	-2.04513	-2.47714	-2.9412	1.27775	2.82942	2.67154	-3.20025	-3.60823	-3.17788	-2.98736	-2.68316	-2.29974	-3.60647	-3.68966	-4.04454	-2.75828	-4.31043	-4.33934	-1.36401	-2.52284	-2.52866
TAG52:1-FA18:0	-2.50635	-4.13543	-4.32771	-3.55809	-3.11029	-2.96241	2.28437	2.33236	1.61885	-1.4243	-2.44458	-3.03032	-2.45166	-2.91485	-2.84581	-3.50964	2.25481	-2.64837	-3.32193	-3.81198	-3.09173	-3.52782	-3.21223	-2.79386	-3.9703	-3.64747	-4.17397	-2.96353	-4.32193	-4.31617	-1.58165	-2.37258	-2.74565
TAG52:1-FA18:1	-1.96241	-3.8954	-3.85308	-3.21223	-3.23243	-3.06371	2.9614	3.05638	2.38264	-1.05439	-2.31401	-2.66475	-1.63801	-2.15843	-2.52118	-3.33934	3.2721	-2.22028	-2.9105	-3.15072	-2.78091	-2.62593	-2.27579	-1.85413	-3.41889	-3.32916	-3.58208	-2.3555	-3.97256	-3.89111	-1.04335	-1.98965	-2.22904
TAG52:1-FA20:1	-6.07826	NaN	NaN	-6.40507	NaN	-6.17919	-2.77596	-2.57433	-3.14305	-4.9568	-5.46116	-6.08804	-6.29903	-6.28771	-5.68038	4.28598	-2.48762	6.25124	NaN	NaN	NaN	NaN	NaN	NaN	NaN	NaN	NaN	NaN	NaN	NaN	NaN	NaN	NaN
TAG52:2-FA16:0	-0.0596453	-2.41196	-2.69526	-1.91975	-1.83753	-1.88044	5.02243	5.1676	4.53681	0.241718	-1.42973	-0.958477	0.316609	-0.308109	-1.17007	0.49057	5.63956	2.04037	-1.3797	-1.66795	-0.997406	-0.464345	-0.123591	0.378845	-1.49086	-1.85152	-2.17462	-0.729053	-2.91811	-2.86775	0.567545	-0.600774	-0.755113
TAG52:2-FA16:1	-4.67669	-6.58727	-5.97483	-5.44222	-5.42973	-5.9568	0.225028	0.357271	-0.179351	-3.83856	-5.12784	-5.2109	-4.29903	-4.93457	-5.14305	5.15466	0.893207	7.10392	-5.14305	-5.32771	-5.21625	-5.59423	-5.32193	-4.69152	NaN	NaN	NaN	-5.37482	NaN	NaN	-4.46116	-5.64386	-5.77992
TAG52:2-FA18:0	-3.62238	-5.46116	-5.51293	-4.17919	-4.26257	-3.97483	1.38388	1.55159	1.017	-2.84581	-4.25981	-4.34813	-3.309	-3.93898	-4.16618	-0.048263	1.43829	1.8309	-4.69526	-4.62238	-4.10036	-3.98622	-3.95904	-3.61529	-3.99769	-4.10036	-4.30187	-3.63666	-5.21625	-5.17919	-2.49899	-3.43129	-3.83444
TAG52:2-FA18:1	0.795351	-1.45127	-1.76955	-1.19396	-1.28139	-1.06462	5.88331	6.09709	5.42555	1.19352	-0.448705	0.0216219	1.13881	0.591679	-0.125321	-5.12784	6.50266	-3.34227	-0.33388	-0.687335	-0.149921	0.321235	0.82432	1.24817	-0.847622	-1.11873	-1.5187	0.0596321	-2.04513	-2.20756	1.51682	0.490673	0.226508
TAG52:2-FA18:2	-3.77201	-5.77201	-5.66566	-4.52284	-4.64386	-4.45799	1.3376	1.4643	0.819096	-3.14944	-5.35698	-4.79186	-3.77992	-4.05409	-4.55639	-2.244	1.28729	-0.685245	-4.78787	-5.14816	-4.42043	-3.82828	-3.55131	-3.59771	-4.11029	-4.24605	-4.39593	-3.54793	-5.07339	-4.88683	-2.68223	-3.51457	-3.80995
TAG52:3-FA16:0	-1.05559	-3.34373	-3.53282	-2.34813	-2.52782	-2.5632	4.21156	4.39426	3.82315	-0.856737	-3.22567	-2.14051	-0.852303	-1.20257	-2.074	-2.30972	4.55153	-0.636661	-2.24742	-2.33716	-1.88151	-0.808185	-0.40947	-0.316708	-1.73937	-1.86092	-2.26465	-1.21324	-2.86355	-3.20956	-0.209228	-1.30329	-1.42391
TAG52:3-FA16:1	-2.97824	-5.33934	-5.57347	-4.93898	-5.17919	-4.75633	2.17095	2.37103	1.96702	-2.39745	-4.34813	-3.63487	-2.56149	-3.16101	-3.46116	4.05998	3.27697	6.09093	-3.79186	-4.15843	-3.65109	-3.44379	-3.05889	-2.49818	-4.35402	-4.75244	-5.18968	-3.96128	-5.46753	-5.8039	-2.78289	-3.85308	-4.15843
TAG52:3-FA18:0	NaN	NaN	NaN	NaN	NaN	NaN	-1.34373	-1.03209	-1.62772	-5.36885	NaN	-6.32193	-5.49981	-5.88683	-6.1078	2.894	-1.42043	5.00979	-6.24332	NaN	NaN	-6.65836	-6.55979	-5.89539	NaN	NaN	NaN	-5.76415	NaN	NaN	-5.18442	-5.9568	NaN
TAG52:3-FA18:1	-0.555545	-2.99424	-3.2723	-2.43987	-2.63039	-2.44772	4.70586	4.86386	4.39603	-0.263958	-2.35624	-1.3555	-0.209895	-0.697593	-1.45759	-3.65109	5.41308	-2.04335	-1.47273	-1.98108	-1.3629	-0.524293	-0.22011	0.140386	-1.47754	-1.77054	-2.2109	-1.09326	-3.16359	-3.19628	0.0684644	-0.912945	-1.0502
TAG52:3-FA18:2	-1.12784	-3.49492	-3.73889	-2.69713	-2.89004	-2.81604	4.09561	4.20602	3.67018	-0.936773	-3.26951	-2.35476	-0.950369	-1.26188	-2.20091	-5.39897	4.38199	-3.42973	-2.309	-2.51953	-1.88417	-0.934841	-0.627717	-0.393274	-1.75633	-2.1016	-2.49492	-1.29619	-3.13037	-3.2365	-0.296191	-1.15682	-1.4066
TAG52:3-FA20:3	-6.04931	NaN	NaN	-5.70275	-5.14816	-4.94786	-4.02327	-3.96578	-4.03505	-5.22702	NaN	NaN	NaN	NaN	-6.32193	-5.33352	-4.07339	-3.51622	-6.24332	-6.20025	NaN	NaN	NaN	NaN	NaN	-5.93016	NaN	-6.12784	-6.29903	-5.85308	NaN	NaN	NaN
TAG52:4-FA16:0	-3.27509	-4.82828	-5.10284	-4.01392	-4.15586	-3.69152	1.86861	2.09167	1.55297	-3.14944	-5.28209	-4.22432	-3.13163	-3.22567	-3.92577	-6.28771	1.91407	-4.1976	-3.93898	-4.44851	-3.23514	-2.4852	-2.16877	-2.04038	-2.87938	-2.92687	-3.58208	-3.08927	-4.10284	-4.24059	-2.51622	-3.40966	-3.58554
TAG52:4-FA16:1	-4.22972	-5.87832	NaN	-5.89539	NaN	-5.65836	0.679784	0.970486	0.690283	-3.96578	-6.51953	-5.29336	-4.41735	-4.64747	-4.52949	0.717474	1.46686	3.00502	-5.15329	-5.53282	-4.85726	-4.08314	-4.01859	-3.45958	-4.52949	-5.32193	-5.73312	-4.9568	-6.36885	-6.40507	-4.29619	-4.97937	-5.12281
TAG52:4-FA18:1	-3.64928	-5.33352	-5.3629	-4.87832	-5.33352	-5.07826	1.56978	1.77336	1.38532	-3.32049	-5.66566	-4.44851	-3.57863	-3.58035	-4.33352	-0.802386	2.06636	1.15905	-4.4112	-4.76024	-3.96353	-3.17788	-2.8997	-2.58208	-3.8847	-4.49655	-4.69526	-4.13037	-5.52616	-5.16877	-3.18442	-3.77004	-4.18442
TAG52:4-FA18:2	-2.57347	-4.662	-4.98393	-3.95456	-4.21625	-4.01159	2.40781	2.65008	2.24787	-2.32771	-5.13797	-3.70463	-2.69152	-2.67577	-3.60121	NaN	2.69267	-4.50308	-3.69713	-3.91267	-3.32337	-1.84892	-1.65927	-1.47594	-2.29407	-2.52533	-2.98507	-2.24127	-3.82828	-3.9885	-1.7413	-2.67761	-2.81604
TAG52:4-FA18:3	-4.59771	NaN	NaN	-6.44222	NaN	NaN	0.499986	0.589572	0.113167	-4.68038	NaN	-5.60121	-4.60823	-4.74082	-5.3452	-5.75633	0.478713	-3.50308	-5.73312	-5.85308	-5.2709	-4.27928	-3.86145	-3.90833	-4.98393	-5.00694	NaN	-5.06371	NaN	NaN	-4.54625	-4.74082	-5.15329
TAG52:4-FA20:4	-5.32771	-6.18968	-6.15843	-4.34813	-4.01159	-3.65836	-3.0517	-3.01508	-3.18705	-5.22702	-5.74855	NaN	-5.86145	-5.40507	-5.68038	-5.81198	-2.69246	-4.2029	-5.07339	-5.23786	-4.05649	-6.03978	-6.32193	NaN	NaN	-4.90401	-5.24879	-4.88683	-5.16359	-4.43909	NaN	NaN	NaN
TAG52:5-FA18:1	NaN	NaN	NaN	-6.27648	NaN	NaN	-2.43987	-2.17592	-2.41273	-5.87832	NaN	NaN	-6.54625	-5.6295	-6.41735	-2.35255	-2.07765	-0.127053	NaN	-6.51953	-6.3452	-6.26534	-5.62238	-5.58727	NaN	NaN	-6.08804	NaN	NaN	NaN	NaN	NaN	NaN
TAG52:5-FA18:2	-5.66566	NaN	NaN	NaN	NaN	-6.35698	-0.928786	-0.545824	-0.823677	-5.39897	NaN	-6.26534	-5.29336	-5.39289	NaN	NaN	-0.822401	-4.48358	-6.09789	-6.2109	-5.44222	-4.44536	-4.54962	-4.31043	-4.8365	-5.11279	-5.4933	-5.48036	-6.23243	NaN	-4.97937	-5.40507	-5.78787
TAG53:1-FA17:0	-6.46753	NaN	NaN	NaN	NaN	NaN	-3.06371	-3.14561	-3.63846	-5.57347	-5.99309	NaN	-6.16877	NaN	-6.08804	-2.27718	-2.91811	-1.7336	NaN	NaN	NaN	NaN	NaN	NaN	NaN	NaN	NaN	NaN	NaN	NaN	-5.97483	NaN	NaN
TAG53:1-FA18:0	-5.46753	NaN	NaN	NaN	NaN	NaN	-2.82931	-2.64115	-3.52782	-5.3629	-6.00231	NaN	-5.60121	NaN	-6.14816	0.27274	-2.28279	-0.413884	NaN	-6.29903	NaN	NaN	NaN	NaN	NaN	NaN	NaN	NaN	NaN	NaN	-5.32771	-5.673	-6.24332
TAG53:1-FA18:1	-5.59423	NaN	NaN	NaN	NaN	NaN	-1.9788	-2.15136	-2.79686	-5.22702	-5.63666	NaN	-5.59423	-6.2109	-6.27648	-1.36438	-1.56022	-0.00578236	NaN	NaN	NaN	-6.65836	-6.33352	-5.87832	NaN	NaN	NaN	-5.88683	NaN	NaN	-5.29903	-6.1078	-5.89539
TAG53:2-FA16:0	-3.76808	NaN	NaN	-6.57347	-6.38082	NaN	-0.752437	-0.756818	-1.65654	-5.24332	-6.03978	-6.11779	-3.78787	-5.38082	NaN	0.626299	0.560421	1.30644	NaN	NaN	-6.27648	-5.55979	-5.22702	-4.662	NaN	NaN	NaN	-6.11779	NaN	NaN	-3.77201	-5.09789	-4.38082
TAG53:2-FA17:0	-5.08314	NaN	NaN	NaN	NaN	NaN	-0.748311	-0.657673	-1.36513	-4.8039	-5.71786	-5.71028	-4.93457	-5.35107	-5.42353	-4.62593	-0.46554	-3.37632	-5.9568	-5.84477	NaN	-5.70275	-5.28209	-5.23786	-5.74855	NaN	-6.16877	-5.48036	-6.36885	-6.15843	-4.59771	-5.43596	-5.58035
TAG53:2-FA18:1	-2.37707	-2.96804	-3.0386	-2.95009	-2.99424	-2.9908	0.635429	0.663755	0.0803847	-2.26396	-2.63308	-2.5632	-2.21961	-2.5121	-2.71028	-1.50226	1.20057	-1.34777	-2.77596	-2.88364	-2.89862	-2.51953	-2.45958	-2.49818	-2.78886	-3.03978	-2.89111	-2.65563	-3.19892	-2.91921	-2.14497	-2.66018	-2.42508
TAG53:3-FA17:0	-5.98393	-6.96578	NaN	NaN	NaN	NaN	-1.69759	-1.6056	-2.15586	-5.45482	-6.3452	NaN	-5.72547	-6.11779	NaN	-4.45166	-1.72642	-3.37333	NaN	NaN	NaN	-5.90401	-5.49981	-5.61529	-5.38082	NaN	-6.14816	-5.84477	NaN	-6.23243	-5.25429	-5.8365	NaN
TAG53:4-FA18:2	-1.9845	-1.99769	-2.09912	-2.04335	-2.04752	-2.0613	-1.03712	-1.03534	-1.19001	-1.99367	-2.07218	-2.00636	-2.04097	-1.94453	-1.95512	NaN	-0.812232	-5.8039	-2.17137	-2.0221	-1.99137	-1.9596	-1.98165	-2.00694	-1.89057	-1.81451	-1.88577	-1.96241	-2.20091	-2.10656	-1.98507	-2.09974	-1.99769
TAG54:0-FA18:0	-5.56661	-5.38685	-5.71786	-5.49981	-5.553	-5.38685	-3.1291	-3.03032	-3.75438	-4.9568	-5.44851	-5.6878	-5.62238	-5.6878	-5.57347	-0.730009	-3.54625	0.218843	-5.91267	-5.35698	-5.46753	-5.6878	-5.42353	-5.92139	-5.24332	NaN	-5.29336	-5.36885	-5.88683	-5.76415	-5.03978	-6.08804	-5.12281
TAG54:1-FA16:0	-5.44222	NaN	NaN	-6.14816	-5.49981	-5.39897	-2.32482	-2.04811	-2.90401	-5.03978	-5.27648	-5.91267	-6.14816	-6.4933	NaN	-0.605596	-1.76366	0.395172	-7.17919	NaN	NaN	NaN	NaN	NaN	NaN	NaN	NaN	-6.46753	NaN	-6.98393	-5.65109	NaN	NaN
TAG54:1-FA18:0	-4.08804	-4.76808	-4.77596	-4.42043	-4.2709	-4.38082	0.375512	0.344942	-0.363271	-3.02444	-4.12532	-4.50963	-3.92577	-4.56661	-4.53952	-1.81858	-0.120451	-1.23209	-4.62593	-4.88257	-4.25981	-5.09789	-4.77596	-4.61883	-5.09296	-5.06371	-5.11279	-4.37782	-5.61529	-5.44222	-3.02444	-3.95904	-4.43909
TAG54:1-FA18:1	-2.79086	-2.90509	-3.03032	-2.9703	-2.96353	-2.81097	0.160017	0.262313	-0.441047	-2.45008	-2.71407	-2.88364	-2.72738	-2.92139	-2.81705	-3.86565	0.0467006	-2.42973	-3.01976	-2.99885	-2.80591	-2.99885	-2.8604	-2.85308	-3.06975	-2.86565	-3.05889	-2.89004	-3.16488	-3.25981	-2.43909	-2.76219	-2.6529
TAG54:1-FA20:0	-5.08804	NaN	NaN	-5.97483	-6.03032	NaN	-0.759503	-1.38647	-2.02856	-5.29903	-6.2109	NaN	-5.23243	-6.38082	NaN	-0.173319	-1.04782	0.812539	NaN	NaN	NaN	-6.12784	-5.91267	-5.93898	NaN	NaN	NaN	-6.06854	NaN	NaN	-4.31617	-5.48681	-5.74855
TAG54:2-FA16:0	-3.92139	-6.46753	NaN	-5.15329	-4.64025	-4.9885	-0.114504	0.108357	-0.650182	-3.73312	-4.64025	-5.13797	-4.13543	-5.24879	-5.17919	2.66644	0.632734	4.10286	-5.29336	-5.32771	-5.13797	-5.2709	-4.84892	-4.9568	NaN	NaN	-5.79586	-5.06371	-5.93016	NaN	-3.92358	-5.17397	-4.76415
TAG54:2-FA18:0	-2.31833	-3.8762	-4.32193	-3.68223	-3.44379	-3.26119	2.45838	2.53109	1.8441	-1.60253	-2.79486	-3.13289	-2.36216	-2.97483	-3.06371	-2.92467	2.27989	-1.58511	-3.02327	-3.57863	-3.06251	-3.33643	-3.1976	-2.63846	-3.81604	-3.84684	-4.11279	-2.91267	-4.44536	-4.91703	-1.4572	-2.486	-2.79286
TAG54:2-FA18:1	-1.34263	-3.24059	-3.26951	-2.99654	-2.9568	-2.88257	3.48809	3.62741	2.97893	-0.74468	-1.93291	-2.13289	-1.39327	-1.99539	-2.06311	-2.88897	3.58726	-1.5433	-2.21424	-2.49736	-2.08927	-2.48116	-2.15457	-1.55512	-3.19628	-3.35698	-3.51787	-1.95121	-3.91267	-4.27648	-0.568537	-1.68223	-1.8396
TAG54:2-FA18:2	-5.88683	NaN	NaN	-5.99309	-5.77201	-5.35698	-1.45324	-1.37071	-1.98908	-5.42353	NaN	NaN	-5.77992	-6.13797	-6.24332	-0.597933	-2.00926	0.926986	-6.09789	NaN	-5.90401	-5.71786	-6.00231	-5.8365	NaN	NaN	NaN	-5.73312	NaN	NaN	-5.14305	-5.60823	-5.99309
TAG54:2-FA20:1	-4.15329	-5.75633	-6.29903	-5.35107	-5.08314	-5.03978	-0.0490091	0.208892	-0.564265	-3.59423	-4.25154	-4.65109	-4.40202	-4.93457	-4.48358	-1.4994	0.54893	0.351855	-4.95232	-5.22162	-5.24879	-5.69526	-4.89111	-5.02562	NaN	-5.62238	NaN	-5.50635	NaN	NaN	-3.77992	-5.27648	-5.01159
TAG54:3-FA16:0	-5.12784	-6.00231	-5.93898	-4.67669	-4.36885	-4.02327	-0.708161	-0.471329	-1.0601	-4.15586	-5.33934	-5.63666	-5.09296	-5.00694	-5.44222	0.235482	-0.107803	1.75373	-5.12784	-5.24879	-5.20556	-5.93016	-5.46753	-5.4112	-5.96578	-4.85726	-5.58727	-4.99309	-5.58035	-5.15329	-4.68409	-5.82828	-5.94786
TAG54:3-FA18:0	-3.3555	-4.94786	-5.22702	-4.00231	-3.94342	-3.64928	1.52877	1.70416	1.13284	-2.80188	-4.53282	-4.40813	-3.30472	-3.62772	-3.66933	0.199751	1.1375	1.95996	-4.0905	-4.30187	-3.71217	-3.48197	-3.57175	-3.29336	-3.66383	-3.83444	-4.18442	-3.0386	-4.72166	-4.66566	-2.21357	-2.90725	-3.45799
TAG54:3-FA18:1	0.0210533	-2.23447	-2.51787	-1.93512	-2.17462	-2.10098	5.38465	5.52599	4.98471	0.62368	-0.645435	-0.652901	0.235605	-0.390056	-0.608232	-6.08804	5.78288	-5.11779	-0.725708	-1.17072	-0.557242	-0.645886	-0.241782	0.490057	-1.45799	-1.73264	-2.11654	-0.588357	-2.27439	-2.90077	0.801159	-0.234635	-0.398208
TAG54:3-FA18:2	-3.38534	-5.03505	-5.25429	-4.46753	-4.32193	-4.23514	1.43424	1.73205	1.14274	-3.05769	-4.89539	-4.48036	-3.45641	-3.72738	-3.71217	-1.44772	1.24714	0.377624	-4.32771	-4.39897	-3.79186	-3.71217	-3.67853	-3.44851	-3.79386	-4.35698	-4.26257	-3.21893	-4.86565	-5.03978	-2.24742	-3.22297	-3.37183
TAG54:3-FA20:1	-5.54625	NaN	NaN	NaN	NaN	NaN	-1.00752	-0.643405	-1.32843	-4.93457	-6.29903	NaN	-5.73312	NaN	-6.17919	-5.25429	-0.18705	-3.4112	NaN	NaN	NaN	NaN	-6.05889	NaN	NaN	NaN	NaN	-5.89539	NaN	NaN	-5.74855	NaN	NaN
TAG54:3-FA20:2	-5.58727	-6.12784	NaN	-5.75633	-5.78787	-5.30472	-1.62149	-1.30722	-1.85988	-4.48036	-5.64386	-5.73312	-5.74855	-5.8365	-5.44222	-2.45561	-0.540359	-0.304719	-5.46116	-5.99309	-5.82011	NaN	NaN	-6.16877	NaN	-6.04931	NaN	-5.36885	-6.16877	-5.93898	-5.33352	-5.85308	-6.06854
TAG54:3-FA20:3	NaN	-6.42973	NaN	-5.61529	-5.35107	-5.2709	-4.58381	-4.33061	-4.65472	-5.3452	-6.48036	NaN	NaN	NaN	NaN	-3.72356	-3.92796	-1.50594	-6.07826	NaN	-6.3452	NaN	NaN	NaN	NaN	NaN	NaN	NaN	-5.81198	NaN	NaN	NaN	NaN
TAG54:4-FA16:0	-4.91267	-5.44222	-5.43596	-4.15843	-3.77004	-3.82419	-1.27509	-1.13416	-1.40125	-4.10532	-5.20556	-5.70275	-4.91703	-4.699	-5.3629	-2.41735	-0.964095	-0.803897	-4.699	-5.07826	-4.50963	-5.70275	-5.74082	-5.93898	-5.48681	-4.82419	-4.82011	-4.3629	-4.61883	-4.60121	-5.31043	-6.05889	-6.32193
TAG54:4-FA18:0	-4.80793	-6.29903	-6.16877	-5.06854	-4.9885	-4.65109	-0.938431	-0.617056	-1.19232	-4.65109	-5.84477	-6.02093	-5.38082	-5.04931	-5.13797	1.70766	-1.49005	3.86877	-5.31043	-5.68038	-5.31043	-4.86145	-4.80793	-4.79987	-4.81198	-4.64747	-5.03032	-4.45166	-4.96128	-5.19496	-4.42043	-4.64025	-5.07339
TAG54:4-FA18:1	-1.38308	-3.54962	-3.62238	-2.88257	-3.18836	-2.97143	3.84887	4.15274	3.75042	-0.956795	-2.69619	-2.11029	-1.60121	-1.79086	-1.9788	-3.76611	4.11372	-1.83084	-2.05829	-2.32843	-1.82572	-1.40736	-1.16198	-0.756818	-1.92467	-2.16101	-2.51787	-1.56832	-3.14433	-3.63846	-0.324094	-1.03032	-1.46514
TAG54:4-FA18:2	-2.41273	-4.4933	-4.57347	-3.79186	-4.04692	-3.93457	2.76148	3.07075	2.68246	-1.84115	-3.71407	-3.14178	-2.56149	-2.79686	-3.08804	-4.73312	2.94173	-2.47794	-3.07339	-3.46594	-2.69619	-2.18508	-2.22364	-1.73697	-2.63218	-2.84373	-3.0905	-2.21558	-3.58901	-3.95009	-1.35328	-2.07097	-2.45641
TAG54:4-FA20:3	-5.12784	-5.46753	-5.48681	-4.67669	-4.26812	-4.17658	-1.60121	-1.35071	-1.74323	-3.9703	-5.23243	-5.66566	-5.98393	-5.00694	-4.99769	-5.61529	-1.01625	-3.64386	-4.58727	-4.85308	-4.87832	-5.46116	-5.93898	-5.69526	-5.3452	-5.18442	-5.673	-4.88683	-5.45482	-5.32193	-5.48681	-6.01159	NaN
TAG54:4-FA20:4	-5.553	-5.89539	NaN	-4.1818	-3.71786	-3.66749	-3.5547	-3.44065	-3.74468	-4.92577	-5.78787	NaN	-5.60823	-5.56661	-5.49981	-4.72547	-2.92467	-3.24469	-5.47393	-5.44222	-4.25154	-6.27648	-6.39289	NaN	NaN	-5.15329	-5.39289	-4.66566	-4.52284	-4.47073	-6.14816	-6.36885	NaN
TAG54:5-FA16:0	-5.21625	-5.81198	-5.553	-4.62238	-4.1078	-4	-1.7269	-1.37894	-1.7471	-4.47393	NaN	NaN	-5.65836	-5.30472	-6.01159	-5.50635	-1.23006	-4.00462	-5.12784	-5.14816	-4.79586	-5.31617	-5.97483	-5.75633	-5.74855	-5.21625	-5.29336	-4.93898	-5.23243	-4.9703	-6.05889	NaN	NaN
TAG54:5-FA18:1	-3.3555	-4.82011	-5.1078	-4.14051	-4.25981	-3.99539	1.22386	1.57294	1.31377	-3.12155	-4.44851	-4.42353	-3.77398	-3.69526	-3.88257	-1.88044	1.20163	0.277985	-3.76219	-3.97483	-3.37932	-2.91921	-2.56918	-2.46037	-3.0386	-3.1016	-3.46275	-3.01392	-3.90185	-4.03741	-2.70651	-3.06251	-3.42508
TAG54:5-FA18:2	-3.45641	-4.78787	-4.88257	-4.48681	-4.35993	-4.23786	1.07437	1.45202	1.24233	-3.10905	-4.40202	-4.12532	-3.673	-3.74275	-3.86775	NaN	0.976144	-3.87197	-4.09296	-3.86145	-3.87832	-2.69339	-2.47554	-2.36587	-2.5951	-2.50144	-2.80289	-2.52284	-3.71786	-3.91702	-2.35624	-2.36142	-3.02797
TAG54:5-FA20:4	-3.94786	-4.84892	-4.84477	-3.5345	-3.14433	-2.83033	-0.937878	-0.788116	-1.06462	-3.75244	-5.12784	-5.4112	-4.64386	-3.9568	-4.19496	NaN	0.067914	-5.22702	-3.42818	-3.57863	-2.45008	-4.47393	-4.47073	-4.67669	-4.93898	-4.0517	-4.40202	-3.61706	-4.13543	-3.78986	-5.39289	-5.93898	NaN
TAG54:5-FA22:5	-5.673	-6.05889	-6.03032	-5.39289	-5.25429	-5.02562	-3.09665	-2.91921	-3.47233	-5.42353	-6.03978	NaN	NaN	-5.77992	NaN	-5.24879	-3.52118	-2.54456	NaN	NaN	-6.26534	NaN	-6.06854	-6.12784	NaN	NaN	NaN	-5.71028	-5.74082	-6.16877	-5.91267	NaN	NaN
TAG54:6-FA16:0	-6.04931	NaN	NaN	-5.36885	-4.90833	-5.05409	-2.24674	-2.02915	-2.27579	NaN	NaN	NaN	NaN	-5.85308	NaN	-3.31761	-2.4344	-0.948141	NaN	-6.71786	NaN	NaN	-6.98393	-6.4933	NaN	NaN	NaN	-5.89539	NaN	NaN	NaN	NaN	NaN
TAG54:6-FA18:1	-5.74855	NaN	NaN	NaN	NaN	NaN	-1.80844	-1.63532	-1.80541	NaN	NaN	NaN	-6.54625	NaN	NaN	-3.78389	-2.13353	-1.33643	NaN	-6.41735	-5.74855	-5.21625	-5.39289	-5.25429	NaN	-5.35698	-5.42973	-5.87832	NaN	NaN	-5.31043	-6.31043	NaN
TAG54:6-FA18:2	-4.76024	-5.40507	-5.49981	-4.67669	-5.10284	-4.74082	-1.30508	-0.994816	-1.09851	-4.20025	-4.29336	-4.75244	-4.76808	-4.66566	-4.72929	-6.53282	-1.56661	-4.35993	-5.05889	-4.61883	-4.42353	-3.28349	-3.2863	-3.4852	-3.27509	-2.64205	-2.89111	-3.31043	-3.56661	-3.68409	-3.79386	-3.54793	-3.851
TAG54:6-FA18:3	-6.17919	NaN	NaN	NaN	NaN	NaN	-2.3357	-1.82623	-2.12721	NaN	NaN	NaN	NaN	-6.38082	NaN	-2.68501	-2.5547	-0.00491356	NaN	NaN	NaN	-5.70275	-5.43596	-5.41735	-5.93898	-5.27648	-5.77201	-5.73312	NaN	NaN	-5.74855	-5.8365	-6.32193
TAG54:6-FA20:4	-5.71786	NaN	NaN	-4.90833	-4.3452	-4.63666	-2.31186	-2.03978	-2.1488	-5.27648	NaN	NaN	-5.86145	-5.09296	-5.87832	-4.55639	-1.24059	-2.00868	-5.02562	-4.96578	-3.94564	-5.40507	-5.43596	-5.38082	-5.35107	-4.92139	-5.17919	-4.90833	-5.59423	-4.97483	-6.54625	NaN	NaN
TAG54:6-FA22:6	-5.79586	-6.26534	NaN	-5.08314	-4.64025	-4.51622	-1.8247	-1.78787	-2.02856	-5.51953	NaN	NaN	NaN	-5.91267	NaN	-5.30472	-3.14561	-3.9568	NaN	NaN	NaN	NaN	NaN	NaN	NaN	NaN	NaN	-6.09789	-6.06854	NaN	-6.13797	NaN	NaN
TAG55:2-FA18:1	-4.9703	NaN	NaN	NaN	NaN	NaN	-1.71833	-1.87991	-2.72738	-5.93016	-5.64386	-6.16877	-5.05409	-6.2109	NaN	0.786596	-0.959318	0.263515	NaN	NaN	NaN	NaN	NaN	-5.78787	NaN	NaN	NaN	NaN	NaN	NaN	-5.05409	-6.55979	-5.86145
TAG55:3-FA18:1	-3.51128	-5.92139	-6.24332	-5.58727	-5.66566	-5.9568	0.277985	0.177854	-0.633524	-4.59074	-5.11779	-5.29336	-3.12155	-4.87832	-5.28771	-0.72738	1.17875	0.240131	-6.14816	-5.96578	-5.76415	-5.33934	-4.53617	-4.17658	NaN	-5.81198	-5.41735	-5.45482	-5.82828	NaN	-3.25429	-4.673	-4.34813
TAG55:4-FA18:1	-4.81198	-6.18968	-6.40507	NaN	-6.33352	NaN	-0.0446872	0.1145	-0.899964	-5.39897	-5.58727	-5.93898	-4.47393	-5.82828	-6.1078	-3.43909	0.717649	-1.59771	NaN	-5.97483	-5.77201	NaN	-5.02093	-5.00694	NaN	-5.8365	-6.01159	-5.99309	NaN	NaN	-3.86145	-4.69152	-4.84892
TAG55:5-FA18:1	-4.99769	-4.94342	-4.66566	-4.76415	-4.94342	-4.93016	-2.55724	-1.96635	-2.93898	-4.48358	-4.58727	-4.72547	-4.40813	-4.84892	-4.50635	NaN	-1.93236	-4.9703	-5.05409	-5.01625	-4.87832	-4.99769	-4.31043	-4.71407	-4.41735	-4.74468	-4.76415	-4.91703	-5.11279	-4.76024	-4.53617	-4.89111	-4.78389
TAG56:1-FA18:1	-5.92139	-5.93898	-5.72547	-5.53952	-5.45482	-5.32771	-3.77004	-3.59946	-4.42353	-5.10284	-5.68038	NaN	-6.14816	-6.04931	NaN	-2.74082	-3.70651	-2.08988	-6.2109	-6.26534	-5.72547	-6.16877	-5.8039	-6.00231	NaN	-5.59423	NaN	-5.52616	-5.79586	-6.03032	-5.66566	-5.93898	-5.93016
TAG56:2-FA18:0	-5.84477	NaN	NaN	-5.93898	-5.52616	-5.48681	-2.58727	-2.20756	-2.98051	-5.26534	-5.60121	NaN	-5.84477	NaN	-6.48036	-2.54372	-2.19166	-1.66612	-6.26534	NaN	-6.22162	NaN	NaN	-6.28771	NaN	NaN	NaN	-6.45482	NaN	NaN	-5.73312	NaN	NaN
TAG56:2-FA20:0	-5.89539	NaN	NaN	NaN	-6.42973	NaN	-0.412923	-0.982791	-1.72642	-5.45482	NaN	-6.71786	-5.73312	-6.18968	NaN	-5.59423	-0.812232	-3.57691	NaN	NaN	NaN	NaN	-6.53282	-6.14816	NaN	NaN	NaN	NaN	NaN	NaN	-4.76024	-5.96578	NaN
TAG56:2-FA20:1	-5.79586	NaN	NaN	NaN	-5.86986	-6.12784	-2.1291	-1.89057	-2.65109	-5.07339	-5.25429	-6.07826	-6.38082	NaN	-5.73312	-4.29336	-1.91975	-2.82113	-5.71786	-6.16877	-5.71028	NaN	-6.35698	-6.20025	NaN	NaN	NaN	-6.58727	NaN	NaN	-5.31043	NaN	NaN
TAG56:3-FA18:0	-6.02093	NaN	NaN	-5.76415	-5.25981	-5.2709	-3.20025	-2.93457	-3.47875	-5.553	-5.73312	NaN	NaN	-6.673	NaN	-4.46434	-3.1367	-2.7819	-6.25429	NaN	-5.98393	NaN	NaN	NaN	NaN	NaN	NaN	-6.06854	NaN	NaN	-6.32193	NaN	NaN
TAG56:3-FA18:1	-2.55979	-3.36885	-3.2863	-3.11154	-3.11654	-3.14944	0.690104	1.01778	0.30229	-2.27788	-2.66109	-3.07826	-2.673	-3.09665	-2.92139	-3.75438	1.44652	-2.38233	-2.97937	-3.25842	-2.85831	-3.36438	-3.07948	-2.84477	-3.18705	-3.16877	-3.39593	-3.18442	-3.39138	-3.33497	-2.61176	-3.08436	-3.14178
TAG56:3-FA20:1	-4.67669	-5.97483	-6.39289	-6.03032	-6.20025	-5.72547	-0.168447	0.169284	-0.5754	-3.81198	-4.66933	-5.03978	-4.68038	-5.24332	-4.93898	-4.699	0.535854	-2.87832	-5.14305	-5.55979	-5.27648	-5.64386	-5.72547	-5.31043	-5.96578	NaN	NaN	-5.46116	NaN	NaN	-4.43909	-5.62238	-5.53952
TAG56:4-FA18:0	-5.51293	-6.09789	NaN	-4.77201	-4.45799	-4.1078	-3.62415	-3.46275	-3.73889	-4.77201	-6.06854	NaN	NaN	-6.28771	-5.81198	-2.83136	-3.85935	-0.629501	-5.6295	-5.62238	-4.96578	-6.18968	NaN	NaN	NaN	-6.03032	NaN	-5.31043	-5.48681	-5.62238	NaN	NaN	NaN
TAG56:4-FA18:1	-4.1976	-5.8039	-5.53282	-5.00694	-4.88683	-4.40813	-0.591179	-0.146244	-0.718806	-3.82215	-4.53617	-5.11279	-5.11779	-5.2709	-4.66566	-2.43987	0.169668	-0.372954	-4.71028	-4.84892	-4.59771	-5.27648	-5.25981	-5.22162	-5.4112	-5.673	-5.60121	-4.9568	-5.673	NaN	-4.69526	-5.58035	-5.45482
TAG56:4-FA20:2	-6.1078	NaN	NaN	NaN	NaN	-6.20025	-2.22162	-1.89916	-2.38534	-5.21625	-6.16877	NaN	-6.04931	NaN	-5.93016	-5.66566	-1.31509	-4.53952	-5.75633	-5.93016	-5.60823	-6.74855	NaN	NaN	-6.55979	NaN	NaN	-6.03978	NaN	NaN	-5.86986	NaN	NaN
TAG56:4-FA20:3	-5.77992	-6.29903	NaN	-5.28209	-5.12281	-4.89539	-3.8954	-3.77794	-4.05889	-5.12281	-5.64386	NaN	NaN	NaN	NaN	-5.84477	-4.1078	-3.46275	-5.48681	-6.29903	-5.62238	-6.31043	NaN	NaN	NaN	NaN	NaN	-6.18968	-6.53282	-6.42973	NaN	NaN	NaN
TAG56:5-FA16:0	NaN	NaN	NaN	-5.02093	-4.47714	-4.58035	-2.61794	-2.4344	-2.92139	-5.33934	NaN	-6.46753	NaN	-6.06854	-6.3452	-2.00694	-1.47393	0.404576	-5.53952	-6.13797	-5.28771	NaN	NaN	-6.53282	NaN	-5.72547	NaN	-5.71786	-5.96578	-5.74855	NaN	NaN	NaN
TAG56:5-FA18:0	-6.15843	NaN	-6.6295	-4.96128	-4.47073	-4.61883	-3.86355	-3.60823	-3.8954	-5.39289	NaN	NaN	NaN	-6.4933	NaN	-4.02562	-3.80793	-1.77744	-5.53282	-5.51293	-4.93457	-6.40507	-6.4933	-6.51953	NaN	-5.88683	-5.99309	-5.68038	-5.86986	-6.18968	-6.57347	NaN	NaN
TAG56:5-FA18:1	-4.23514	-5.16359	-5.31043	-4.49005	-4.12532	-4.04454	-1.21692	-0.795859	-1.0318	-3.66018	-4.80793	-5.42973	-5.39897	-4.79586	-4.81198	-5.37482	-0.479351	-3.11528	-4.17658	-5.03032	-3.80995	-5.12784	-5.09789	-4.9568	-5.4112	-5.18442	-5.27648	-4.17137	-5.14816	-5.32771	-4.94786	-5.56661	NaN
TAG56:5-FA20:3	-5.39289	NaN	-5.93016	-5.03978	-5.31043	-5.14305	-2.63846	-2.20224	-2.33643	-4.76415	-5.51293	-6.4933	-6.58727	-5.85308	-5.71028	-2.72071	-2.27648	-0.195781	-5.32771	-5.89539	-5.12784	-6.42973	NaN	NaN	NaN	-5.69526	NaN	-5.71028	-5.89539	-6.15843	NaN	NaN	-6.93016
TAG56:5-FA20:4	-4.45482	-5.25981	-5.77201	-3.92796	-4.01625	-3.63846	-3.25017	-2.97937	-3.03978	-4.53282	-5.54625	NaN	-5.33352	-4.89111	-5.02093	-4.54962	-2.58901	-3.15586	-4.32771	-4.79186	-3.51457	-4.98393	-5.37482	-5.93898	NaN	-4.93898	-5.30472	-4.82828	-5.08804	-5.21625	-5.13289	-5.78787	NaN
TAG56:5-FA22:4	-5.8039	NaN	NaN	-4.89111	-4.43596	-4.41427	-2.44851	-2.17137	-2.59335	-5.4112	-6.18968	NaN	NaN	-6.16877	-5.73312	-3.06251	-1.09142	-0.823422	-5.48036	-5.88683	-5.22162	NaN	NaN	-6.45482	NaN	-5.65109	-6.28771	-5.54625	-5.56661	-5.69526	-6.46753	NaN	NaN
TAG56:5-FA22:5	-6.03978	-6.24332	-6.26534	-5.38082	-4.82828	-5.23243	-3.73121	-3.79186	-4.27928	-6.36885	NaN	NaN	NaN	NaN	NaN	NaN	-3.8427	-4.53952	NaN	NaN	-6.50635	NaN	NaN	NaN	NaN	NaN	NaN	-6.26534	NaN	-6.1078	NaN	NaN	NaN
TAG56:6-FA16:0	-5.38685	-6.38082	-6.20025	-4.75244	-4.35402	-4.76808	-1.90996	-1.45878	-2.06492	-5.73312	NaN	NaN	NaN	-6.06854	NaN	-2.65109	-1.55512	-0.0679388	NaN	NaN	-5.87832	NaN	-6.00231	-6.22162	NaN	-5.72547	NaN	-5.60823	-5.74855	NaN	NaN	NaN	NaN
TAG56:6-FA18:1	-4.60121	-5.8365	-5.97483	-4.81198	-4.51293	-4.51953	-1.4243	-1.16391	-1.33315	-4.41427	-5.61529	-5.52616	-5.42353	-5.24879	-4.86145	NaN	-1.12595	-5.18968	-4.65836	-5.13289	-4.28771	-5.42353	-5.4112	-5.41735	-5.16359	NaN	-5.70275	-5.03032	-5.53282	-5.82828	-5.57347	NaN	-6.42973
TAG56:6-FA20:4	-4.54625	-5.44222	-5.4112	-4.49981	-3.9771	-3.96804	-2.0601	-2.06251	-1.94731	-3.96578	-5.41735	-5.86986	-5.39289	-4.93457	-4.68038	-4.18968	-1.53199	-1.61529	-4.0517	-4.32771	-3.20025	-4.70275	-4.97937	-5.05889	NaN	-4.46434	-5.20556	-4.41735	-5.02093	-4.67669	NaN	-5.78787	-6.09789
TAG56:6-FA22:5	-5.01625	-5.673	-5.58727	-4.6878	-4.23786	-4.35993	-1.18738	-0.882305	-1.34081	-4.93457	-6.07826	NaN	-5.42353	-5.20556	-5.45482	-3.699	-0.914303	-1.92961	-5.48036	-5.72547	-5.19496	-6.1078	-5.62238	-5.39897	NaN	-5.39897	-5.86986	-5.73312	-6.12784	-5.50635	-5.82828	NaN	NaN
TAG56:6-FA22:6	NaN	NaN	-6.79586	-4.89539	-4.51293	-4.74082	-2.83856	-2.58988	-3.0905	-6.33352	NaN	NaN	NaN	-6.70275	NaN	NaN	-3.71028	-4.30472	NaN	NaN	NaN	NaN	NaN	NaN	NaN	NaN	NaN	NaN	NaN	NaN	NaN	NaN	NaN
TAG56:7-FA18:1	-5.57347	NaN	NaN	-6.00231	-5.50635	-5.78787	-2.30401	-2.09912	-2.13987	NaN	NaN	NaN	-6.60121	-5.69526	-6.27648	NaN	-2.74468	-5.25429	-6.29903	NaN	-5.72547	-6.12784	NaN	NaN	NaN	NaN	NaN	NaN	NaN	NaN	-6.54625	NaN	NaN
TAG56:7-FA20:4	-5.09789	-6.32193	-6.22162	-4.72166	-4.77596	-4.65836	-3.44065	-3.14816	-2.94453	-5.42353	-6.22162	NaN	-6.00231	-5.04454	-5.48681	-6.32193	-2.99769	-4.93016	-4.72166	-5.09296	-3.95232	-5.71028	-5.66566	-5.9568	-5.14816	-4.85726	-4.99309	-4.59074	-5.13289	-4.77992	-6.03032	-6.38082	-6.09789
TAG56:7-FA22:5	-6.28771	NaN	NaN	-5.78787	-5.79586	-5.49981	-2.38609	-2.34373	-2.40583	NaN	NaN	NaN	NaN	NaN	NaN	-3.83856	-2.39062	-3.97256	NaN	NaN	-6.50635	NaN	NaN	NaN	NaN	NaN	NaN	NaN	NaN	NaN	-6.55979	NaN	NaN
TAG56:7-FA22:6	-4.36885	-5.47393	-5.553	-3.96578	-3.85726	-3.72738	-0.120451	0.0827026	-0.240248	-4.79987	-6.14816	-5.97483	-4.95232	-4.72166	-5.4933	NaN	-0.775466	-4.94786	-5.9568	-5.74082	-5.22162	-5.39289	-5.29903	-5.68038	-5.14816	-4.74468	-5.45482	-4.75244	-5.42353	-5.53282	-5.50635	NaN	NaN
TAG56:8-FA20:4	-3.67853	-3.55639	-3.53282	-3.26396	-3.2723	-3.18836	-3.3133	-3.4066	-3.40507	-3.82215	-3.92577	-3.68966	-3.70087	-3.52949	-3.86145	NaN	-3.31473	-4.67669	-3.34081	-3.43753	-2.89325	-3.70463	-3.44222	-3.80995	-3.33497	-3.14305	-3.22837	-3.18836	-3.37482	-3.56149	-3.62415	-3.82419	-3.58208
TAG56:8-FA22:6	-5.45482	-6.65836	NaN	-5.4933	-5.45482	-5.32193	-1.66658	-1.40507	-1.6407	NaN	NaN	NaN	-5.96578	-6.11779	NaN	NaN	-2.23175	-5.93898	NaN	NaN	NaN	NaN	-6.06854	NaN	NaN	NaN	NaN	NaN	-6.53282	-6.07826	NaN	NaN	NaN
TAG58:5-FA18:1	-6.27648	NaN	NaN	-6.1078	-5.53952	-5.31617	-4.76808	-4.35698	-4.76415	-5.64386	NaN	NaN	NaN	NaN	NaN	-6.86145	-3.88683	-4.64747	-6.42973	-6.40507	-6.18968	NaN	NaN	NaN	NaN	NaN	NaN	NaN	NaN	NaN	NaN	NaN	NaN
TAG58:6-FA18:1	-5.3452	NaN	-5.8365	-5.56661	-5.03032	-4.93016	-3.60472	-3.15329	-3.33061	-5.25429	NaN	-6.35698	NaN	NaN	NaN	-4.22432	-2.8625	-2.08253	-5.51953	-5.58727	-5.57347	NaN	NaN	NaN	NaN	NaN	NaN	NaN	NaN	NaN	NaN	NaN	NaN
TAG58:6-FA22:4	-6.76415	NaN	NaN	-5.85308	-5.29336	-5.28771	-4.01392	-3.86565	-3.97937	-6.09789	NaN	NaN	NaN	-6.44222	NaN	NaN	-3.25017	-5.58035	-6.00231	NaN	-5.57347	NaN	NaN	NaN	NaN	NaN	NaN	-6.32193	-6.28771	-6.15843	NaN	NaN	NaN
TAG58:6-FA22:5	-6.40507	NaN	NaN	-5.54625	-5.11779	-5.44851	-3.9105	-3.74855	-4.13797	NaN	NaN	NaN	NaN	NaN	NaN	NaN	-4.30187	-5.82828	-6.13797	-6.22162	NaN	NaN	NaN	NaN	NaN	NaN	NaN	NaN	NaN	NaN	NaN	NaN	NaN
TAG58:7-FA18:1	-5.94786	NaN	NaN	-5.75633	-5.49981	-5.16877	-2.98736	-2.76219	-2.74565	-5.73312	NaN	NaN	NaN	-6.35698	NaN	NaN	-3.29195	-5.27648	-6.01159	-6.3452	-5.66566	NaN	NaN	NaN	NaN	NaN	NaN	-5.79586	NaN	NaN	NaN	NaN	NaN
TAG58:7-FA22:5	-6.1078	NaN	NaN	-5.68038	-5.49981	-5.46753	-2.93788	-2.66383	-2.82215	-6.06854	NaN	NaN	NaN	NaN	-6.81198	-4.50635	-2.92796	-2.96466	-5.9568	-6.35698	-5.71028	NaN	NaN	NaN	NaN	-6.26534	NaN	-6.09789	-5.87832	NaN	NaN	NaN	NaN
TAG58:7-FA22:6	-6.01159	NaN	NaN	-5.04931	-4.9703	-4.54625	-3.09296	-2.85935	-3.10036	NaN	NaN	NaN	NaN	NaN	NaN	NaN	-4.14051	-4.76415	NaN	NaN	-5.88683	NaN	NaN	NaN	NaN	-6.57347	NaN	NaN	NaN	NaN	-6.45482	NaN	NaN
TAG58:8-FA22:6	-5.45482	-6.6295	NaN	-5.23243	-5.24332	-4.8365	-1.53575	-1.53032	-1.61131	-6.04931	NaN	NaN	NaN	-5.70275	-6.22162	NaN	-2.32916	-5.17397	-6.61529	-6.07826	-6.36885	-6.22162	-6.60121	-6.6295	NaN	-5.93016	NaN	-6.13797	NaN	-6.42973	NaN	NaN	NaN
TAG58:9-FA22:6	-5.72547	NaN	-6.76415	-5.38082	-5.43596	-5.11779	-2.64656	-2.73697	-2.69713	NaN	NaN	NaN	NaN	-6.26534	NaN	NaN	-3.52782	NaN	NaN	NaN	-6.24332	NaN	NaN	-6.91267	NaN	NaN	NaN	-6.09789	-6.42973	NaN	NaN	NaN	NaN
