# Supplementary material for: Lipidome Analysis of Oropharyngeal Tumor Tissues Using Nanosecond Infrared Laser (NIRL) Tissue Sampling and Subsequent Mass Spectrometry
Source: Int J Mol Sci. 2023 Apr 25;24(9):7820. doi: 10.3390/ijms24097820 (PMC10178251; doi:10.3390/ijms24097820)
Supplement: Supplementary file 1 [file ijms-24-07820-s001.zip › ijms-2331820-supplementary/Supplementary Table S3.xlsx]

## Sheet: Info
Welch's t-test
Supplementary Table S3a	T-test significant (p-value < 0.05, 2fold change) lipid species for Patient A.
Supplementary Table S3b	T-test significant (p-value < 0.05, 2fold change) lipid species for Patient B.
Supplementary Table S3c	T-test significant (p-value < 0.05, 2fold change) lipid species for Patient C.
Supplementary Table S3d	T-test significant (p-value < 0.05, 2fold change) lipid species for Patient D.

## Sheet: Supplementary Table S3a
Patient A
A-1 vs. A-H			A-2 vs. A-H
Lipid species	Welch's T-test p-value	Welch's T-test Difference	Lipid species	Welch's T-test p-value	Welch's T-test Difference
TAG50:2-FA18:1	0.0129411	-7.07331	TAG50:2-FA18:1	4.67e-05	-7.4057
TAG50:3-FA18:2	0.0131781	-6.96011	TAG54:3-FA18:1	6.44e-05	-7.36869
TAG52:3-FA18:1	0.0134425	-6.92928	TAG50:2-FA14:0	1e-05	-7.238
TAG54:3-FA18:1	0.0109482	-6.87554	TAG48:2-FA18:1	0.000576903	-7.18843
TAG48:1-FA14:0	0.00844026	-6.87477	TAG52:3-FA18:1	3.87e-05	-7.16124
TAG48:1-FA18:1	0.0116761	-6.86321	TAG52:3-FA16:1	1.94e-06	-7.12783
TAG52:3-FA16:1	0.0132038	-6.80002	TAG48:2-FA14:0	7.54e-05	-7.11441
TAG48:1-FA16:0	0.00948137	-6.78939	TAG48:1-FA18:1	4.06e-05	-7.09282
TAG50:3-FA16:1	0.0115786	-6.78905	TAG50:3-FA18:2	4.72e-05	-7.02878
TAG52:3-FA16:0	0.010834	-6.78704	TAG48:1-FA14:0	0.000702722	-6.9886
TAG52:3-FA18:2	0.0122993	-6.77782	TAG52:2-FA18:1	0.000288389	-6.98197
TAG50:2-FA16:0	0.00975862	-6.77684	TAG54:4-FA18:1	3.04e-06	-6.93146
TAG54:4-FA18:1	0.0100344	-6.76903	TAG50:3-FA14:0	3.33e-05	-6.88991
TAG54:4-FA18:2	0.00953505	-6.66473	TAG50:3-FA18:1	6.73e-05	-6.8531
TAG52:2-FA16:0	0.0122029	-6.63124	TAG52:3-FA18:2	0.000163094	-6.79167
TAG52:2-FA18:1	0.0110088	-6.61047	TAG52:2-FA16:0	0.000668938	-6.78819
TAG52:4-FA18:2	0.0117174	-6.50839	TAG54:4-FA18:2	6.94e-06	-6.76268
TAG50:2-FA16:1	0.00995265	-6.49781	TAG48:2-FA16:0	7.55e-06	-6.73754
TAG50:3-FA16:0	0.00902926	-6.48629	TAG52:4-FA18:1	3.49e-06	-6.67285
TAG50:3-FA18:1	0.00705213	-6.41322	TAG52:3-FA16:0	0.000130434	-6.62271
TAG52:4-FA18:1	0.00621004	-6.35805	TAG50:3-FA16:0	2.06e-05	-6.59141
TAG50:2-FA18:2	0.00655711	-6.3396	TAG50:2-FA16:1	0.000241781	-6.58483
TAG52:2-FA18:2	0.00655413	-6.27689	TAG50:2-FA16:0	9.2e-06	-6.58219
TAG52:4-FA16:0	0.00534029	-6.23982	TAG52:4-FA16:1	0.000256501	-6.55706
TAG50:1-FA18:1	0.00967472	-6.22778	TAG50:3-FA16:1	1.05e-06	-6.54508
TAG50:1-FA16:0	0.00799925	-6.19692	TAG46:1-FA16:0	0.00420742	-6.52214
TAG52:2-FA18:0	0.00703951	-6.18298	TAG52:4-FA18:2	5.07e-06	-6.49605
TAG52:1-FA18:1	0.00635431	-6.0371	TAG48:1-FA16:0	0.000197119	-6.47211
TAG48:2-FA16:1	0.00703999	-6.02228	TAG54:2-FA18:1	0.000728125	-6.31011
TAG54:3-FA18:2	0.00609842	-5.99457	TAG46:1-FA14:0	0.00079422	-6.22923
TAG52:1-FA16:0	0.00605608	-5.99177	TAG46:1-FA18:1	1.59e-05	-6.20479
TAG54:2-FA18:1	0.00690737	-5.98239	TAG50:1-FA14:0	0.000610032	-6.10674
TAG54:3-FA18:0	0.00597676	-5.96538	TAG50:2-FA18:2	6.37e-06	-6.04479
TAG52:2-FA16:1	0.005765	-5.88058	TAG50:1-FA16:0	1.12e-05	-5.97231
TAG54:5-FA18:1	0.00697109	-5.79799	TAG50:1-FA18:1	5.59e-05	-5.97057
TAG54:2-FA18:0	0.00575373	-5.78335	TAG52:1-FA18:1	0.000677739	-5.9696
TAG52:1-FA18:0	0.00456135	-5.73502	TAG48:2-FA16:1	6.34e-06	-5.91478
TAG54:5-FA18:2	0.00466329	-5.63185	TAG50:1-FA18:0	2.3e-05	-5.81151
TAG48:1-FA16:1	0.00119816	-5.57114	TAG56:3-FA20:1	7.61e-05	-5.79383
TAG55:4-FA18:1	0.00157092	-5.52553	TAG52:4-FA16:0	1.15e-05	-5.79151
TAG56:3-FA20:1	0.00359432	-5.48995	TAG54:3-FA18:2	0.000187093	-5.77788
TAG54:2-FA20:1	0.00847097	-5.26809	TAG52:2-FA18:2	0.000569639	-5.74856
TAG55:3-FA18:1	0.0184121	-5.1661	TAG52:2-FA16:1	1.8e-05	-5.7439
TAG46:0-FA16:0	0.000629863	-5.12382	TAG54:2-FA18:0	0.000132069	-5.74026
TAG56:7-FA22:6	0.00384454	-5.03926	TAG55:3-FA18:1	0.000815777	-5.67735
TAG48:0-FA16:0	0.00115558	-5.03861	TAG54:5-FA18:2	7.67e-06	-5.61777
TAG46:0-FA14:0	0.00166861	-5.03301	TAG54:5-FA18:1	4.58e-06	-5.50209
TAG50:0-FA16:0	0.00284668	-5.01794	TAG52:2-FA18:0	6.4e-05	-5.45635
TAG46:1-FA16:1	0.0400383	-4.9432	TAG53:2-FA16:0	0.00149182	-5.42188
TAG54:3-FA16:0	0.000376798	-4.94318	TAG52:1-FA16:0	0.000318167	-5.40508
TAG54:4-FA18:0	0.00506933	-4.84264	TAG49:1-FA18:1	0.000591513	-5.39775
TAG56:4-FA18:1	0.00602575	-4.6927	TAG54:3-FA18:0	4.44e-05	-5.32026
TAG54:1-FA18:0	0.00015215	-4.66309	TAG50:1-FA16:1	0.000108766	-5.30387
TAG53:3-FA17:0	0.0440062	-4.65518	TAG52:1-FA18:0	8.29e-05	-5.28879
TAG51:1-FA16:0	0.0033501	-4.61343	TAG46:1-FA16:1	0.00312918	-5.15552
TAG44:0-FA14:0	0.00807575	-4.38034	TAG49:1-FA16:0	0.000186333	-5.11882
TAG44:0-FA16:0	0.00035629	-4.31965	TAG52:5-FA16:0	0.00319138	-5.1129
TAG56:6-FA22:5	0.000175887	-4.28868	TAG48:1-FA16:1	8.69e-06	-5.02709
TAG50:0-FA18:0	0.000207963	-4.2648	TAG54:2-FA20:1	0.000484867	-5.02321
TAG54:3-FA20:2	0.0094906	-4.26136	TAG49:1-FA15:0	0.00864767	-4.99286
TAG56:6-FA16:0	0.000890079	-4.17809	TAG46:0-FA16:0	0.000102099	-4.9784
TAG56:6-FA18:1	0.00918387	-4.16373	TAG51:1-FA17:0	0.00019427	-4.87614
TAG52:0-FA16:0	0.00028698	-4.15034	TAG51:1-FA18:1	6.56e-05	-4.83262
TAG54:6-FA22:6	0.0221596	-4.15023	TAG46:0-FA14:0	0.000241288	-4.72813
TAG54:6-FA18:2	0.0010712	-4.08891	TAG48:0-FA18:0	0.000565377	-4.70915
TAG54:4-FA16:0	0.00041946	-3.99345	TAG54:2-FA16:0	0.000160539	-4.70857
TAG54:5-FA16:0	0.000111805	-3.90943	TAG51:1-FA16:0	0.000197552	-4.65591
TAG56:5-FA18:1	0.00353897	-3.8882	TAG44:0-FA16:0	0.000473524	-4.6137
TAG52:0-FA18:0	0.000922003	-3.80527	TAG54:1-FA20:0	0.00602366	-4.61107
TAG54:4-FA20:3	2.05e-05	-3.79568	TAG50:0-FA16:0	0.000337027	-4.56472
TAG56:3-FA18:1	0.000439211	-3.74171	TAG54:1-FA18:0	0.00220258	-4.47645
TAG54:5-FA20:4	0.0044036	-3.61698	TAG48:0-FA16:0	0.000125503	-4.41627
TAG51:2-FA18:1	6.42e-05	-3.44407	TAG44:0-FA14:0	1.9e-05	-4.32357
TAG49:2-FA16:0	8.38e-05	-3.37292	TAG56:4-FA18:1	7.19e-05	-4.28189
TAG49:0-FA16:0	0.000155493	-3.36868	TAG54:2-FA18:2	0.000108757	-4.10302
TAG56:5-FA20:3	0.0216408	-3.26915	TAG54:3-FA20:2	5.65e-05	-4.02011
TAG53:2-FA18:1	0.000344263	-3.25443	TAG54:4-FA18:0	7.24e-05	-3.98678
TAG56:6-FA20:4	0.00797836	-3.10992	TAG56:8-FA22:6	1.39e-05	-3.85257
TAG51:0-FA16:0	0.015125	-3.01366	TAG56:3-FA18:1	0.00287709	-3.7959
TAG54:1-FA18:1	0.00302437	-2.90252	TAG56:2-FA20:1	0.00082994	-3.77526
TAG52:4-FA20:4	0.00824057	-2.80733	TAG54:6-FA20:5	0.000126854	-3.76354
TAG52:7-FA16:0	0.0324384	-2.79797	TAG56:7-FA22:6	1.26e-05	-3.75748
TAG47:0-FA16:0	0.000254482	-2.79419	TAG50:0-FA18:0	0.00125011	-3.74486
TAG54:5-FA22:5	0.000266098	-2.75801	TAG54:6-FA18:2	5.46e-05	-3.70732
TAG56:7-FA20:4	0.0123776	-2.7027	TAG52:0-FA18:0	0.00314472	-3.64982
TAG56:5-FA18:0	0.0328369	-2.60491	TAG54:3-FA16:0	0.000152901	-3.60974
TAG47:0-FA15:0	0.00153703	-2.5073	TAG49:2-FA16:0	5.76e-05	-3.6085
TAG49:0-FA17:0	0.000146979	-2.4526	TAG52:0-FA16:0	0.00135899	-3.60124
TAG55:5-FA18:1	0.00767259	-2.3814	TAG51:2-FA18:1	0.00158848	-3.59705
TAG54:0-FA18:0	0.00420579	-2.2525	TAG56:7-FA18:1	0.000333065	-3.58451
TAG56:5-FA22:5	0.00215623	-2.2487	TAG58:8-FA22:6	0.000995903	-3.54495
TAG58:6-FA18:1	0.0285554	-2.22798	TAG56:5-FA18:2	0.000642508	-3.53027
TAG54:4-FA20:4	0.0182396	-2.14419	TAG52:1-FA20:1	0.000431579	-3.46102
TAG56:5-FA20:4	0.0280795	-2.07244	TAG53:2-FA18:1	0.00290506	-3.43823
TAG51:2-FA16:0	0.00310727	-2.02316	TAG56:7-FA22:5	0.000597134	-3.31596
TAG51:4-FA18:2	0.00622294	-2.01251	TAG56:6-FA18:1	2.03e-05	-3.30769
TAG56:1-FA18:1	0.0119205	-1.93094	LCER(16:0)	0.00125688	-3.29529
TAG45:0-FA15:0	0.0324009	-1.79644	TAG56:6-FA22:5	6.55e-05	-3.2917
TAG40:0-FA16:0	0.00167837	-1.67793	TAG58:8-FA18:1	0.00561448	-3.2764
CER(18:0)	0.000655364	-1.39211	TAG54:1-FA16:0	0.000715785	-3.25667
LPE(18:0)	0.0254383	-1.03807	TAG56:5-FA18:1	6.93e-05	-3.20511
PE(P-16:0/18:2)	0.0248035	-1.02849	TAG56:7-FA18:2	0.000319497	-3.18912
DAG(16:1/18:1)	0.0133155	-1.01513	TAG54:5-FA20:3	0.0202734	-3.13876
PC(16:0/18:0)	0.00100585	1.25298	TAG56:2-FA18:0	0.000738056	-3.05887
PC(18:1/16:1)	0.00903185	1.57733	TAG56:7-FA16:0	8.2e-05	-3.01991
PC(16:0/18:1)	0.00596921	1.62007	TAG49:0-FA16:0	9.2e-05	-2.98649
PE(18:0/18:1)	0.0109074	1.64799	TAG54:6-FA16:0	0.000230887	-2.92654
PE(18:0/20:4)	0.0176162	1.81959	TAG54:1-FA18:1	0.00390823	-2.90869
SM(16:0)	0.0107233	1.82979	TAG54:6-FA22:5	0.00431198	-2.8971
PC(18:0/18:1)	0.00791959	1.8352	TAG54:6-FA22:6	0.00100446	-2.86617
PC(18:1/18:1)	0.00175297	1.90466	TAG56:6-FA16:0	0.0003792	-2.81362
PC(16:0/16:0)	0.016512	1.93115	TAG54:4-FA20:3	0.00020681	-2.80875
CER(16:0)	0.0465814	2.13285	TAG52:5-FA20:4	0.000157171	-2.79587
PE(P-16:0/20:4)	0.0357313	2.17816	TAG56:5-FA20:3	0.000191168	-2.77205
PE(P-18:0/22:5)	0.00240081	2.4154	TAG45:0-FA16:0	0.000230929	-2.76843
PE(18:1/20:4)	0.0238116	2.45963	TAG58:7-FA22:5	1.59e-05	-2.74129
PE(P-16:0/22:5)	0.0221204	2.53741	TAG47:0-FA16:0	0.00848914	-2.65258
PE(P-18:0/20:4)	0.0143552	2.56615	TAG54:4-FA16:0	0.000162904	-2.64739
HCER(16:0)	0.00138565	2.77049	TAG58:7-FA18:1	0.0010851	-2.64324
PC(16:0/20:4)	0.0200704	3.53699	TAG51:0-FA16:0	0.00343676	-2.6306
			TAG54:5-FA16:0	0.000807702	-2.62574
			TAG58:9-FA22:6	0.00072988	-2.61797
			TAG47:1-FA16:1	0.00406262	-2.56939
			TAG56:6-FA18:2	0.00100356	-2.48444
			TAG54:6-FA20:4	0.00102444	-2.46325
			DAG(20:0/20:0)	0.00292702	-2.40981
			TAG55:5-FA18:1	0.0111973	-2.39172
			TAG56:3-FA20:2	0.0207575	-2.34322
			TAG56:6-FA22:4	0.00083761	-2.2981
			TAG56:6-FA20:3	0.00358649	-2.28417
			TAG54:5-FA20:4	0.00358812	-2.23952
			TAG56:3-FA18:0	0.000633468	-2.2271
			TAG52:2-FA20:2	0.00385763	-2.2054
			TAG56:5-FA22:4	0.000511559	-2.17604
			TAG54:0-FA18:0	0.00833325	-2.17528
			TAG49:0-FA17:0	0.0268942	-2.14257
			TAG51:2-FA16:0	0.00301489	-2.13655
			TAG56:6-FA20:4	0.00506469	-2.12501
			TAG51:4-FA18:2	2.9e-05	-2.09556
			TAG54:5-FA22:5	0.000945241	-2.06154
			TAG56:5-FA16:0	0.000840037	-2.0349
			TAG56:6-FA22:6	0.000692871	-1.87673
			CE(20:1)	0.0105188	-1.85855
			TAG58:7-FA22:6	0.0019494	-1.83773
			TAG49:3-FA16:0	0.0367071	-1.83111
			TAG58:6-FA18:1	0.00271793	-1.81283
			TAG40:0-FA16:0	0.00660208	-1.71682
			TAG56:7-FA20:4	0.0062728	-1.54088
			TAG58:6-FA22:4	0.0113349	-1.52507
			TAG56:1-FA18:1	0.0214782	-1.50967
			TAG58:6-FA22:5	0.00120985	-1.43851
			TAG56:6-FA18:0	0.00462868	-1.35777
			TAG58:10-FA22:6	0.0346196	-1.282
			TAG52:3-FA20:3	0.0297796	-1.25822
			LPE(18:0)	0.0111292	-1.21446
			TAG56:5-FA22:5	0.00719983	-1.21306
			TAG54:0-FA16:0	0.0151084	-1.20849
			TAG56:4-FA20:3	0.00151062	-1.18935
			CE(18:3)	0.0161697	-1.13223
			DAG(12:0/18:1)	0.00864946	-1.09627
			TAG58:2-FA18:1	0.041354	-1.06019
			TAG58:5-FA18:1	0.0292494	-1.02476
			CE(20:4)	0.0272143	1.10581
			PC(16:0/18:0)	0.00135739	1.17648
			PE(18:0/18:1)	0.0215865	1.32928
			SM(16:0)	0.0168679	1.42124
			PE(18:0/20:4)	0.011475	1.46024
			PC(16:0/18:1)	0.00348434	1.46326
			PC(18:0/18:1)	0.00559581	1.56944
			CE(22:5)	0.00799945	1.63815
			PE(P-16:0/22:6)	0.0251684	1.66414
			PE(P-18:0/20:4)	0.0167703	1.6958
			CER(24:0)	0.0138028	1.71605
			PC(16:0/16:0)	0.0203049	1.85431
			PE(P-18:0/22:5)	0.00288815	1.87841
			PE(18:0/18:0)	0.0166418	1.89331
			PE(18:1/20:4)	0.00985526	2.00152
			PE(P-16:0/20:4)	0.0193786	2.24644
			PC(16:0/16:1)	0.0189269	2.28729
			PE(P-16:0/22:5)	0.0253628	2.38677
			PE(16:0/18:1)	0.0161997	2.4677
			CE(20:3)	0.00472046	2.50929
			CER(16:0)	0.0136639	2.71735
			PC(18:0/20:4)	0.035249	2.87731
			HCER(16:0)	0.000823795	3.46829
			PC(16:0/20:4)	0.0140544	3.568

## Sheet: Supplementary Table S3b
Patient B
B-1 vs. B-H			B-2 vs. B-H
Lipid species	Welch's T-test p-value	Welch's T-test Difference	Lipid species	Welch's T-test p-value	Welch's T-test Difference
TAG52:2-FA16:1	0.0322517	-9.1097	TAG52:2-FA16:1	0.0355485	-9.17615
TAG52:3-FA18:0	0.0447302	-8.00651	TAG52:3-FA16:1	0.00750311	-7.53718
TAG52:3-FA16:1	0.00238922	-7.93611	TAG50:2-FA14:0	0.00504262	-7.46229
TAG50:2-FA14:0	0.00297078	-7.79263	TAG50:1-FA16:1	0.0151176	-7.34587
TAG50:1-FA16:1	0.00996497	-7.28855	TAG54:2-FA16:0	0.0110977	-7.32181
TAG52:4-FA16:1	0.00226051	-6.98934	TAG48:0-FA18:0	0.0296508	-6.62788
TAG54:2-FA16:0	0.0110836	-6.97112	TAG50:3-FA14:0	0.00452274	-6.50583
TAG50:2-FA16:1	0.00103371	-6.87326	TAG50:2-FA16:1	0.00213899	-6.47274
TAG54:4-FA18:0	0.0396073	-6.86772	TAG48:1-FA14:0	0.00101645	-6.31712
TAG53:2-FA16:0	6.6e-05	-6.63135	TAG52:4-FA16:1	0.0107897	-6.26122
TAG50:3-FA14:0	0.00565924	-6.56792	TAG48:2-FA14:0	0.00211669	-6.2069
TAG48:2-FA14:0	0.00125617	-6.52479	TAG52:0-FA18:0	0.038055	-6.10337
TAG48:1-FA14:0	0.000954616	-6.34749	TAG48:1-FA16:1	0.0110357	-5.95028
TAG50:3-FA16:1	0.00176562	-6.31572	TAG48:2-FA16:1	0.00233351	-5.94237
TAG48:2-FA16:1	0.00150183	-6.22355	TAG50:3-FA16:1	0.0034797	-5.83702
TAG48:2-FA12:0	0.00478296	-6.05769	TAG54:3-FA16:0	0.00709337	-5.80784
TAG48:0-FA18:0	0.0323313	-5.99162	TAG50:1-FA14:0	0.00447551	-5.72898
TAG48:1-FA16:1	0.00406248	-5.96829	TAG54:1-FA20:0	0.00934091	-5.67043
TAG55:2-FA18:1	0.00453096	-5.94453	TAG55:2-FA18:1	0.0101174	-5.66276
TAG50:1-FA14:0	0.00130104	-5.861	TAG54:1-FA16:0	0.00829497	-5.6627
TAG46:1-FA14:0	0.00447483	-5.8313	TAG48:2-FA12:0	0.00961859	-5.59845
TAG54:3-FA16:0	0.00181703	-5.67109	TAG46:1-FA16:1	0.00204694	-5.57353
TAG54:1-FA20:0	0.00462032	-5.61876	TAG54:2-FA18:2	0.0206483	-5.49366
TAG48:3-FA16:1	0.00674687	-5.50436	TAG46:1-FA14:0	0.00816875	-5.48251
TAG46:1-FA16:1	0.0050773	-5.37925	TAG52:5-FA16:1	0.0123241	-5.3538
TAG52:4-FA18:1	0.00921754	-5.28589	TAG48:3-FA16:1	0.00813071	-5.28397
TAG52:0-FA18:0	0.0393201	-5.25818	TAG56:5-FA16:0	0.0166872	-5.18144
TAG55:3-FA18:1	0.00534218	-5.23113	TAG51:1-FA18:1	0.00349621	-5.14401
TAG54:3-FA18:0	0.00274236	-5.01335	TAG53:1-FA18:0	0.0144274	-5.06671
TAG48:1-FA18:1	0.0120619	-4.93916	TAG53:1-FA18:1	0.00350932	-5.05041
TAG52:2-FA18:0	0.00313603	-4.89156	TAG49:2-FA16:1	0.00270044	-4.91308
TAG56:5-FA16:0	0.0134764	-4.87801	TAG52:2-FA18:0	0.00582027	-4.87837
TAG53:1-FA18:0	0.0143818	-4.87463	TAG48:1-FA18:1	0.0133689	-4.75377
TAG54:1-FA16:0	0.00849507	-4.75162	TAG52:1-FA16:0	0.00328795	-4.7474
TAG51:1-FA18:1	0.00156157	-4.72496	TAG52:5-FA18:1	0.0121279	-4.67861
TAG49:1-FA16:1	0.0306478	-4.67803	TAG55:3-FA18:1	0.00626639	-4.65969
TAG49:2-FA16:1	0.00624331	-4.67253	TAG52:4-FA18:1	0.0241186	-4.63851
TAG50:2-FA18:2	0.00881301	-4.60485	TAG54:3-FA18:0	0.00910212	-4.63299
TAG52:1-FA16:0	0.00251772	-4.46279	TAG54:3-FA20:2	0.0189292	-4.57553
TAG53:1-FA18:1	0.00590292	-4.45504	TAG51:2-FA15:0	0.00483776	-4.53745
TAG44:1-FA16:0	0.00221576	-4.36742	TAG54:2-FA20:1	0.0164575	-4.40718
TAG51:2-FA15:0	0.0108385	-4.34752	TAG52:5-FA18:3	0.0239153	-4.36788
TAG54:3-FA18:2	0.0156184	-4.20349	TAG46:2-FA16:1	0.0185397	-4.34449
TAG51:1-FA17:0	0.00150275	-4.1863	TAG53:3-FA16:0	0.0462798	-4.34234
TAG54:3-FA20:2	0.0107497	-4.18555	TAG56:5-FA20:3	0.0214165	-4.31922
TAG56:5-FA22:4	0.0159119	-4.14132	TAG48:0-FA14:0	0.00987393	-4.30536
TAG46:1-FA18:1	0.0291233	-4.06786	TAG56:5-FA22:4	0.0191567	-4.29183
TAG48:2-FA18:2	0.0363904	-4.05936	TAG50:2-FA18:2	0.0206428	-4.28468
TAG54:2-FA20:1	0.0135396	-3.96608	TAG48:2-FA18:2	0.0412806	-4.24572
TAG52:2-FA18:2	0.0412257	-3.88544	TAG46:1-FA18:1	0.0261992	-4.23146
TAG54:5-FA18:1	0.0341327	-3.86425	TAG52:5-FA16:0	0.0231207	-4.21131
TAG56:5-FA20:3	0.0194217	-3.85913	TAG44:1-FA16:0	0.00245699	-4.20851
TAG50:1-FA18:1	0.01969	-3.83841	TAG56:4-FA18:1	0.0298108	-4.13706
TAG49:1-FA18:1	0.016261	-3.76308	TAG51:1-FA17:0	0.00647403	-4.08364
TAG54:4-FA16:0	0.00674744	-3.60943	TAG56:2-FA18:0	0.00685103	-4.02873
TAG56:4-FA18:1	0.0289458	-3.60931	TAG51:2-FA17:0	0.0278341	-3.90465
TAG46:0-FA16:0	0.0113461	-3.57348	TAG46:0-FA16:0	0.0103618	-3.86995
TAG53:1-FA17:0	0.00345655	-3.47365	TAG50:1-FA18:1	0.0268382	-3.85668
TAG44:0-FA16:0	0.0210393	-3.45888	TAG53:1-FA17:0	0.00730549	-3.81877
TAG56:6-FA22:5	0.0442624	-3.32544	TAG49:1-FA18:1	0.0294859	-3.79659
TAG56:2-FA18:0	0.00172765	-3.29945	TAG44:0-FA16:0	0.0137864	-3.78745
TAG47:1-FA16:1	0.010978	-3.02252	TAG53:1-FA16:0	0.0137642	-3.74787
TAG54:1-FA18:0	0.0136565	-2.82943	TAG54:3-FA18:2	0.0418222	-3.691
TAG58:6-FA18:1	0.0491065	-2.74918	TAG54:4-FA16:0	0.0114822	-3.59786
TAG50:0-FA16:0	0.0423265	-2.64214	TAG47:1-FA16:1	0.00663711	-3.37601
TAG45:0-FA16:0	1.48e-05	-2.63368	TAG54:1-FA18:0	0.012183	-3.28693
TAG56:1-FA18:1	0.0197708	-2.54587	TAG56:1-FA18:1	0.019289	-3.253
TAG51:0-FA17:0	0.0345415	-2.5329	TAG50:0-FA16:0	0.0423509	-3.15104
TAG56:3-FA18:0	0.0472055	-2.18208	TAG56:2-FA20:1	0.0339699	-3.04556
TAG49:0-FA17:0	0.010404	-2.17356	TAG45:0-FA16:0	0.00350041	-2.8186
SM(14:0)	0.0453313	-1.8598	PE(P-16:0/18:0)	0.0480404	-2.70554
SM(22:0)	0.0270261	-1.7665	TAG49:0-FA17:0	0.00580225	-2.62657
CER(26:0)	0.0204777	-1.72481	TAG47:0-FA16:0	0.033215	-2.08436
TAG47:0-FA16:0	0.0437547	-1.71625	TAG47:0-FA15:0	0.0255101	-1.81211
SM(18:1)	0.0153444	-1.63298	PE(P-18:1/16:0)	0.0211841	1.11203
TAG45:0-FA15:0	0.0467564	-1.36744	HCER(24:1)	0.0206241	1.12178
TAG47:0-FA15:0	0.0434195	-1.34797	DAG(18:1/20:4)	0.0290694	1.28764
SM(18:0)	0.0414874	-1.24204	PC(16:0/18:1)	0.0285838	1.36864
HCER(24:1)	0.0263943	1.22116	PE(P-16:0/18:1)	0.0405033	1.57759
HCER(16:0)	0.0232234	1.35823	CER(16:0)	0.0361901	1.58032
PC(16:0/16:0)	0.0443931	1.83126	HCER(16:0)	0.0295642	1.61704
PE(P-16:0/18:1)	0.0170461	2.00244	PE(16:0/20:4)	0.0246381	1.72601
			CER(24:1)	0.0425777	1.77572
			PC(16:0/16:0)	0.0200887	2.53
			PE(P-18:0/22:6)	0.0499714	2.95931

## Sheet: Supplementary Table S3c
Patient C
C-1 vs. C-H
Lipid species	Welch's T-test p-value	Welch's T-test Difference
CE(18:2)	0.0154062	-2.66665
DAG(20:0/20:0)	0.00877891	-2.52058
CE(16:0)	0.0298558	-2.12577
TAG52:4-FA18:2	0.00140192	-1.98302
CE(16:1)	0.0416738	-1.77999
TAG52:3-FA16:0	0.00135381	-1.64391
TAG52:4-FA16:0	0.0306297	-1.64276
TAG52:4-FA18:3	0.00259825	-1.60268
TAG52:3-FA18:2	0.00320112	-1.58562
TAG52:4-FA18:1	0.00812118	-1.49177
DAG(18:0/18:2)	0.0128774	-1.49177
TAG52:5-FA18:2	0.0187079	-1.48186
TAG54:5-FA18:2	0.00041743	-1.43264
TAG52:3-FA18:1	0.00655551	-1.40423
TAG50:3-FA18:2	0.00445041	-1.37685
TAG54:6-FA18:2	0.0115186	-1.34875
TAG52:4-FA16:1	0.00884051	-1.32736
TAG52:2-FA16:0	0.016575	-1.27865
TAG50:3-FA16:1	0.00423551	-1.25308
TAG50:3-FA16:0	0.00531655	-1.21939
TAG50:2-FA16:0	0.0239872	-1.19455
TAG52:2-FA18:1	0.0275404	-1.18829
TAG50:2-FA18:2	0.00452092	-1.18755
TAG52:2-FA18:2	0.0209745	-1.12639
TAG54:5-FA18:1	0.0101704	-1.05586
TAG54:4-FA18:2	0.023429	-1.02994
TAG54:4-FA16:0	0.0139205	1.03189
TAG56:5-FA18:0	0.0251432	1.14586
PE(P-18:0/20:3)	0.0099389	1.37472
PE(P-18:0/22:4)	0.0246281	1.51984
PE(P-16:0/22:4)	0.0302573	1.57175
HCER(16:0)	0.0307405	1.82803
PE(18:0/20:3)	0.0151456	1.85024
LPE(18:0)	0.00989103	1.92361

## Sheet: Supplementary Table S3d
Patient D
D-1 vs. D-H			D-2 vs. D-H
Lipid species	Welch's T-test p-value	Welch's T-test Difference	Lipid species	Welch's T-test p-value	Welch's T-test Difference
TAG48:1-FA18:1	0.00932504	-2.22374	TAG52:1-FA18:0	0.0489255	-1.63392
TAG48:1-FA14:0	0.025897	-2.1333	TAG48:2-FA18:1	0.0466564	-1.59939
TAG54:2-FA18:1	0.0324603	-1.99359	CER(18:0)	0.0171156	-1.39074
TAG52:2-FA18:1	0.0237509	-1.90635	TAG46:1-FA16:0	0.0277582	-1.02325
TAG48:1-FA16:0	0.0254257	-1.87176	CER(24:0)	0.0233003	1.01905
TAG50:2-FA14:0	0.0476367	-1.84796	CE(20:4)	0.0400236	1.1658
TAG54:3-FA18:1	0.0231558	-1.82516	PE(P-18:1/18:2)	0.0452154	1.16828
TAG50:2-FA18:1	0.0207303	-1.8246	TAG56:6-FA20:4	0.0148782	1.23789
TAG52:1-FA18:0	0.0240682	-1.69729	PC(18:1/18:2)	0.0424675	1.25993
TAG52:1-FA18:1	0.0383157	-1.68936	LPC(16:0)	0.0116115	1.2693
TAG54:2-FA18:0	0.0469023	-1.67987	TAG56:7-FA20:4	0.00357408	1.33516
TAG52:1-FA16:0	0.0396137	-1.64172	TAG54:4-FA16:0	0.0378355	1.36944
TAG50:1-FA16:0	0.037692	-1.63844	PE(18:0/22:6)	0.0480728	1.4553
TAG52:2-FA16:0	0.0454207	-1.57622	PE(P-18:1/20:4)	0.0340403	1.57881
TAG48:2-FA18:1	0.0437936	-1.54372	TAG54:4-FA20:4	0.0126797	1.70543
TAG55:4-FA18:1	0.0338151	-1.45675	PE(18:1/18:2)	0.00304328	1.72948
TAG50:0-FA16:0	0.0292656	-1.32	SM(22:1)	0.0292858	1.75902
TAG54:4-FA18:1	0.0434149	-1.26133	TAG54:5-FA20:4	0.0437686	1.81849
DAG(20:0/20:0)	0.0279491	-1.19418	PC(18:1/18:1)	0.0174043	1.92907
TAG50:2-FA18:2	0.0497231	-1.17084	CER(24:1)	0.00145324	1.96174
FFA(20:2)	0.0210544	1.00583	PC(18:0/18:1)	0.00893176	2.00527
PE(P-18:1/18:2)	0.0495307	1.02556	PE(P-16:0/20:4)	0.0131903	2.01322
DAG(18:0/18:1)	0.00951005	1.06948	PE(18:0/20:4)	0.016402	2.05752
PE(P-18:0/18:2)	0.0370865	1.08831	SM(24:1)	0.043504	2.11338
FFA(18:1)	0.0409664	1.13825	PE(P-18:0/20:4)	0.0122511	2.11428
TAG56:7-FA20:4	0.00129463	1.17017	PC(16:0/18:1)	0.0206972	2.24937
PC(18:1/18:2)	0.0499795	1.20264	SM(14:0)	0.0198761	2.49031
SM(22:1)	0.0429329	1.24564	CER(16:0)	2.70944e-05	2.54636
CE(18:1)	0.00958143	1.26915	PE(P-16:0/22:4)	0.00111918	2.58595
CE(18:2)	0.030782	1.32055	SM(16:0)	0.0166101	2.79318
PC(18:0/18:1)	0.0138762	1.38851	PE(18:0/18:1)	0.000163992	2.83829
CE(20:4)	0.012112	1.62279	PE(16:0/18:1)	0.00564863	3.09969
PC(18:1/18:1)	0.0171843	1.67262	PE(P-16:0/22:5)	0.000832907	3.34281
FFA(20:3)	0.000311388	1.69611	PC(18:0/20:4)	6.29073e-05	3.37427
PE(P-16:0/18:2)	0.0298933	1.69803	PE(18:1/20:4)	0.0017133	3.42383
PC(16:0/18:1)	0.0193214	1.76637	PC(16:0/16:0)	0.00511908	3.64775
PE(P-16:0/22:4)	0.0475475	1.84535	PE(P-16:0/22:6)	0.0335464	3.75454
PE(18:1/18:2)	0.0218968	1.87165	PC(16:0/20:4)	0.0018145	4.8572
SM(14:0)	0.0152381	1.97394
SM(16:0)	0.0112337	2.20155
CER(16:0)	0.0230621	2.26987
PE(18:1/20:4)	0.0209455	2.63479
PC(16:0/16:0)	0.0113706	2.78129
PE(18:0/18:1)	0.000171703	2.78231
PE(16:0/18:1)	0.00258071	3.02166
PE(P-16:0/22:6)	0.0228331	3.14275
FFA(20:4)	0.000126677	3.41461
PC(16:0/20:4)	0.0360103	3.79929
